# Supplementary material for: The role of eosinophils and their activation state in hypereosinophilia-associated heart disease
Source: Front Immunol. 2025 Sep 19;16:1635483. doi: 10.3389/fimmu.2025.1635483 (PMC12491288; doi:10.3389/fimmu.2025.1635483)
Supplement: Supplementary file 2 [file Table2.xlsx]

## Sheet: eos all DEG
p_val	avg_log2FC	pct.1	pct.2	p_val_adj	gene
2.24746e-70	7.08529	0.898	0	3.39883e-66	Clec4d		criteria: log2FC>0.2; pct> 0.1 and min diff pct 0
9.71052e-82	6.91489	0.925	0	1.46852e-77	H2-DMa
5.13421e-65	6.89797	0.861	0	7.76447e-61	Aif1
3.10105e-68	6.84156	0.87	0	4.68972e-64	Myof
1.09127e-49	6.83713	0.773	0	1.65033e-45	Clec4n
4.07076e-30	6.41169	0.587	0	6.1562e-26	Nlrp3
4.05896e-93	6.15104	0.981	0.008	6.13836e-89	Ifi30
8.74813e-72	5.95226	0.898	0.008	1.32298e-67	Plbd1
5.61087e-62	5.85038	0.848	0.008	8.48532e-58	Tlr2
3.14884e-19	5.82375	0.432	0	4.76199e-15	Ccr5
6.51463e-67	5.47011	0.889	0.008	9.85207e-63	Cebpa
1.46273e-72	5.44314	0.911	0.008	2.21208e-68	Cfb
1.48391e-77	5.25836	0.975	0.016	2.24411e-73	Cd53
7.967e-85	5.22075	0.972	0.016	1.20485e-80	Mafb
1.18322e-53	5.19789	0.806	0.008	1.78939e-49	Gatm
3.8989e-65	5.13875	0.997	0.039	5.89631e-61	Lyz2
2.83633e-64	5.13829	1	0.024	4.28938e-60	H2-Ab1
2.32554e-80	5.06269	0.947	0.016	3.51691e-76	Cxcl16
3.53464e-84	5.02421	0.95	0.008	5.34544e-80	Pld4
4.2161e-73	4.93577	0.906	0.008	6.37602e-69	Wfdc17
3.75822e-86	4.82911	0.97	0.016	5.68356e-82	Slc15a3
1.92798e-59	4.77823	1	0.102	2.91568e-55	Cd74
1.12607e-77	4.69446	0.934	0.016	1.70296e-73	Emb
1.87046e-85	4.58634	0.994	0.031	2.8287e-81	Mpeg1
7.1489e-82	4.53995	0.997	0.024	1.08113e-77	Cd14
5.84437e-86	4.51202	0.992	0.024	8.83845e-82	Marcksl1
4.99937e-61	4.44444	0.992	0.055	7.56054e-57	H2-Eb1
8.67117e-28	4.3937	0.643	0.039	1.31134e-23	Acod1
2.71146e-32	4.36847	0.668	0.024	4.10054e-28	H2-Q6
2.48767e-68	4.35081	0.911	0.024	3.7621e-64	Csf3r
2.54444e-16	4.31726	0.399	0.008	3.84796e-12	Mmp14
4.48374e-78	4.09109	0.97	0.031	6.78076e-74	Cstb
4.23548e-76	4.06269	0.945	0.031	6.40532e-72	Plekho1
6.66774e-62	4.01206	0.997	0.055	1.00836e-57	Ctss
1.59763e-72	3.98868	0.906	0.008	2.4161e-68	Hp
1.89928e-05	3.96134	0.188	0.031	0.287229	Prg2
1.1067e-81	3.92579	0.97	0.016	1.67366e-77	Mt1
3.80703e-55	3.81945	0.992	0.071	5.75737e-51	H2-Aa
8.39136e-56	3.79661	0.839	0.024	1.26903e-51	Sdc4
2.5513e-11	3.77823	0.296	0.008	3.85833e-07	Lgmn
6.73883e-46	3.7323	0.787	0.024	1.01911e-41	C1qa
5.04661e-15	3.73123	0.374	0.008	7.63199e-11	Ms4a6d
6.72428e-52	3.63331	0.853	0.039	1.01691e-47	Sema4a
2.89677e-58	3.62586	0.881	0.031	4.38079e-54	Snx18
6.02945e-68	3.54449	0.934	0.047	9.11834e-64	Stat1
6.41413e-39	3.53722	0.723	0.024	9.7001e-35	Gbp2
7.38004e-73	3.43534	0.939	0.031	1.11608e-68	Lgals3bp
2.42833e-67	3.37198	0.939	0.047	3.67236e-63	Il2rg
5.85317e-66	3.36587	0.997	0.055	8.85174e-62	Fn1
2.66895e-60	3.23766	0.909	0.039	4.03625e-56	C5ar1
8.21365e-18	3.16839	0.46	0.024	1.24215e-13	Plp2
2.31224e-65	3.11488	0.939	0.055	3.4968e-61	C1qb
6.70619e-06	3.05761	0.161	0.008	0.101418	Rasgef1b
5.8809e-56	3.04742	0.898	0.063	8.89369e-52	Atp6v0c
1.23174e-14	3.02664	0.499	0.118	1.86275e-10	Retnlg
2.06283e-70	3.00156	0.958	0.055	3.11962e-66	Unc93b1
6.97768e-54	2.99033	0.889	0.055	1.05523e-49	Txn1
2.42556e-49	2.96206	0.814	0.024	3.66818e-45	Ccl4
1.3141e-65	2.95226	0.945	0.063	1.98732e-61	Plin2
4.8523e-38	2.94655	0.817	0.079	7.33813e-34	Fbxl5
1.97536e-67	2.92086	0.942	0.047	2.98733e-63	Psmb9
4.30519e-61	2.85038	0.942	0.063	6.51074e-57	Bri3
8.51318e-55	2.83268	0.906	0.071	1.28745e-50	Cox6b1
2.68981e-16	2.82275	0.438	0.031	4.0678e-12	Anxa4
3.51989e-48	2.80332	0.853	0.055	5.32313e-44	Trafd1
1.90316e-70	2.79899	0.981	0.055	2.87815e-66	Eid1
5.48786e-46	2.74562	0.992	0.118	8.29929e-42	Il1b
1.02842e-46	2.70228	0.997	0.142	1.55528e-42	Gm2a
2.11418e-55	2.67132	0.958	0.087	3.19728e-51	Scand1
3.78904e-07	2.62799	0.224	0.024	0.00573017	Naaa
3.04297e-45	2.6276	1	0.165	4.60188e-41	Prdx5
4.16223e-23	2.55892	0.593	0.055	6.29455e-19	Atp6v1a
4.58093e-60	2.54058	0.95	0.087	6.92774e-56	Tap1
9.18746e-59	2.54058	0.986	0.087	1.38942e-54	Tnfaip2
2.35239e-32	2.48767	0.77	0.087	3.55752e-28	Ccl3
4.41888e-57	2.46803	0.972	0.094	6.68268e-53	Tmsb10
2.19316e-18	2.46437	0.515	0.047	3.31672e-14	Atp1b3
4.64908e-24	2.39249	0.698	0.11	7.03081e-20	Il1rn
1.42478e-54	2.36073	0.956	0.094	2.1547e-50	Psmb8
7.69582e-56	2.35743	0.953	0.094	1.16384e-51	Tcirg1
6.0725e-41	2.34566	0.837	0.087	9.18344e-37	Anxa3
1.05253e-47	2.32021	0.967	0.118	1.59174e-43	Fcgr3
5.90515e-43	2.31226	0.983	0.165	8.93036e-39	Cybb
7.32006e-48	2.30952	0.928	0.102	1.10701e-43	Ndufa3
8.43386e-13	2.30753	0.404	0.047	1.27545e-08	Eef1b2
1.12536e-55	2.3027	0.986	0.11	1.70188e-51	Rnf149
3.00694e-29	2.29588	0.709	0.079	4.54739e-25	Cox5b
3.43846e-55	2.28001	0.972	0.102	5.19998e-51	Csf1r
1.02341e-20	2.27305	0.601	0.079	1.5477e-16	Clic1
2.28358e-43	2.25912	0.845	0.071	3.45345e-39	Evl
4.12496e-49	2.25438	0.928	0.094	6.23817e-45	Psme1
5.55295e-26	2.25026	0.651	0.063	8.39772e-22	Gns
1.66593e-44	2.21357	0.914	0.11	2.51939e-40	Cd274
1.83301e-49	2.19998	0.898	0.071	2.77206e-45	Ndufa2
8.28483e-46	2.18436	0.828	0.055	1.25291e-41	Plod3
1.4802e-25	2.17933	0.695	0.087	2.23851e-21	Ninj1
5.6088e-51	2.17636	0.931	0.094	8.48219e-47	Zfp703
2.96302e-29	2.16714	0.748	0.094	4.48097e-25	Pip5k1c
1.37435e-22	2.13669	0.634	0.079	2.07843e-18	Ndufv3
3.0382e-20	2.10882	0.576	0.063	4.59467e-16	Maff
1.5484e-27	2.09363	0.983	0.528	2.34165e-23	Tgm2
1.32073e-46	2.08953	0.981	0.142	1.99734e-42	Pgam1
1.70209e-47	2.05083	0.92	0.102	2.57407e-43	Mvp
3.60624e-38	2.02925	0.994	0.22	5.45371e-34	Lgals3
8.84863e-45	2.01011	0.922	0.118	1.33818e-40	Cox8a
4.9117e-42	2.00448	0.903	0.118	7.42796e-38	Hexa
5.91315e-21	1.99806	0.632	0.094	8.94245e-17	Pfkl
1.98307e-15	1.98759	0.474	0.055	2.99899e-11	Ndufb6
2.89448e-12	1.97826	0.399	0.047	4.37732e-08	Pid1
3.0976e-24	1.97635	0.72	0.118	4.6845e-20	Skil
1.00104e-15	1.9334	0.499	0.063	1.51388e-11	Ciao2a
5.79822e-20	1.91909	0.526	0.039	8.76864e-16	Hmox1
5.2015e-52	1.91379	0.945	0.11	7.86623e-48	Atp6v1b2
2.07733e-52	1.91108	0.956	0.11	3.14155e-48	Cops9
1.38072e-46	1.90141	0.942	0.118	2.08807e-42	Lamp1
7.93164e-05	1.88972	0.238	0.079	1	Car4
7.65524e-42	1.88896	0.881	0.102	1.1577e-37	Eif4b
1.62702e-12	1.88515	0.404	0.047	2.46054e-08	Ssbp4
3.00653e-45	1.88202	0.928	0.118	4.54678e-41	Capg
1.29594e-38	1.86525	0.983	0.181	1.95984e-34	Msrb1
0.00339436	1.85429	0.161	0.063	1	Il10ra
8.83779e-36	1.84679	0.911	0.157	1.33654e-31	Ttyh3
1.36381e-35	1.83522	0.9	0.15	2.06249e-31	Sem1
0.00419531	1.78876	0.177	0.079	1	Slc11a1
5.38759e-20	1.78561	0.582	0.071	8.14765e-16	Nfe2l2
0.0119471	1.77487	0.102	0.031	1	Top1
3.32504e-21	1.74076	0.693	0.126	5.02846e-17	Nedd8
6.3851e-42	1.7325	0.945	0.134	9.65619e-38	Ptgs2
1.2394e-41	1.72504	0.983	0.165	1.87435e-37	Sema4d
4.82333e-27	1.71785	1	0.331	7.29433e-23	Fcer1g
1.1395e-18	1.71356	0.604	0.094	1.72327e-14	Gda
3.27074e-41	1.71125	0.997	0.189	4.94633e-37	Cd52
9.1566e-33	1.70983	0.945	0.197	1.38475e-28	Sh3bgrl3
1.15643e-37	1.70354	0.972	0.189	1.74887e-33	Prelid1
2.89137e-34	1.69118	0.953	0.189	4.37262e-30	Nfkb2
0.00330679	1.68265	0.111	0.024	1	C1qc
0.00506804	1.68046	0.15	0.055	1	Tesc
3.62256e-22	1.67924	0.795	0.189	5.4784e-18	Cdc42se1
1.32269e-39	1.67583	0.958	0.157	2.0003e-35	Adam17
2.01885e-38	1.67062	0.964	0.173	3.05311e-34	Arf3
3.90877e-30	1.65291	0.845	0.142	5.91124e-26	Ifnar2
1.49335e-24	1.64616	1	0.441	2.25839e-20	Mapkapk2
1.20479e-36	1.63512	0.87	0.126	1.822e-32	Npm1
4.85886e-17	1.63262	0.623	0.126	7.34805e-13	Mknk2
5.99714e-13	1.60831	0.499	0.102	9.06947e-09	Crlf2
2.77527e-21	1.6041	0.997	0.567	4.19704e-17	Cotl1
4.5299e-35	1.59717	0.861	0.228	6.85057e-31	Anxa1
9.8208e-29	1.59717	0.889	0.189	1.4852e-24	H2afy
5.58071e-42	1.59717	0.997	0.173	8.4397e-38	Ctsc
3.13987e-29	1.59717	0.975	0.228	4.74843e-25	S100a9
2.29435e-24	1.59489	0.997	0.78	3.46975e-20	H2-K1
4.67567e-39	1.58355	0.945	0.244	7.07102e-35	Tap2
4.00865e-24	1.57979	0.989	0.386	6.06228e-20	Ncf1
0.0224995	1.57375	0.105	0.039	1	Spn
0.0209543	1.56965	0.116	0.047	1	Dhrs9
2.94361e-28	1.56399	0.911	0.22	4.45163e-24	Zc3h12a
0.0427391	1.56322	0.105	0.047	1	Zcchc2
2.06138e-37	1.55257	0.986	0.197	3.11742e-33	Efhd2
0.00606149	1.55172	0.139	0.047	1	Csrp1
7.0767e-34	1.53265	0.972	0.205	1.07021e-29	Pkm
8.27527e-25	1.51481	0.795	0.15	1.25147e-20	Tnfrsf1b
4.9751e-08	1.51169	0.402	0.118	0.000752385	Ubxn1
3.16872e-11	1.50565	0.44	0.087	4.79206e-07	Sdhb
1.46052e-32	1.5042	0.994	0.228	2.20875e-28	Tgfbi
9.05971e-38	1.47431	0.936	0.142	1.3701e-33	Slc35b2
4.21064e-15	1.46246	0.618	0.165	6.36775e-11	Ndufa8
4.047e-41	1.42858	0.975	0.173	6.12027e-37	Atox1
3.67294e-32	1.42687	0.997	0.795	5.55459e-28	Ier3
6.58054e-20	1.42403	0.873	0.252	9.95174e-16	Bcl2l11
8.33857e-31	1.42157	0.989	0.26	1.26104e-26	Fcgr2b
9.5456e-27	1.41675	0.911	0.22	1.44358e-22	Cdc42
2.17149e-34	1.41067	0.956	0.197	3.28395e-30	Slfn2
4.47087e-22	1.40983	0.997	0.37	6.7613e-18	Cxcl2
1.56215e-33	1.40612	0.972	0.205	2.36244e-29	Srsf9
4.61649e-29	1.40477	0.953	0.213	6.98152e-25	S100a8
3.71191e-15	1.40247	0.548	0.102	5.61353e-11	Eif3k
2.01419e-26	1.39972	0.82	0.22	3.04606e-22	B2m
1.25913e-13	1.39972	0.582	0.142	1.90419e-09	Fgr
3.38263e-07	1.39587	0.324	0.079	0.00511555	Smap2
4.49479e-10	1.3923	0.38	0.063	6.79747e-06	Rexo2
6.19934e-05	1.38712	0.263	0.087	0.937526	Cox6a1
7.07184e-05	1.38712	0.23	0.063	1	Clec4e
0.0522888	1.38412	0.163	0.102	1	Tspyl1
2.78898e-23	1.37781	1	0.764	4.21777e-19	Tyrobp
6.2099e-25	1.37072	0.994	0.315	9.39124e-21	Gpsm3
8.79573e-12	1.3673	0.543	0.142	1.33018e-07	Txndc17
0.0170292	1.3673	0.175	0.094	1	Zfp292
0.0332068	1.3673	0.139	0.071	1	Cln5
0.00903396	1.36319	0.186	0.094	1	Rab5if
3.58181e-34	1.35723	0.983	0.228	5.41677e-30	Cfp
1.26181e-08	1.35463	0.479	0.189	0.000190824	Ecm1
7.0294e-22	1.35412	0.997	0.866	1.06306e-17	Nfkbia
1.12203e-42	1.3477	0.953	0.15	1.69685e-38	Ctsd
4.27437e-25	1.34416	1	0.307	6.46414e-21	Cyba
0.0344597	1.33892	0.139	0.071	1	Lyst
9.99416e-06	1.33236	0.247	0.055	0.151142	Hexb
4.73879e-17	1.32915	0.856	0.346	7.16648e-13	Trib1
1.98091e-26	1.32036	0.906	0.22	2.99573e-22	Ncf4
4.73422e-37	1.31519	0.983	0.189	7.15956e-33	Csrnp1
6.62629e-17	1.30753	0.723	0.189	1.00209e-12	Crk
1.58717e-14	1.30414	0.565	0.118	2.40028e-10	Ppp1r18
1.63579e-14	1.30018	0.532	0.094	2.4738e-10	Icam1
3.63809e-29	1.27943	0.967	0.244	5.50188e-25	Slc2a1
6.42328e-12	1.27573	0.593	0.22	9.71393e-08	Bst2
0.109635	1.27573	0.108	0.063	1	Ube2w
1.27821e-23	1.27165	0.992	0.307	1.93304e-19	Arhgdib
6.87704e-12	1.26637	0.518	0.118	1.04001e-07	Atp6ap2
6.14439e-26	1.26502	0.961	0.252	9.29216e-22	Arrb2
3.99592e-38	1.26488	0.95	0.165	6.04303e-34	Emp3
0.00367013	1.26467	0.252	0.142	1	Eid3
6.03246e-33	1.25329	0.925	0.181	9.12289e-29	Bax
5.05319e-10	1.24772	0.443	0.102	7.64193e-06	Myd88
4.85896e-05	1.24772	0.291	0.102	0.734821	Jdp2
1.20073e-10	1.24338	0.446	0.094	1.81586e-06	Abca1
3.39421e-12	1.23579	0.543	0.15	5.13306e-08	Vat1
1.5117e-09	1.23147	0.485	0.134	2.28615e-05	Smdt1
0.0521299	1.2298	0.114	0.055	1	Hat1
3.22829e-12	1.22555	0.471	0.087	4.88215e-08	Glmp
1.57108e-10	1.21836	0.662	0.323	2.37595e-06	G0s2
1.86399e-32	1.21589	0.961	0.205	2.81891e-28	Vamp8
5.81156e-31	1.20443	0.992	0.244	8.78882e-27	P4hb
3.1155e-27	1.20178	0.953	0.323	4.71157e-23	Brk1
1.88591e-26	1.19926	0.9	0.213	2.85206e-22	Sqstm1
1.23046e-09	1.19854	0.468	0.126	1.86083e-05	Chd4
1.10691e-37	1.19091	0.983	0.181	1.67398e-33	Gadd45b
0.00110419	1.18742	0.202	0.071	1	Abr
1.1668e-26	1.1806	0.967	0.252	1.76454e-22	Edem1
6.68552e-28	1.17989	0.981	0.252	1.01105e-23	Jpt1
1.33086e-19	1.17733	0.997	0.362	2.01266e-15	Rac2
2.18911e-16	1.16773	0.681	0.157	3.31059e-12	Chp1
0.138357	1.16025	0.105	0.063	1	Smim3
2.92021e-16	1.15441	0.659	0.15	4.41623e-12	Ubald2
2.40082e-15	1.15433	0.643	0.15	3.63076e-11	Creg1
7.15126e-17	1.13719	1	0.606	1.08148e-12	Tspo
0.0411949	1.12963	0.202	0.134	1	Slc27a4
5.7139e-14	1.12396	1	0.614	8.64113e-10	Lcp1
1.29001e-30	1.12288	0.964	0.213	1.95088e-26	Erp29
1.10701e-10	1.12199	0.657	0.244	1.67413e-06	Ptpn1
7.14382e-05	1.1201	0.269	0.087	1	Ak2
6.42238e-24	1.11879	0.967	0.276	9.71256e-20	Ifrd1
0.0121362	1.11854	0.255	0.157	1	Mxi1
4.69106e-22	1.1155	0.947	0.276	7.09429e-18	Fam49b
9.32352e-19	1.11058	0.997	0.37	1.41e-14	Hcls1
1.0994e-16	1.10021	0.956	0.354	1.66262e-12	Themis2
2.18276e-25	1.09166	0.903	0.315	3.301e-21	Mrfap1
7.23266e-09	1.09109	0.496	0.157	0.00010938	Arl6ip5
9.95533e-26	1.08885	0.906	0.394	1.50554e-21	Tubb5
2.16881e-15	1.08667	0.975	0.551	3.27989e-11	Basp1
3.1852e-21	1.08471	0.958	0.291	4.81698e-17	Rhog
0.0365439	1.08411	0.177	0.11	1	Il1a
2.90259e-14	1.07779	0.659	0.165	4.38958e-10	Aamp
1.42612e-13	1.07779	0.997	0.512	2.15673e-09	Itgb2
0.0484817	1.07779	0.105	0.047	1	Cdk6
0.0273172	1.07232	0.202	0.118	1	Gabbr1
1.37128e-25	1.05934	0.989	0.268	2.07379e-21	Tgfb1
0.120627	1.05292	0.166	0.118	1	Rel
4.84843e-20	1.04617	0.945	0.299	7.33228e-16	Fbrs
0.155526	1.0458	0.161	0.118	1	Slbp
0.125478	1.04463	0.172	0.118	1	Hdc
0.211683	1.03715	0.114	0.079	1	Lmnb1
1.03356e-13	1.03304	0.994	0.622	1.56306e-09	Plaur
8.00356e-15	1.02742	0.823	0.283	1.21038e-10	Sf3b1
2.34305e-11	1.02245	0.706	0.252	3.54339e-07	Acly
1.20171e-11	1.01967	0.994	0.583	1.81734e-07	Pla2g7
5.36415e-09	1.01493	0.479	0.134	8.11221e-05	Atp5d
1.52744e-13	1.01325	0.676	0.189	2.30995e-09	Wdr1
9.26827e-10	1.00785	0.632	0.236	1.40164e-05	Myl6
6.35827e-10	0.997174	0.501	0.134	9.61561e-06	M6pr
8.67562e-21	0.996872	0.934	0.268	1.31201e-16	Nfil3
6.12045e-26	0.99533	0.961	0.339	9.25595e-22	Atp1a1
1.07203e-14	0.994617	0.886	0.331	1.62123e-10	Myo1f
0.0135916	0.993259	0.199	0.102	1	Ahr
0.0239343	0.982544	0.247	0.165	1	Clec12a
8.72837e-14	0.982215	0.593	0.134	1.31999e-09	Atp6v1g1
0.317339	0.978256	0.141	0.118	1	Klhl6
0.0422299	0.977265	0.222	0.15	1	Slc49a4
7.40166e-05	0.975694	0.454	0.244	1	Vegfa
0.000665594	0.967915	0.355	0.197	1	Mmp25
4.13213e-20	0.966761	0.939	0.283	6.24902e-16	Prex1
5.22844e-23	0.9662	0.956	0.346	7.90697e-19	Susd6
0.0678812	0.961599	0.144	0.087	1	Phkg2
7.45348e-14	0.959319	0.992	0.52	1.12719e-09	Sirpa
4.16796e-17	0.957716	0.975	0.654	6.30321e-13	Irf1
0.208779	0.956777	0.144	0.11	1	AB124611
1.16697e-18	0.948455	0.972	0.331	1.76481e-14	Fxyd5
9.02157e-24	0.943491	0.989	0.394	1.36433e-19	Ctsa
5.23558e-13	0.943082	0.958	0.622	7.91776e-09	Nfkbiz
0.0685627	0.93963	0.266	0.213	1	Txnrd1
5.36992e-15	0.938697	0.967	0.386	8.12093e-11	Pik3ap1
5.23482e-15	0.93166	0.864	0.299	7.91662e-11	Ptpn6
1.5141e-18	0.928714	0.837	0.315	2.28977e-14	Pdia3
0.167526	0.925789	0.102	0.063	1	Slc7a8
3.00551e-16	0.923016	1	0.992	4.54523e-12	Cebpb
1.39227e-10	0.921997	0.717	0.299	2.10553e-06	Tuba1c
1.18215e-12	0.920111	0.981	0.575	1.78777e-08	H2-D1
4.0106e-17	0.918647	0.787	0.205	6.06523e-13	Gpi1
0.00776953	0.911331	0.313	0.197	1	Slc7a11
2.96002e-18	0.909434	1	0.638	4.47643e-14	Ctsz
2.43519e-22	0.90871	0.906	0.236	3.68273e-18	Yy1
6.83857e-14	0.901563	0.994	0.724	1.0342e-09	Npc2
0.273026	0.896552	0.108	0.079	1	Khdrbs1
1.9277e-08	0.894192	0.596	0.244	0.000291527	Myh9
9.27513e-06	0.886908	0.584	0.472	0.140268	Pygl
1.83873e-16	0.886608	0.889	0.394	2.78071e-12	Atp6ap1
1.38909e-23	0.885147	0.997	0.827	2.10073e-19	Ctsb
0.153869	0.885147	0.122	0.079	1	Tmed5
6.64066e-06	0.883685	0.507	0.252	0.100427	Itgam
1.88541e-19	0.881872	0.917	0.433	2.8513e-15	Epn1
4.67799e-22	0.87812	0.967	0.362	7.07453e-18	Arf5
0.20224	0.8747	0.161	0.126	1	Plcl2
2.84369e-07	0.872518	0.709	0.551	0.00430052	Osbpl9
0.0207872	0.868339	0.172	0.087	1	Socs2
0.188951	0.864389	0.186	0.15	1	Aff4
0.133601	0.860561	0.141	0.094	1	Atp6v0e
5.38364e-11	0.856394	1	0.717	8.14168e-07	Coro1a
0.165441	0.856377	0.163	0.118	1	Txnl1
5.92946e-10	0.852372	0.812	0.394	8.96713e-06	Ehbp1l1
6.84318e-18	0.849168	0.958	0.307	1.03489e-13	Usf2
3.67862e-15	0.848161	0.875	0.307	5.56317e-11	Cyth4
6.95896e-12	0.840423	0.997	0.858	1.0524e-07	Psap
6.28704e-13	0.836271	0.97	0.425	9.5079e-09	Esyt1
0.260561	0.835222	0.127	0.094	1	Ptbp2
1.90876e-11	0.833964	0.986	0.583	2.88661e-07	Neurl3
0.197226	0.83268	0.141	0.102	1	Neb
0.1198	0.830699	0.213	0.165	1	C3ar1
0.00388312	0.826253	0.186	0.071	1	Atp5e
1.24206e-17	0.814758	0.981	0.402	1.87836e-13	Pitpna
2.18781e-11	0.814758	1	0.992	3.30863e-07	Cst3
1.25385e-19	0.793225	1	0.819	1.89619e-15	Grn
0.0946504	0.793225	0.183	0.126	1	Ehd1
3.62615e-10	0.789413	1	0.638	5.48383e-06	Csf2ra
1.49658e-20	0.785954	0.936	0.268	2.26328e-16	Dusp5
0.436154	0.768954	0.122	0.102	1	Ttc7
5.72519e-12	0.768535	0.994	0.457	8.65821e-08	Plekho2
0.286733	0.762919	0.133	0.102	1	Nfkbie
1.25344e-12	0.754415	0.928	0.378	1.89558e-08	Cmip
0.165549	0.74833	0.163	0.118	1	Znrf1
0.114214	0.737796	0.266	0.22	1	Zswim4
8.93965e-15	0.733838	0.964	0.48	1.35194e-10	Wsb1
0.271499	0.732881	0.111	0.079	1	Prkcb
0.33527	0.732881	0.122	0.094	1	Ltb4r1
0.221054	0.729869	0.125	0.087	1	Gsr
6.77088e-07	0.727295	0.643	0.291	0.0102396	Cnppd1
1.04253e-06	0.72638	0.848	0.583	0.0157662	Cd9
1.41801e-06	0.725753	0.994	0.874	0.0214445	Mbd2
2.87752e-14	0.715222	0.864	0.378	4.35167e-10	Lrp10
0.223527	0.709641	0.158	0.118	1	Atxn7l3
1.72864e-11	0.705584	0.867	0.409	2.61423e-07	Hsp90b1
3.95257e-06	0.704575	1	0.787	0.0597747	H3f3a
7.46429e-07	0.704533	1	0.858	0.0112883	Vasp
7.28483e-15	0.70199	0.906	0.402	1.10168e-10	Nop53
0.714781	0.701416	0.147	0.15	1	Cmtm7
0.106019	0.699281	0.161	0.102	1	Rabgef1
1.45953e-17	0.6986	0.947	0.299	2.20724e-13	Sbno2
5.29743e-10	0.694902	1	0.992	8.01131e-06	Gnai2
0.323174	0.694464	0.13	0.102	1	Cnpy3
9.8265e-07	0.683734	0.992	0.614	0.0148606	Pirb
0.0123473	0.681863	0.363	0.236	1	Traf3ip3
1.46334e-15	0.680551	1	1	2.213e-11	Srgn
0.197257	0.672153	0.188	0.15	1	Rab8a
4.02803e-05	0.671394	0.734	0.622	0.609159	Ankrd33b
3.20054e-09	0.670288	0.964	0.449	4.84018e-05	Ctsh
3.73136e-13	0.669152	0.983	0.567	5.64294e-09	Ldha
0.268846	0.668679	0.119	0.087	1	Arid2
1.64408e-05	0.667755	0.765	0.48	0.248634	Hck
1.11456e-08	0.665734	1	0.992	0.000168555	Cfl1
6.26231e-09	0.66036	0.994	0.685	9.47049e-05	Kdm6b
0.0744695	0.659727	0.166	0.102	1	Crem
0.226027	0.65545	0.147	0.11	1	Ypel3
4.01152e-10	0.654352	0.997	0.472	6.06662e-06	Ier5
8.49578e-08	0.652058	0.992	0.732	0.00128482	Mxd1
0.316469	0.649873	0.183	0.157	1	Gpr35
9.17595e-06	0.648974	1	0.693	0.138768	Laptm5
9.62781e-12	0.648774	1	0.441	1.45601e-07	Gna13
0.294598	0.648541	0.219	0.197	1	Atf1
0.60299	0.644833	0.105	0.094	1	Il4
8.01517e-13	0.644714	0.994	0.929	1.21213e-08	Apoe
2.90434e-06	0.643509	0.989	0.78	0.0439224	Lamp2
6.79444e-09	0.643214	1	0.984	0.000102752	Fth1
0.361805	0.642577	0.136	0.11	1	Rnf6
0.206602	0.642056	0.158	0.118	1	Chmp1b
2.19118e-14	0.639671	0.964	0.362	3.31372e-10	Lst1
1.89465e-08	0.638556	0.992	0.654	0.000286527	Aldoa
0.595743	0.63788	0.105	0.094	1	Abca13
7.8439e-18	0.636488	1	1	1.18623e-13	Tmsb4x
8.59915e-07	0.634963	0.994	0.654	0.0130045	Samhd1
0.538979	0.634604	0.172	0.165	1	Itga4
6.60286e-07	0.634186	0.601	0.26	0.0099855	Ostf1
0.138385	0.630333	0.15	0.094	1	Mia3
0.340564	0.630333	0.13	0.102	1	Arl5b
0.415144	0.626685	0.13	0.11	1	Sec11a
2.97727e-07	0.62329	0.964	0.724	0.00450252	Fis1
3.85024e-08	0.622788	1	0.961	0.000582271	Ucp2
4.94077e-12	0.622113	1	0.795	7.47193e-08	C3
0.402532	0.619093	0.144	0.118	1	Ppp2cb
0.251022	0.617158	0.105	0.071	1	Ndufa13
5.35675e-09	0.61291	0.986	0.535	8.10101e-05	Vmp1
0.121432	0.611771	0.216	0.157	1	Sell
0.0163068	0.609668	0.454	0.402	1	Rab8b
2.42211e-07	0.608891	0.994	0.764	0.00366296	Ncf2
0.0958157	0.608307	0.235	0.173	1	Cish
1.10205e-09	0.603812	1	0.488	1.66663e-05	Alox5ap
8.0228e-09	0.602826	0.989	0.646	0.000121329	Ywhag
4.92334e-10	0.600633	0.956	0.646	7.44556e-06	S100a6
9.38025e-08	0.599745	0.867	0.598	0.00141857	Snx3
3.35175e-09	0.595854	0.97	0.433	5.06886e-05	Cd44
0.313098	0.595191	0.191	0.165	1	Flot1
0.421521	0.594368	0.108	0.087	1	Nfe2
0.709107	0.589691	0.108	0.102	1	Cxcr4
0.216241	0.587987	0.216	0.173	1	Apmap
6.18112e-11	0.58758	0.873	0.339	9.3477e-07	Vsir
0.296013	0.587347	0.166	0.134	1	Tmem259
0.336375	0.585939	0.125	0.094	1	Susd1
7.75733e-07	0.583027	0.972	0.654	0.0117314	Cd63
0.429062	0.578803	0.183	0.165	1	Gmfb
0.0237886	0.577442	0.429	0.362	1	Ptpre
0.12018	0.576894	0.1	0.055	1	Ltb4r2
3.6222e-10	0.575819	0.906	0.551	5.47786e-06	Tcn2
0.116251	0.57375	0.219	0.157	1	Ubl3
3.51307e-08	0.572869	0.972	0.717	0.000531281	Picalm
0.421344	0.571607	0.18	0.165	1	Ap3b1
0.770937	0.569906	0.139	0.142	1	Tkt
0.000552273	0.568118	0.427	0.22	1	Rgl2
1.08616e-09	0.567556	0.914	0.394	1.6426e-05	Arap1
4.05143e-09	0.567084	0.604	0.205	6.12697e-05	Nrros
0.715541	0.56683	0.141	0.142	1	Rnf4
3.20133e-10	0.565299	0.914	0.378	4.84137e-06	Apbb1ip
4.79999e-11	0.56368	0.845	0.323	7.25902e-07	Ankrd13a
1.89041e-08	0.561309	0.584	0.205	0.000285887	Cdk9
4.87706e-05	0.558616	0.956	0.63	0.737558	Cd300lf
9.89849e-06	0.556242	1	0.913	0.149695	S100a11
0.423627	0.555114	0.133	0.11	1	Capn1
0.459661	0.55423	0.166	0.15	1	Tfdp1
0.107858	0.55423	0.114	0.063	1	Dad1
2.29973e-05	0.554106	0.892	0.701	0.347789	Myl12a
0.294658	0.551723	0.141	0.11	1	Pacsin2
0.38119	0.550545	0.163	0.142	1	Pfkp
0.0595152	0.549331	0.452	0.433	1	Sla
0.358328	0.546468	0.122	0.094	1	Tacstd2
0.388782	0.541739	0.102	0.079	1	R3hdm4
0.548114	0.540764	0.133	0.118	1	Neu1
0.194559	0.539793	0.227	0.189	1	Chkb
0.899527	0.539523	0.127	0.134	1	Adap1
2.42341e-05	0.537224	1	0.937	0.366492	Anp32a
9.20902e-11	0.533738	0.92	0.559	1.39268e-06	Arf1
6.44289e-05	0.532631	0.989	0.78	0.974358	Arpc5
0.685695	0.531158	0.202	0.205	1	Pcyt1a
2.76751e-05	0.530515	0.997	0.795	0.41853	Syk
1.87442e-07	0.527502	0.906	0.441	0.00283469	Pik3cd
0.138834	0.526777	0.161	0.11	1	Nab1
0.014166	0.525598	0.471	0.409	1	Bcl2a1b
0.000480288	0.524572	0.997	0.843	1	Serf2
1.16506e-05	0.523857	0.997	0.85	0.176193	Pim1
0.000124307	0.522652	1	0.929	1	Pfn1
6.2728e-11	0.519441	0.861	0.417	9.48636e-07	Uqcrc1
0.974009	0.519302	0.097	0.102	1	Srrt
0.0126405	0.517598	0.54	0.504	1	Cd84
0.00316193	0.517492	0.216	0.087	1	Tlnrd1
7.39618e-09	0.515846	0.917	0.402	0.000111852	Ppp1r12c
8.00938e-09	0.51573	0.814	0.417	0.000121126	Syf2
4.98769e-07	0.513294	0.992	0.551	0.00754288	Emilin2
3.60447e-06	0.512729	0.994	0.866	0.0545104	Marcks
4.21724e-06	0.512195	0.476	0.181	0.0637773	Pnpla2
0.000742769	0.50778	0.321	0.142	1	Cenpb
0.0141527	0.507185	0.465	0.346	1	Dach1
0.242996	0.507185	0.116	0.079	1	Cdc37
0.000628366	0.507185	0.493	0.268	1	Fnbp1
0.573356	0.505654	0.108	0.094	1	Agpat4
0.613628	0.505654	0.105	0.094	1	Cdc42se2
1.38853e-12	0.504175	0.945	0.669	2.09987e-08	Axl
0.408903	0.500324	0.366	0.394	1	Ptk2b
0.00356369	0.499171	0.989	0.85	1	Tcf25
1.35825e-10	0.497631	0.936	0.402	2.05408e-06	Cbfb
4.89555e-08	0.495385	0.917	0.575	0.000740354	Trir
0.466758	0.49283	0.122	0.102	1	Gmfg
4.31269e-08	0.49283	0.967	0.772	0.000652208	Slc39a1
0.477989	0.49283	0.199	0.181	1	D16Ertd472e
3.65487e-06	0.483369	0.981	0.78	0.0552726	Hnrnpul1
0.757581	0.482488	0.119	0.118	1	Ist1
0.309045	0.482182	0.125	0.094	1	Itgal
3.04376e-05	0.479533	1	0.89	0.460307	Clta
0.540145	0.479409	0.102	0.087	1	Wapl
6.70397e-12	0.476342	0.928	0.378	1.01384e-07	Slc25a3
3.0313e-10	0.475956	0.936	0.472	4.58423e-06	Abi1
1.88367e-09	0.472071	0.964	0.598	2.84867e-05	Ybx1
1.22106e-05	0.470742	0.781	0.425	0.184661	Arg2
5.6636e-08	0.470511	0.934	0.701	0.000856506	Map7d1
1.65977e-06	0.468377	0.939	0.764	0.0251008	Tnfrsf1a
0.499212	0.466357	0.175	0.157	1	Dxo
0.343465	0.466148	0.391	0.386	1	Nabp1
0.3504	0.464147	0.302	0.283	1	Plk3
0.599441	0.463285	0.13	0.118	1	Ptp4a2
0.24658	0.46317	0.277	0.244	1	Arih2
0.896728	0.461803	0.147	0.157	1	Srebf2
0.257163	0.459663	0.224	0.189	1	Lbr
0.00114728	0.457029	0.321	0.142	1	Trim8
0.587886	0.455028	0.108	0.094	1	Srsf11
0.261504	0.45406	0.222	0.189	1	Arhgap25
0.698445	0.453659	0.102	0.094	1	Mapkapk3
0.737248	0.452188	0.108	0.102	1	Qsox1
0.776598	0.451009	0.122	0.118	1	Adpgk
0.710502	0.449761	0.116	0.11	1	Mroh1
3.40371e-09	0.449279	0.97	0.441	5.14743e-05	Btg1
7.13617e-05	0.448746	1	1	1	Mcl1
1.13517e-06	0.444286	0.465	0.165	0.0171671	Slc38a2
0.521488	0.442204	0.102	0.087	1	Sumo1
0.354048	0.441299	0.202	0.173	1	Ankrd44
0.619711	0.440991	0.244	0.252	1	Snx20
0.72861	0.438087	0.147	0.142	1	Fgd3
0.561832	0.435344	0.111	0.094	1	Fmr1
8.46321e-09	0.435145	0.981	0.559	0.000127989	Kdm2a
8.51987e-08	0.434882	0.992	0.811	0.00128846	Anxa5
0.052805	0.433621	0.46	0.378	1	Arhgap30
1.1693e-06	0.433273	0.958	0.693	0.0176833	Chchd2
2.54692e-12	0.433123	0.994	0.74	3.8517e-08	Sdc3
0.00829172	0.432167	0.463	0.276	1	Nckap1l
0.0474882	0.427964	1	0.898	1	Arpc1b
4.14968e-08	0.426832	0.715	0.283	0.000627556	Srsf1
4.00165e-07	0.424945	1	0.898	0.0060517	Tapbp
0.000697815	0.421415	0.828	0.52	1	Slc9a3r1
4.65781e-05	0.420002	0.947	0.898	0.7044	Cd24a
0.530741	0.418829	0.183	0.173	1	Lpcat2
0.458371	0.417279	0.169	0.15	1	Tank
2.28618e-06	0.414996	0.961	0.74	0.0345739	Ppib
0.000347288	0.414578	0.989	0.78	1	Grina
0.291232	0.410367	0.175	0.134	1	Cd200r1
0.953566	0.410367	0.1	0.102	1	Rab43
2.34416e-06	0.40938	0.72	0.331	0.0354507	Purb
0.524725	0.406741	0.249	0.252	1	Ikzf1
0.880065	0.404602	0.175	0.189	1	Arpc3
0.910306	0.401002	0.363	0.465	1	Cnn2
6.67343e-05	0.399987	0.994	0.685	1	Man2b1
0.888906	0.39972	0.152	0.173	1	Cd300a
1.08505e-06	0.399289	0.956	0.488	0.0164092	Prkcd
0.705372	0.396614	0.111	0.102	1	Ptgs1
0.0470391	0.396154	0.244	0.15	1	Arl8a
0.570057	0.396154	0.296	0.299	1	Pglyrp1
0.000993938	0.394737	0.989	0.882	1	Litaf
2.31057e-05	0.393072	0.922	0.701	0.349428	Uba1
0.627937	0.39095	0.233	0.236	1	Dok3
6.27371e-13	0.389359	0.983	0.354	9.48772e-09	Bhlhe40
0.000121135	0.388884	0.994	0.961	1	Ptms
0.743812	0.388132	0.166	0.165	1	Dtnbp1
0.229397	0.384219	0.346	0.307	1	Slc2a3
0.00038192	0.381354	0.989	0.669	1	Lilrb4a
0.659824	0.381184	0.158	0.15	1	Tbl1xr1
1.75829e-05	0.380757	0.557	0.244	0.265906	Glud1
0.117967	0.377837	0.421	0.339	1	Fyb
0.42679	0.377352	0.285	0.268	1	Ccng2
0.73824	0.377352	0.177	0.181	1	mt-Nd5
0.997604	0.377352	0.141	0.15	1	Elf4
0.437167	0.376016	0.158	0.134	1	Otud5
3.89284e-05	0.375286	0.947	0.772	0.588714	Gnb1
7.90278e-05	0.374774	0.31	0.102	1	Sh3bgrl
4.21095e-08	0.374009	0.961	0.717	0.000636822	Rack1
0.00346985	0.371814	0.975	0.803	1	Eef2
0.636493	0.369973	0.144	0.134	1	Ppp4c
0.50872	0.368536	0.316	0.315	1	Kif21b
0.0246926	0.365369	0.906	0.835	1	Ctdsp1
0.701355	0.364955	0.169	0.165	1	Supt4a
6.24499e-05	0.364673	0.848	0.638	0.94443	Grcc10
0.000478097	0.364209	0.787	0.614	1	Sh3glb1
0.758738	0.360192	0.122	0.118	1	Rab11b
0.674311	0.359563	0.122	0.15	1	Stk4
0.00146032	0.356083	0.881	0.874	1	Adam8
0.863554	0.354206	0.346	0.394	1	Cyld
0.870302	0.353956	0.202	0.236	1	Sec11c
0.514281	0.352972	0.147	0.126	1	Ypel5
0.589479	0.352231	0.108	0.094	1	Sin3b
0.0845225	0.351357	0.224	0.157	1	Nr4a3
0.00205112	0.351259	0.953	0.677	1	Wdr26
0.809914	0.349094	0.105	0.102	1	Napsa
0.160949	0.345456	0.31	0.26	1	Tes
0.000113852	0.343307	1	0.976	1	Gpx1
0.918627	0.343253	0.108	0.118	1	Bsdc1
0.0142338	0.343253	0.967	0.811	1	Ptbp3
0.452898	0.337179	0.199	0.173	1	Stk19
0.000310096	0.334132	0.875	0.622	1	Hnrnpm
0.657932	0.332365	0.13	0.118	1	Cntrl
2.01428e-07	0.33219	0.975	0.787	0.0030462	Clic4
0.965538	0.331079	0.097	0.102	1	Arfgap2
0.0132715	0.329331	1	0.874	1	Fau
5.53544e-08	0.328854	0.983	0.764	0.000837124	Shisa5
0.0619092	0.328686	0.997	0.906	1	Akr1a1
0.654691	0.327905	0.249	0.252	1	Orai2
0.0195747	0.324387	0.934	0.843	1	Myo1c
0.940709	0.321349	0.1	0.102	1	Pdcd10
0.873732	0.317546	0.18	0.189	1	Gnaq
0.784829	0.316579	0.152	0.15	1	Pum2
0.392824	0.315371	0.133	0.181	1	Nfkbid
0.511466	0.31409	0.283	0.276	1	Entpd1
0.0748557	0.31386	0.978	0.898	1	Ski
0.635671	0.31328	0.155	0.142	1	Psen1
0.619767	0.312257	0.319	0.331	1	Ell2
0.293046	0.311383	0.263	0.236	1	Foxo3
0.379813	0.311184	0.277	0.26	1	Atg2a
0.00391824	0.309008	0.598	0.354	1	Ccl9
1.88932e-05	0.307687	0.986	0.85	0.285722	Anxa2
0.918393	0.300185	0.202	0.22	1	Lfng
0.472738	0.300185	0.224	0.205	1	Birc3
0.614402	0.300185	0.083	0.102	1	Atxn1
0.00254046	0.297699	0.85	0.598	1	Morf4l1
0.00474101	0.29519	0.994	0.835	1	Adipor1
0.00103132	0.29405	0.972	0.638	1	Sik1
0.976285	0.293221	0.224	0.252	1	Tm6sf1
2.16887e-05	0.292858	0.828	0.394	0.327998	Skap2
0.587055	0.291571	0.158	0.142	1	Fem1c
0.673866	0.291388	0.266	0.268	1	Npepps
1.20038e-05	0.290641	0.992	0.677	0.181534	Slc16a3
0.903385	0.290337	0.166	0.173	1	Dgkz
0.68785	0.289843	0.105	0.126	1	Irf5
0.000122352	0.288187	0.903	0.701	1	Rrbp1
0.000321345	0.287456	0.997	0.976	1	Msn
0.855185	0.286379	0.141	0.142	1	Lemd2
0.73877	0.2859	0.141	0.165	1	Tatdn2
0.525605	0.285172	0.213	0.205	1	Stk24
0.83694	0.285025	0.133	0.134	1	Sub1
0.97004	0.283602	0.133	0.142	1	Dhx38
0.92243	0.281326	0.102	0.102	1	Mga
0.687369	0.278999	0.144	0.173	1	Herc4
0.754308	0.278999	0.161	0.157	1	Vamp4
1.33031e-16	0.278705	0.978	0.315	2.01183e-12	Id2
0.709088	0.278325	0.127	0.15	1	Rab27a
0.99103	0.277101	0.114	0.118	1	Was
0.0101634	0.275678	0.648	0.449	1	Ndel1
8.21746e-09	0.273218	0.934	0.669	0.000124273	Pltp
0.853278	0.270437	0.18	0.189	1	Spty2d1
0.0943678	0.266059	0.715	0.614	1	Cd164
0.727132	0.265419	0.175	0.205	1	Sept9
0.508669	0.264468	0.321	0.315	1	Pnpla7
0.947153	0.263888	0.144	0.15	1	Gsk3b
0.691175	0.262532	0.169	0.205	1	Hk2
0.606054	0.259995	0.147	0.181	1	Ubald1
0.760701	0.258364	0.133	0.126	1	Pan3
0.00163771	0.25716	0.582	0.323	1	D8Ertd738e
0.344229	0.256513	0.177	0.228	1	Retnla
0.00146758	0.255218	0.967	0.795	1	Rhoa
7.98557e-06	0.255033	0.812	0.472	0.120766	Capzb
0.395335	0.252879	0.097	0.134	1	Dctn4
0.867664	0.252567	0.127	0.142	1	Nek6
0.940801	0.252567	0.13	0.134	1	Snrnp70
8.75282e-05	0.250925	0.989	0.795	1	Calm1
0.643641	0.250259	0.116	0.142	1	Ltb
0.80971	0.249559	0.163	0.165	1	Hp1bp3
0.657278	0.249559	0.105	0.094	1	Rap1gap2
0.807236	0.246474	0.13	0.15	1	U2af1
0.945021	0.24619	0.102	0.11	1	Pofut2
0.00238688	0.24552	0.964	0.756	1	Vcp
0.766756	0.243802	0.125	0.118	1	Eloa
0.0174787	0.24311	0.524	0.362	1	Hnrnpu
0.272823	0.242851	0.543	0.465	1	Lnpep
0.669037	0.242022	0.147	0.134	1	Tecr
0.993333	0.241572	0.144	0.15	1	Glyr1
0.516552	0.240982	0.393	0.433	1	Lrrfip1
0.436799	0.240064	0.075	0.102	1	Ube2j2
0.39717	0.238257	0.108	0.15	1	Hvcn1
0.840517	0.237368	0.163	0.181	1	Tnfsf14
0.876742	0.233911	0.1	0.11	1	Tmem167b
0.000725815	0.231826	0.906	0.677	1	Rab1a
0.829397	0.229795	0.105	0.118	1	Dapk2
0.862947	0.229795	0.119	0.134	1	Tnrc6b
0.990483	0.229795	0.1	0.102	1	Zdhhc18
0.0134198	0.229245	0.994	0.85	1	Cap1
0.694195	0.227121	0.346	0.362	1	Isy1
0.830919	0.226513	0.332	0.386	1	Pstpip1
0.898755	0.224013	0.194	0.22	1	Adcy7
0.0112791	0.22388	0.953	0.646	1	Celf2
0.982689	0.222564	0.15	0.157	1	Ccr1
0.907567	0.221528	0.102	0.102	1	Szrd1
0.898192	0.22075	0.102	0.102	1	Lmo4
0.686044	0.220532	0.324	0.331	1	Mboat7
0.605815	0.219811	0.158	0.197	1	Baz2a
0.787988	0.218655	0.125	0.142	1	Mark2
0.0287744	0.217304	0.958	0.811	1	Ndfip1
7.16029e-05	0.215296	0.981	0.819	1	Socs3
0.930963	0.212093	0.111	0.118	1	Ndufa1
0.985148	0.21043	0.122	0.126	1	Ikbkb
0.433323	0.209037	0.407	0.386	1	Cyp4f18
0.69415	0.2058	0.501	0.496	1	Raly
0.944728	0.205548	0.111	0.118	1	Wdfy2
5.55992e-05	0.203144	0.947	0.496	0.840826	Furin
0.453986	0.200128	0.247	0.315	1	Rab11fip1
0.243676	-0.200509	0.08	0.118	1	Acap3
0.309636	-0.200509	0.091	0.126	1	Baz2b
0.0365325	-0.201234	0.23	0.362	1	Rcsd1
0.284103	-0.201362	0.194	0.252	1	Fmnl1
0.156297	-0.201921	0.186	0.268	1	Amfr
0.163586	-0.202659	0.97	0.921	1	mt-Atp8
0.101063	-0.203164	0.163	0.244	1	Oga
0.30424	-0.204608	0.102	0.142	1	Bcl7c
0.368848	-0.204608	0.139	0.181	1	Mknk1
0.251008	-0.205193	0.997	1	1	Zfp36
0.214621	-0.205442	0.537	0.63	1	Antxr2
0.341843	-0.205515	0.105	0.142	1	Cnr2
0.279909	-0.20761	0.111	0.15	1	Dhx40
0.787375	-0.20761	0.197	0.205	1	Vamp2
0.200453	-0.209718	0.199	0.276	1	Anxa11
0.370513	-0.210189	0.075	0.102	1	Mtdh
0.296575	-0.211568	0.554	0.622	1	Cd80
0.727283	-0.211714	0.127	0.142	1	Ppp2r1a
0.0346952	-0.211927	0.992	0.992	1	Rsrp1
0.0357705	-0.214696	0.64	0.78	1	Eif4g2
0.273254	-0.215339	0.867	0.843	1	mt-Atp6
0.147412	-0.215404	0.122	0.181	1	Sap25
0.310336	-0.215404	0.13	0.173	1	Ago2
0.149863	-0.215939	0.089	0.142	1	Shkbp1
0.173059	-0.216174	0.26	0.339	1	Svil
0.563351	-0.217664	0.125	0.15	1	Ncoa4
0.186281	-0.217664	0.205	0.276	1	Mier1
0.35979	-0.217664	0.1	0.134	1	Arnt
0.6107	-0.218601	0.152	0.173	1	Rasa3
0.339211	-0.219594	0.202	0.26	1	Chd7
0.185482	-0.222193	0.202	0.276	1	Tbc1d8
0.283192	-0.222717	0.102	0.142	1	Rgs14
0.347557	-0.223377	0.139	0.181	1	Tgoln1
0.128254	-0.223377	0.089	0.142	1	Mcmbp
0.128812	-0.224531	0.119	0.181	1	Eif4g3
0.0303112	-0.224854	0.332	0.496	1	Anxa6
0.589865	-0.225178	0.997	0.913	1	Crip1
0.29034	-0.225277	0.175	0.228	1	Stat6
0.331827	-0.226318	0.986	0.89	1	Zyx
0.021054	-0.227972	1	1	1	Junb
0.15192	-0.228144	0.302	0.386	1	Clint1
0.258152	-0.228194	0.155	0.205	1	Slc24a3
0.660199	-0.228688	0.313	0.331	1	Osm
0.107527	-0.228869	0.086	0.142	1	Wbp1l
0.125989	-0.229588	0.579	0.654	1	F5
0.743463	-0.23033	0.15	0.165	1	Cpeb2
0.193716	-0.231991	0.139	0.197	1	Syncrip
0.318784	-0.234152	0.127	0.165	1	Rere
0.00781611	-0.234917	0.13	0.252	1	Rtn3
0.145566	-0.237331	0.271	0.354	1	Adss
0.0487055	-0.237984	0.211	0.323	1	Cdk11b
0.233749	-0.239237	0.111	0.157	1	Usp19
0.204389	-0.239475	0.208	0.276	1	Derl1
0.511713	-0.24089	0.089	0.11	1	Stx5a
0.0559257	-0.241981	0.366	0.528	1	Camk1d
0.118031	-0.243242	0.654	0.425	1	Pim3
0.191904	-0.244136	0.114	0.165	1	Rbbp6
0.54815	-0.244136	0.083	0.102	1	Atxn7l3b
0.0539348	-0.246781	0.177	0.283	1	Supt20
0.288458	-0.248436	0.069	0.102	1	Supt16
0.243536	-0.248858	0.119	0.165	1	Arhgap15
0.320811	-0.249373	0.111	0.15	1	Agap1
0.0776578	-0.249782	0.127	0.205	1	Lyl1
0.124918	-0.250831	0.075	0.126	1	Ppia
0.48541	-0.251108	0.252	0.283	1	Arhgef18
0.187933	-0.251913	0.069	0.11	1	Mapk1ip1l
0.000263565	-0.255071	1	0.976	1	Tpt1
0.376332	-0.255632	0.094	0.126	1	Rc3h1
0.276476	-0.256627	0.069	0.102	1	Rnf20
0.116846	-0.256944	0.147	0.22	1	Mbp
0.14781	-0.257192	0.066	0.11	1	Anp32e
0.189311	-0.258804	0.945	0.921	1	Selenop
0.0184612	-0.260377	0.125	0.228	1	Csf2rb2
0.174295	-0.261694	0.125	0.181	1	Prrc2c
0.115184	-0.265692	0.557	0.63	1	Enah
0.270947	-0.266162	0.069	0.102	1	Edf1
0.161055	-0.267119	0.116	0.173	1	Cyth2
0.0906922	-0.267879	0.374	0.504	1	Tmem154
0.135681	-0.268766	0.119	0.181	1	Tagap
0.0926155	-0.269011	0.072	0.126	1	Atp6v1e1
0.240511	-0.269812	0.266	0.331	1	Ppp3ca
0.179119	-0.270131	0.274	0.354	1	Gpr132
0.139433	-0.271103	0.078	0.126	1	Gusb
0.32394	-0.272705	0.119	0.157	1	Mylip
0.386746	-0.272705	0.111	0.142	1	March6
0.591775	-0.27451	0.091	0.11	1	Eapp
0.00125211	-0.27487	1	1	1	Itm2b
0.263092	-0.274879	0.147	0.197	1	Zfp622
0.222602	-0.275224	0.097	0.142	1	Fubp1
0.20199	-0.276216	0.133	0.189	1	Cmtm6
0.416979	-0.27639	0.111	0.142	1	Preb
0.463236	-0.278901	0.08	0.102	1	Sbds
0.198617	-0.279364	0.083	0.126	1	Pacs1
0.123203	-0.27976	0.169	0.244	1	Hectd1
0.318405	-0.280101	0.1	0.134	1	Fbxo11
0.491165	-0.280101	0.102	0.126	1	Rab35
0.141506	-0.281536	0.258	0.346	1	Cd37
0.084039	-0.282464	0.305	0.417	1	Stk11
0.179559	-0.284778	0.139	0.197	1	Clk3
0.197536	-0.284778	0.064	0.102	1	Sppl3
0.222247	-0.284778	0.13	0.181	1	Tfip11
0.264585	-0.284778	0.144	0.189	1	Ipcef1
0.421167	-0.284778	0.119	0.15	1	Crebrf
0.322836	-0.284778	0.166	0.213	1	Tmem64
0.273845	-0.28994	0.089	0.126	1	Wdr33
0.580726	-0.28994	0.094	0.11	1	Map3k9
0.0925497	-0.290359	0.066	0.118	1	N4bp1
0.242722	-0.290359	0.086	0.126	1	Sp3
0.364032	-0.290852	0.075	0.102	1	Rab4b
0.112135	-0.291442	0.249	0.339	1	Zc3hav1
0.108361	-0.292431	0.15	0.22	1	Sh2b3
0.123013	-0.295251	0.158	0.228	1	Cux1
0.197558	-0.296274	0.277	0.346	1	Emd
0.429718	-0.296603	0.078	0.102	1	Ddx54
0.0865381	-0.297056	0.208	0.299	1	Stk38
0.262241	-0.297717	0.075	0.11	1	Prkd2
0.269778	-0.298356	0.139	0.189	1	Serinc1
0.209718	-0.298584	0.102	0.15	1	Acot7
0.175965	-0.299443	0.222	0.291	1	Csnk1e
0.131239	-0.302812	0.094	0.15	1	Map11
0.23623	-0.303298	0.122	0.173	1	Acadl
0.0699992	-0.304078	0.086	0.15	1	Med20
0.0757842	-0.305536	0.064	0.118	1	Zfc3h1
0.104933	-0.305536	0.116	0.181	1	Atp8b4
0.0578934	-0.309231	0.144	0.228	1	Irs2
0.184708	-0.310773	0.102	0.15	1	Kmt2e
0.206462	-0.31125	0.116	0.165	1	Bptf
0.0685242	-0.311914	0.139	0.22	1	Rbpj
0.0884674	-0.312154	0.166	0.252	1	Vrk1
0.14721	-0.312523	0.097	0.15	1	Kbtbd2
0.0606549	-0.312998	0.13	0.213	1	Rnasel
0.000503507	-0.313895	0.521	0.764	1	Tgfbr2
0.176272	-0.314525	0.069	0.11	1	Luc7l3
0.000787718	-0.314525	0.169	0.346	1	Spag9
0.112134	-0.314525	0.08	0.134	1	Parp4
0.18398	-0.314525	0.075	0.118	1	Hdgf
0.254258	-0.314525	0.08	0.118	1	Ttll3
0.0660351	-0.315458	0.97	0.945	1	Ppp1r15a
0.193709	-0.315872	0.136	0.189	1	Stk40
0.14542	-0.316911	0.972	0.929	1	Aldh2
0.043444	-0.317067	0.407	0.512	1	Ndrg1
0.00855663	-0.318314	0.518	0.677	1	Prkar1a
0.26278	-0.319543	0.075	0.11	1	Mafk
0.229175	-0.320549	0.199	0.26	1	Srsf6
0.305984	-0.321304	0.078	0.11	1	Pdcd6
0.231348	-0.322746	0.216	0.276	1	Ppp1r12a
0.124041	-0.323949	0.094	0.15	1	Ddx23
0.143771	-0.324104	0.18	0.252	1	Dnajb6
0.242076	-0.325564	0.1	0.142	1	Abca7
1.36528e-07	-0.328001	0.211	0.543	0.00206471	Klf3
0.162341	-0.329632	0.18	0.244	1	Taok3
0.168728	-0.330293	0.1	0.15	1	Tra2b
0.0103663	-0.33114	0.964	0.953	1	Ctdsp2
1.96932e-08	-0.331321	0.299	0.756	0.000297821	Dennd5a
0.145588	-0.331321	0.108	0.165	1	Tle3
0.199377	-0.331321	0.122	0.173	1	Gxylt1
0.0914127	-0.332084	0.061	0.11	1	Iqgap2
0.234523	-0.334106	0.152	0.205	1	Plac8
0.252786	-0.335031	0.947	0.913	1	S100a10
0.096403	-0.337245	0.055	0.102	1	Kdm3a
0.231735	-0.337245	0.094	0.134	1	Synj1
0.0966291	-0.337245	0.139	0.213	1	Lmbrd1
0.168638	-0.338741	0.989	0.929	1	Fosl2
0.080709	-0.340392	0.197	0.283	1	Csk
0.111239	-0.34168	0.524	0.606	1	Akap13
0.0661683	-0.343865	0.429	0.543	1	Ccr3
0.250475	-0.344899	0.094	0.134	1	Yipf3
0.0255483	-0.345341	0.235	0.37	1	Ccdc88b
0.00169073	-0.345707	0.587	0.764	1	Dusp3
0.242445	-0.346016	0.114	0.157	1	Sp100
0.201011	-0.346178	0.136	0.189	1	Pabpn1
0.0523842	-0.347514	0.089	0.157	1	Dedd2
0.0153195	-0.348741	0.596	0.709	1	Adam15
0.0772355	-0.349629	0.13	0.205	1	Rsrc2
0.0707967	-0.351376	0.105	0.173	1	Eif4ebp2
0.228027	-0.352842	0.066	0.102	1	Npc1
0.0470384	-0.353696	0.097	0.173	1	Gpcpd1
0.0148484	-0.354725	1	0.992	1	Eef1a1
0.0884092	-0.354983	0.62	0.701	1	Rab44
0.0766976	-0.355167	0.147	0.228	1	Gabarapl2
0.119245	-0.355167	0.274	0.362	1	Adgre4
0.120984	-0.356104	0.152	0.22	1	Ccdc88c
0.0257683	-0.357518	0.307	0.449	1	Tmem189
0.106581	-0.358307	0.08	0.134	1	Znrf2
0.231292	-0.359072	0.075	0.11	1	Fam13b
0.0702468	-0.359072	0.064	0.118	1	Rarg
0.185819	-0.360329	0.102	0.15	1	Ywhae
0.406112	-0.360329	0.119	0.15	1	Rab5a
0.0648251	-0.360781	0.194	0.291	1	Dok2
0.107624	-0.360852	0.191	0.268	1	Zfp704
0.0216001	-0.360852	0.407	0.567	1	Camk1
0.174242	-0.361319	0.1	0.15	1	Epb41
0.248241	-0.36212	0.108	0.15	1	Med13
0.1283	-0.36278	0.078	0.126	1	Ccdc186
0.595425	-0.36278	0.086	0.102	1	Ccdc82
0.108863	-0.363579	0.086	0.142	1	H13
0.0841062	-0.364212	0.091	0.15	1	Cd244a
0.0862267	-0.364212	0.208	0.291	1	Tmem104
0.110242	-0.365814	0.075	0.126	1	Api5
0.0217036	-0.366147	0.997	0.984	1	Actg1
0.354495	-0.366308	0.089	0.118	1	Brf1
0.0397075	-0.366849	0.163	0.26	1	Ankrd11
0.136322	-0.367446	0.116	0.173	1	Apaf1
0.158024	-0.369667	0.061	0.102	1	Srsf10
0.0920306	-0.371034	0.163	0.236	1	Drap1
0.286378	-0.373315	0.078	0.11	1	Mbnl1
0.00601415	-0.373315	0.175	0.315	1	Fam107b
0.127207	-0.37472	0.166	0.236	1	Stxbp2
0.232835	-0.376774	0.08	0.118	1	Vti1b
0.264426	-0.377887	0.069	0.102	1	Tmem165
0.0312149	-0.377887	0.094	0.173	1	Sec24a
0.101433	-0.378846	0.075	0.126	1	Fam53b
0.29546	-0.378846	0.086	0.118	1	Impdh2
0.116226	-0.379415	0.058	0.102	1	Zzef1
0.210848	-0.379415	0.125	0.173	1	Btk
0.325216	-0.380058	0.08	0.11	1	Cbx4
0.0743805	-0.381639	0.064	0.118	1	Wdr83os
0.11786	-0.381639	0.069	0.118	1	Csnk1a1
0.0401241	-0.382625	0.122	0.205	1	Arhgap18
0.278034	-0.382842	0.111	0.15	1	Zranb1
0.214515	-0.383182	0.08	0.118	1	Nsmce4a
0.114854	-0.383788	0.064	0.11	1	Tsg101
0.118411	-0.38518	0.069	0.118	1	Ube2a
0.117124	-0.385864	0.114	0.173	1	March7
0.0708376	-0.386155	0.075	0.134	1	Os9
0.113657	-0.386155	0.069	0.118	1	Tuba1b
0.131722	-0.386155	0.083	0.134	1	Arpc2
0.0917766	-0.388384	0.958	0.898	1	Per1
0.495572	-0.389601	0.679	0.614	1	Itprid2
0.0879895	-0.390253	0.161	0.236	1	Hip1r
0.0220999	-0.391693	0.105	0.197	1	Pgs1
0.0243012	-0.391693	0.233	0.362	1	Myo1g
0.118055	-0.391693	0.155	0.22	1	Nod2
0.140305	-0.391693	0.097	0.15	1	Nrd1
0.268013	-0.391693	0.111	0.15	1	Cd300ld
0.054143	-0.391693	0.055	0.11	1	Dnajb12
0.0629408	-0.39396	0.097	0.165	1	Bcl10
0.235355	-0.394696	0.08	0.118	1	Kmt5b
0.0419015	-0.394779	0.975	0.937	1	Cebpd
0.0313886	-0.395277	0.158	0.26	1	Stx4a
0.105344	-0.395277	0.1	0.157	1	Rab14
0.107864	-0.395277	0.111	0.173	1	Pik3r5
0.00881553	-0.396139	0.188	0.339	1	Dock2
0.0523568	-0.396139	0.05	0.102	1	Zfp335
0.0684666	-0.397407	0.399	0.512	1	Gas7
0.0334712	-0.397546	0.147	0.244	1	Akap8
0.0155352	-0.398128	0.208	0.339	1	Crlf3
0.0587338	-0.398394	0.313	0.425	1	Plcb2
0.427659	-0.398646	0.1	0.126	1	Isg15
0.22704	-0.400255	0.111	0.157	1	Hk1
0.46914	-0.400255	0.163	0.189	1	Chst13
0.0278378	-0.400971	0.258	0.386	1	Ripor2
0.169631	-0.401376	0.089	0.134	1	Zswim8
0.147531	-0.402201	0.111	0.165	1	Birc6
0.0225889	-0.402537	0.199	0.315	1	Hspa4l
9.19351e-05	-0.402834	0.216	0.449	1	Arglu1
0.0216615	-0.406024	0.953	0.929	1	Son
0.304674	-0.406241	0.141	0.181	1	Rapgef6
0.237857	-0.407635	0.075	0.11	1	Pdzd8
0.0333042	-0.408486	0.191	0.307	1	Notch2
0.0520456	-0.409873	0.089	0.157	1	Ap5b1
0.0266747	-0.410708	0.316	0.449	1	Tmcc1
0.011501	-0.411411	0.091	0.181	1	Ccdc125
0.230466	-0.412843	0.08	0.118	1	Strn4
0.152978	-0.414061	0.119	0.173	1	Nf2
0.178876	-0.414912	0.102	0.15	1	Nrbp1
0.187518	-0.417533	0.078	0.118	1	Rnf13
0.405389	-0.418361	0.119	0.15	1	Rock1
0.0497464	-0.418814	0.166	0.26	1	Cnbp
0.160478	-0.419707	0.094	0.142	1	Cpsf6
0.263109	-0.422281	0.069	0.102	1	Rmnd5a
0.000729599	-0.424029	0.191	0.378	1	Samsn1
0.0323532	-0.424708	0.291	0.417	1	Nsd3
0.25186	-0.424708	0.069	0.102	1	Lrp6
0.0411433	-0.425069	0.183	0.283	1	St3gal4
0.278508	-0.42564	0.086	0.118	1	Brd1
0.408885	-0.42564	0.078	0.102	1	Ndufa6
0.0339894	-0.427944	0.119	0.205	1	Kidins220
0.164336	-0.429168	0.069	0.11	1	Poldip3
0.0828371	-0.430355	0.119	0.189	1	Ldlrap1
0.00941146	-0.43212	0.158	0.276	1	Naga
0.276318	-0.43317	0.097	0.134	1	Hlx
0.140709	-0.43317	0.072	0.118	1	Usp7
0.0924001	-0.434414	0.055	0.102	1	Etv6
0.00140227	-0.4349	0.543	0.717	1	Sdf4
0.243653	-0.435021	0.075	0.11	1	Ap2s1
0.141317	-0.436781	0.086	0.134	1	Fam102a
0.107413	-0.438129	0.089	0.142	1	Ppp1r15b
0.153225	-0.438458	0.08	0.126	1	Zrsr2
0.206118	-0.438999	0.066	0.102	1	Prr14
0.097787	-0.439426	0.105	0.165	1	Kdm4a
0.0683124	-0.441081	0.064	0.118	1	Sirt1
0.175894	-0.441282	0.197	0.26	1	Rara
0.0112852	-0.4424	0.172	0.299	1	Dgkd
0.170604	-0.442465	0.197	0.252	1	Kras
0.210432	-0.44304	0.066	0.102	1	Ccnt1
0.0737032	-0.44304	0.089	0.15	1	Larp4b
0.00849613	-0.44362	0.983	0.984	1	Myadm
0.394119	-0.444435	0.1	0.126	1	Safb2
0.0539238	-0.444886	0.066	0.126	1	Morc3
0.201347	-0.446629	0.072	0.11	1	Atxn7l1
0.156219	-0.447299	0.108	0.157	1	Gtf3c2
0.203587	-0.448277	0.072	0.11	1	Hectd4
0.301979	-0.448277	0.08	0.11	1	Gtpbp1
0.172375	-0.449223	0.114	0.165	1	Camk2d
0.163805	-0.449837	0.075	0.118	1	Prpf39
0.0756187	-0.451675	0.108	0.173	1	Sipa1l3
0.120151	-0.452723	0.163	0.236	1	Mob1a
0.0612483	-0.454703	0.1	0.165	1	Nktr
0.136629	-0.456544	0.161	0.228	1	Ubn1
0.0729985	-0.457417	0.224	0.307	1	Cebpe
3.94838e-06	-0.457867	0.997	1	0.0597113	Dusp1
0.0529541	-0.458807	0.175	0.26	1	Gfod1
0.0640488	-0.460477	0.127	0.205	1	B4galt6
0.134416	-0.461367	0.066	0.11	1	Chpt1
0.168182	-0.461367	0.064	0.102	1	Klhl18
0.0503418	-0.462776	0.089	0.157	1	Rassf2
0.386999	-0.462776	0.097	0.126	1	Tpp2
0.00537647	-0.464102	0.169	0.307	1	Itprip
0.0950863	-0.464102	0.111	0.173	1	Jak2
0.0253279	-0.464357	0.116	0.205	1	Tob2
0.0594866	-0.464526	0.097	0.165	1	Ric8a
0.117074	-0.466414	0.413	0.472	1	Adrb2
0.0846	-0.466756	0.161	0.228	1	Fut8
0.239366	-0.468696	0.075	0.11	1	Dnajb9
0.174407	-0.469035	0.102	0.15	1	Ogdh
0.0109001	-0.469368	0.188	0.323	1	Arl4c
0.0352447	-0.470459	0.158	0.26	1	Camta2
0.190449	-0.472405	0.078	0.118	1	Ncstn
0.275087	-0.477008	0.13	0.173	1	Ero1l
0.161726	-0.477423	0.089	0.134	1	Nudcd3
0.234426	-0.477423	0.089	0.126	1	Evi2a
0.249238	-0.478601	0.097	0.134	1	Scrib
0.0374377	-0.478973	0.136	0.228	1	Rnf130
0.203206	-0.479156	0.105	0.15	1	Rb1
0.0366918	-0.479336	0.122	0.205	1	Slc6a6
0.141406	-0.480698	0.061	0.102	1	Specc1
0.109054	-0.480698	0.1	0.157	1	Rnpepl1
0.175752	-0.485475	0.064	0.102	1	Chic2
0.00702226	-0.48586	0.26	0.417	1	Nuak2
0.0412815	-0.486109	0.069	0.134	1	Scamp2
0.110794	-0.486109	0.064	0.11	1	Nub1
0.20555	-0.486109	0.072	0.11	1	Tuba8
0.34532	-0.486706	0.075	0.102	1	Rb1cc1
0.0318629	-0.486992	0.133	0.22	1	Lrp12
0.054025	-0.487426	0.407	0.488	1	Siglecf
0.17303	-0.487805	0.069	0.11	1	Usp9x
0.0224824	-0.488062	0.133	0.228	1	Slco4c1
0.0395257	-0.488062	0.13	0.213	1	Vti1a
0.0866306	-0.488311	0.061	0.11	1	Rassf4
0.160384	-0.488792	0.075	0.118	1	Ppp6r3
0.0254811	-0.489248	0.08	0.157	1	Sik2
0.0398557	-0.489248	0.147	0.236	1	Herc1
0.098032	-0.490097	0.08	0.134	1	Nras
6.38593e-06	-0.492352	0.992	0.945	0.0965744	Egr1
0.0082474	-0.492743	0.307	0.425	1	Ccpg1
0.201037	-0.493624	0.1	0.142	1	Kif5b
0.0819441	-0.493874	0.094	0.157	1	Spop
0.0402089	-0.494346	0.105	0.181	1	Unc45a
0.0554606	-0.49457	0.116	0.189	1	Csgalnact2
0.0281034	-0.496115	0.194	0.299	1	Rin3
0.0494149	-0.499828	0.255	0.362	1	Vps37b
0.0191002	-0.50717	0.302	0.417	1	Srpk2
0.0836044	-0.50717	0.061	0.11	1	Ubr3
0.00301569	-0.50717	0.224	0.378	1	Washc2
0.136195	-0.50717	0.127	0.181	1	Pnpla8
0.000147738	-0.50717	0.199	0.402	1	Prr13
0.0209111	-0.50717	0.064	0.134	1	Psen2
0.0222718	-0.50717	0.08	0.157	1	Tab2
0.0472378	-0.50717	0.083	0.15	1	Ythdc1
0.0492039	-0.50717	0.066	0.126	1	Smg7
0.0787722	-0.50717	0.072	0.126	1	Rab11a
0.126119	-0.50717	0.072	0.118	1	Mkln1
0.126926	-0.50717	0.072	0.118	1	Ddx46
0.15799	-0.50717	0.094	0.142	1	Nipbl
0.233703	-0.50717	0.075	0.11	1	Dhrs11
7.76228e-05	-0.50717	0.136	0.315	1	Fkbp8
0.118828	-0.50717	0.172	0.236	1	Map3k3
0.0479944	-0.50717	0.05	0.102	1	Rnf181
0.0504414	-0.50717	0.061	0.118	1	Maml1
0.0841979	-0.50717	0.061	0.11	1	Tmem181a
0.0892108	-0.50717	0.055	0.102	1	Abca3
0.163	-0.50717	0.064	0.102	1	Prkag1
0.000729027	-0.512817	0.529	0.693	1	Clec2d
0.0608055	-0.516821	0.274	0.362	1	Ikzf3
2.36255e-10	-0.517086	0.119	0.425	3.57288e-06	Zmynd11
0.0172507	-0.518311	0.116	0.213	1	Ampd3
0.0947035	-0.519044	0.105	0.165	1	Cirbp
0.144104	-0.519243	0.116	0.173	1	Bri3bp
0.154841	-0.519243	0.116	0.165	1	Eif1
0.0221403	-0.51977	0.205	0.315	1	Sh3kbp1
0.0472495	-0.519881	0.114	0.189	1	Mylk
0.080679	-0.519881	0.102	0.165	1	Nr3c1
0.110541	-0.520109	0.102	0.157	1	mt-Nd2
0.0965546	-0.520591	0.1	0.157	1	Mafg
0.0215866	-0.520845	0.091	0.173	1	Ube2r2
0.0266172	-0.520976	0.175	0.283	1	Gtpbp2
0.13712	-0.52111	0.105	0.157	1	Fnip1
0.120736	-0.5212	0.219	0.283	1	Tor1aip2
0.172983	-0.521384	0.091	0.134	1	mt-Nd1
0.109821	-0.524448	0.069	0.118	1	Hnrnpab
0.048088	-0.524872	0.078	0.142	1	Atp8a1
0.101076	-0.524872	0.075	0.126	1	Msi2
0.210549	-0.526279	0.08	0.118	1	Treml2
0.113819	-0.526799	0.083	0.134	1	Tspan14
0.0611729	-0.527348	0.069	0.126	1	Kcnab2
0.0486026	-0.530629	0.061	0.118	1	Zfp687
0.0513964	-0.531017	0.102	0.173	1	Cul1
0.0658979	-0.531418	0.053	0.102	1	Lrrc59
0.108172	-0.531418	0.058	0.102	1	Gtf2b
0.112045	-0.531832	0.102	0.157	1	Ssh2
0.0667451	-0.532261	0.053	0.102	1	Kansl3
0.0879395	-0.533166	0.055	0.102	1	Upf1
0.0466853	-0.535185	0.1	0.173	1	Rptor
0.0665168	-0.535185	0.053	0.102	1	Lysmd3
0.0157942	-0.538197	0.083	0.165	1	Kif3b
0.107871	-0.538879	0.122	0.181	1	Myl12b
0.119948	-0.539592	0.083	0.134	1	Ubap1
0.15298	-0.541118	0.086	0.134	1	Ppp4r2
1.0077e-05	-0.541567	0.693	0.89	0.152394	Tuba1a
0.0328251	-0.541936	0.119	0.205	1	Casp3
0.00771222	-0.542874	0.368	0.512	1	Pde3b
0.0345702	-0.547812	0.058	0.118	1	Brwd3
0.0261907	-0.547812	0.175	0.276	1	Hsd17b11
0.015622	-0.547812	0.144	0.252	1	Zc3h7a
0.0455178	-0.549399	0.078	0.142	1	Tmem59
0.172384	-0.549399	0.097	0.142	1	Klc1
0.0838934	-0.549606	0.299	0.378	1	Asph
0.167485	-0.550239	0.069	0.11	1	Snap23
0.0581575	-0.553965	0.091	0.157	1	Prkcq
0.0225295	-0.554255	0.191	0.299	1	Lims1
0.0524594	-0.554476	0.111	0.181	1	Smarcc2
5.22445e-10	-0.554476	0.222	0.622	7.90094e-06	Ccni
0.0280008	-0.554788	0.147	0.236	1	Cbfa2t3
0.0230107	-0.554999	0.075	0.15	1	Mtmr6
0.206691	-0.55608	0.094	0.134	1	Mdm4
0.0633698	-0.55608	0.058	0.11	1	Aggf1
0.000690978	-0.557405	0.374	0.551	1	Mctp1
0.118564	-0.557796	0.097	0.15	1	Zmat2
0.00243139	-0.558396	0.283	0.449	1	Leng8
0.135047	-0.558396	0.08	0.126	1	Fam117a
0.0723725	-0.559638	0.1	0.165	1	Dusp11
2.98194e-11	-0.560247	0.343	0.858	4.50959e-07	Tspan13
0.00720032	-0.561432	0.26	0.402	1	Gcnt1
0.072918	-0.562312	0.078	0.134	1	Cep83
0.0526424	-0.563155	0.335	0.425	1	Pmaip1
0.0143183	-0.563754	0.061	0.134	1	Rbm42
0.0010451	-0.564016	0.305	0.496	1	Grk2
1.5961e-11	-0.564251	0.324	0.858	2.41379e-07	Pi16
0.0752642	-0.564656	0.122	0.189	1	Numb
0.0502879	-0.566064	0.05	0.102	1	Slain2
0.0487914	-0.567291	0.089	0.157	1	Oser1
0.103217	-0.570364	0.064	0.11	1	Ndufa12
4.40703e-06	-0.570364	0.753	0.835	0.0666475	Syne1
0.0372245	-0.571301	0.08	0.15	1	Runx3
0.00447404	-0.571711	0.114	0.228	1	Atp6v0b
0.0356743	-0.571876	0.086	0.157	1	Aup1
0.133144	-0.572265	0.066	0.11	1	Atrx
0.000453681	-0.574285	0.13	0.283	1	Rgcc
0.0171698	-0.575883	0.072	0.15	1	Rab11fip4
0.00955876	-0.579003	0.54	0.591	1	Tbxas1
1.75393e-06	-0.581036	0.582	0.866	0.0265246	Adgre5
0.0815748	-0.581171	0.055	0.102	1	Fxr2
0.0042641	-0.582721	0.086	0.189	1	Gng2
0.425978	-0.584476	0.127	0.157	1	Nr4a2
0.0760971	-0.585173	0.072	0.126	1	Samd4b
0.0255913	-0.587789	0.155	0.252	1	Kansl1
0.0166006	-0.589633	0.072	0.15	1	Uhrf2
1.38856e-07	-0.591109	0.319	0.685	0.00209991	Gdi1
1.07997e-16	-0.591291	0.947	0.921	1.63323e-12	Igfbp7
0.047715	-0.5929	0.078	0.142	1	Arf6
1.09959e-05	-0.594591	0.992	1	0.166291	Sfi1
0.0476537	-0.594633	0.055	0.11	1	Card9
0.0454062	-0.596967	0.094	0.165	1	Aoah
8.33897e-06	-0.597368	0.1	0.283	0.12611	Sertad1
0.00984558	-0.597368	0.175	0.291	1	Reps2
0.0732756	-0.60028	0.072	0.126	1	Ldb1
0.319852	-0.60028	0.075	0.102	1	Magoh
0.0216702	-0.606085	0.141	0.236	1	Dhx15
0.0485656	-0.606706	0.05	0.102	1	Rassf3
0.000415699	-0.607112	0.191	0.378	1	Cers6
0.0123847	-0.60974	0.091	0.181	1	Mau2
0.0317254	-0.60974	0.086	0.157	1	Ppm1a
0.131593	-0.60974	0.086	0.134	1	Marc2
0.162464	-0.611006	0.064	0.102	1	Abhd2
0.0251151	-0.611006	0.111	0.197	1	Cbl
0.0180581	-0.611868	0.094	0.181	1	Elavl1
0.155061	-0.611868	0.089	0.134	1	Rbm14
0.0630972	-0.614086	0.069	0.126	1	Ap3d1
0.0250295	-0.614086	0.061	0.126	1	Klra2
0.014589	-0.616582	0.161	0.268	1	Rabgap1l
0.026799	-0.616795	0.072	0.142	1	Actr3
0.214863	-0.616795	0.08	0.118	1	Arrdc1
0.0756954	-0.617353	0.055	0.102	1	Snrnp48
0.19186	-0.617353	0.066	0.102	1	Ppp4r3a
0.0109066	-0.618961	0.166	0.283	1	Mapk14
0.012454	-0.619063	0.105	0.197	1	Man1b1
0.0959914	-0.619197	0.15	0.213	1	Iqsec1
0.0252956	-0.620264	0.219	0.315	1	Cpd
0.00108696	-0.620827	0.188	0.346	1	Cat
0.00988629	-0.621629	0.094	0.189	1	Tfeb
0.129046	-0.621629	0.094	0.142	1	Hdlbp
0.107604	-0.624527	0.058	0.102	1	Pon2
0.0432065	-0.625007	0.089	0.157	1	Hnrnpd
0.0226993	-0.627465	0.044	0.102	1	Fam104a
0.000555336	-0.628352	0.906	0.953	1	Lmna
0.0458845	-0.628477	0.05	0.102	1	Trpm7
0.110897	-0.628477	0.058	0.102	1	Snrpd3
0.00894512	-0.629426	0.144	0.252	1	Camk2g
0.0118003	-0.630906	0.119	0.22	1	Slc12a6
0.00660529	-0.634406	0.13	0.244	1	Ap1s2
0.0719925	-0.635178	0.097	0.157	1	Gigyf1
0.0432475	-0.635904	0.083	0.15	1	Paqr7
0.11211	-0.636212	0.997	0.913	1	Sat1
0.100902	-0.636453	0.064	0.11	1	Gpank1
0.0474043	-0.637231	0.05	0.102	1	Fto
0.000482594	-0.639677	0.504	0.693	1	Gadd45a
0.0290559	-0.640437	0.086	0.157	1	Prkce
0.134254	-0.640437	0.061	0.102	1	Shc1
0.027253	-0.641471	0.078	0.15	1	Setd1b
0.788639	-0.642772	0.258	0.252	1	Wnt11
0.0404766	-0.643054	0.13	0.213	1	Ppp6r1
5.77408e-08	-0.643232	0.543	0.898	0.000873214	Clk1
0.019171	-0.644674	0.108	0.197	1	Ccm2
0.0766543	-0.644674	0.061	0.11	1	Smc3
0.0451903	-0.646573	0.066	0.126	1	Cdk17
0.0326184	-0.647028	0.161	0.252	1	Dapp1
0.0505691	-0.647348	0.086	0.15	1	Ubr2
0.0342331	-0.649189	0.053	0.11	1	Tbc1d9b
0.0182104	-0.650906	0.091	0.173	1	Ano6
0.0664082	-0.65156	0.078	0.134	1	Mctp2
0.072542	-0.654396	0.116	0.181	1	Slc38a1
0.00151969	-0.654512	0.274	0.417	1	Vcl
0.0311954	-0.654728	0.108	0.189	1	Dazap1
0.177076	-0.654728	0.072	0.11	1	Usp34
0.0899038	-0.655269	0.069	0.118	1	Tef
0.16534	-0.655693	0.078	0.118	1	Pcbp1
0.0337466	-0.656747	0.116	0.197	1	Fryl
0.0190881	-0.657066	0.108	0.197	1	Atp2b1
0.000726266	-0.659173	0.147	0.299	1	Lyn
0.000721506	-0.659173	0.33	0.512	1	Rasgrp4
0.0598462	-0.659173	0.064	0.118	1	Rnf167
0.112748	-0.659173	0.072	0.118	1	Orai1
0.08203	-0.659173	0.055	0.102	1	Pds5a
5.4739e-06	-0.660844	0.546	0.724	0.0827819	Fgfr1
0.0317608	-0.662449	0.08	0.15	1	Foxp1
0.0291278	-0.668233	0.116	0.197	1	Dvl1
0.126461	-0.668451	0.086	0.134	1	Dnajc14
0.0215541	-0.67129	0.158	0.252	1	Nfam1
0.00836648	-0.671557	0.105	0.205	1	Xpo6
0.0497333	-0.67223	0.066	0.126	1	Kmt2a
0.0235068	-0.672756	0.119	0.205	1	Bcap31
0.000174216	-0.674113	0.532	0.701	1	Atp2a2
8.46151e-08	-0.67428	0.551	0.811	0.00127963	Xdh
0.0433607	-0.677095	0.055	0.11	1	Dip2b
0.0615942	-0.680007	0.053	0.102	1	Tmem9b
0.0980112	-0.680007	0.058	0.102	1	Capn7
0.0109139	-0.680502	0.086	0.173	1	Hgf
0.00687002	-0.680502	0.158	0.276	1	Med13l
0.024602	-0.6812	0.078	0.15	1	Thrap3
0.0131408	-0.681566	0.161	0.268	1	Calm2
0.000867763	-0.684048	0.186	0.346	1	Tiparp
0.0981826	-0.68672	0.075	0.126	1	Nadk
0.00297594	-0.68672	0.219	0.37	1	Arhgap4
0.0432156	-0.687743	0.061	0.118	1	Fnbp4
0.10315	-0.689009	0.058	0.102	1	Pura
0.193106	-0.690034	0.072	0.11	1	Sec62
0.474205	-0.690478	0.133	0.165	1	Slpi
0.0294558	-0.690882	0.072	0.142	1	Tmem234
0.0786467	-0.694256	0.066	0.118	1	Phf14
0.00579893	-0.695615	0.08	0.173	1	Mapk8ip3
0.0293368	-0.695932	0.091	0.165	1	Gatad2b
0.0245025	-0.699815	0.061	0.126	1	Elf2
0.0438687	-0.699815	0.061	0.118	1	Braf
0.0444644	-0.699815	0.061	0.118	1	Rab18
0.0931071	-0.699815	0.116	0.173	1	Fam193b
0.00350667	-0.699815	0.119	0.236	1	Numa1
0.0181107	-0.699815	0.069	0.142	1	Wwp2
0.0457378	-0.699815	0.055	0.11	1	Dgka
0.0112018	-0.704616	0.064	0.142	1	Dnajb11
2.01531e-05	-0.707011	0.288	0.52	0.304775	Eef2k
0.00709941	-0.707764	0.161	0.276	1	Abcc5
0.0227894	-0.708083	0.08	0.157	1	Trpc4ap
0.0371977	-0.708083	0.089	0.157	1	Rnf111
0.0449415	-0.709663	0.066	0.126	1	Dctn1
0.000886013	-0.710704	0.208	0.37	1	Far1
0.0426418	-0.710704	0.072	0.134	1	Mtmr12
0.0622192	-0.713621	0.053	0.102	1	Phrf1
0.0262728	-0.716624	0.061	0.126	1	Fhod1
0.0277288	-0.717093	0.08	0.15	1	Rasa1
0.0562493	-0.71759	0.114	0.181	1	Paip2
0.0164893	-0.718674	0.047	0.11	1	Tspan32
0.00615651	-0.720714	0.227	0.346	1	Arap3
0.000576649	-0.72095	0.249	0.409	1	Esyt2
0.103837	-0.721675	0.122	0.181	1	Nufip2
0.0246655	-0.726483	0.061	0.126	1	Clasp1
0.0552525	-0.726483	0.064	0.118	1	Rp9
0.06987	-0.726483	0.072	0.126	1	Slc36a4
0.0916443	-0.726483	0.069	0.118	1	Sort1
0.151333	-0.726483	0.069	0.11	1	Cbx7
0.032972	-0.726952	0.075	0.142	1	Sipa1
0.00423281	-0.72756	0.102	0.213	1	Sft2d2
0.0198096	-0.729563	0.064	0.134	1	Coro7
4.95258e-07	-0.730495	0.305	0.583	0.00748979	Tmbim6
0.021461	-0.731602	0.094	0.173	1	Rbm6
1.58121e-11	-0.733305	0.432	0.827	2.39126e-07	Map1lc3b
1.34258e-12	-0.733446	0.161	0.551	2.03038e-08	Ppp2r5a
0.0243847	-0.733446	0.05	0.11	1	Galnt10
0.0590502	-0.733446	0.053	0.102	1	Smc6
0.0325596	-0.734581	0.08	0.15	1	Atxn7
0.0320552	-0.735439	0.064	0.126	1	Rnf166
2.80932e-06	-0.735795	0.083	0.26	0.0424854	Tmem88
0.0140075	-0.737783	0.078	0.157	1	Ptpn22
0.014431	-0.737783	0.066	0.142	1	Fbl
0.0165703	-0.738176	0.158	0.26	1	Dennd3
0.0260392	-0.741636	0.091	0.165	1	Map3k5
1.5034e-09	-0.742458	0.997	1	2.2736e-05	Fos
0.0211634	-0.743238	0.172	0.268	1	Sytl1
0.0533968	-0.743238	0.332	0.378	1	Tnrc18
0.0747008	-0.743611	0.072	0.126	1	Ash1l
0.0771788	-0.74421	0.061	0.11	1	Strn3
0.000132019	-0.745034	0.183	0.378	1	Itgb7
0.0130519	-0.747121	0.114	0.205	1	Mfsd14b
0.0222222	-0.748178	0.044	0.102	1	Mtpn
0.041743	-0.749741	0.066	0.126	1	Abhd16a
0.0134599	-0.750027	0.119	0.213	1	Il5ra
0.0334597	-0.750441	0.053	0.11	1	Ino80d
1.31496e-15	-0.750839	0.875	0.906	1.98862e-11	Id3
0.0442233	-0.752283	0.055	0.11	1	Igf1r
0.00319644	-0.752927	0.139	0.26	1	Chst15
0.101216	-0.754263	0.083	0.134	1	Casc3
0.075719	-0.756198	0.061	0.11	1	Csnk1d
5.92422e-25	-0.757437	0.169	0.803	8.9592e-21	Col1a1
0.132427	-0.757978	0.075	0.118	1	Chtop
0.00062703	-0.760457	0.083	0.205	1	Jak1
0.0601764	-0.761743	0.053	0.102	1	Pcyox1
0.124533	-0.762427	0.061	0.102	1	Tnrc6a
0.0148345	-0.762427	0.061	0.134	1	Ell
1.11372e-09	-0.765482	0.083	0.331	1.68428e-05	Egln1
2.65312e-07	-0.766508	0.997	1	0.00401232	Fosb
0.0084545	-0.770205	0.102	0.197	1	Myo1d
0.0240829	-0.770205	0.072	0.142	1	Dbi
0.0455827	-0.770205	0.061	0.118	1	Slc15a4
0.0146438	-0.770205	0.066	0.142	1	Commd7
0.0141661	-0.773564	0.13	0.228	1	Actr2
0.000384904	-0.774274	0.211	0.386	1	Dock8
0.00501006	-0.776777	0.064	0.15	1	Zc3h4
0.0575497	-0.778472	0.053	0.102	1	Glo1
0.0577462	-0.778472	0.058	0.11	1	Scaf11
1.09343e-17	-0.778562	0.922	0.921	1.65359e-13	Sparc
0.0440524	-0.77925	0.055	0.11	1	Trappc9
0.0421971	-0.779696	0.097	0.165	1	Tmem43
0.0216015	-0.781345	0.044	0.102	1	Lonp2
0.02386	-0.78203	0.078	0.15	1	Lin7c
0.00820583	-0.782278	0.114	0.213	1	Pik3r6
4.22062e-19	-0.782624	0.994	1	6.38284e-15	Txnip
4.27053e-06	-0.782805	0.102	0.291	0.0645832	Lats2
0.017554	-0.784704	0.091	0.173	1	Dnajc5
0.0914763	-0.785886	0.064	0.11	1	Fam193a
1.67241e-09	-0.786146	0.227	0.598	2.52919e-05	Luc7l2
5.01192e-07	-0.788553	0.856	0.921	0.00757952	Eif4a2
0.00544201	-0.78957	0.139	0.252	1	Srrm1
0.00218293	-0.790242	0.105	0.22	1	Pcna
0.00290889	-0.792573	0.055	0.142	1	Bcat2
0.0154656	-0.793475	0.136	0.228	1	Krt80
0.00469639	-0.796031	0.194	0.315	1	Slk
0.0277971	-0.796677	0.086	0.157	1	Il17ra
0.0186854	-0.796677	0.069	0.142	1	Ube3a
0.0129952	-0.798219	0.072	0.15	1	Ncoa3
0.0198057	-0.798219	0.075	0.15	1	Slc43a2
2.03412e-19	-0.798472	0.158	0.677	3.0762e-15	Ddx6
0.0210794	-0.799351	0.089	0.165	1	Papola
0.0424218	-0.799351	0.05	0.102	1	Tdrd7
0.00027604	-0.800902	0.03	0.118	1	Txndc5
1.67563e-14	-0.80174	0.144	0.559	2.53405e-10	Sf3b2
0.011538	-0.803563	0.055	0.126	1	Clasrp
7.95551e-06	-0.807638	0.332	0.591	0.120311	Csf2rb
0.000160093	-0.809733	0.191	0.37	1	Akna
0.0170755	-0.809733	0.053	0.118	1	Setd1a
0.0112214	-0.811177	0.08	0.165	1	Mapk1
0.0418448	-0.812025	0.066	0.126	1	Ulk1
0.0680331	-0.812025	0.072	0.126	1	Eif4e2
0.102058	-0.812025	0.058	0.102	1	Mgrn1
0.016096	-0.812797	0.086	0.165	1	Top2b
0.0324332	-0.813832	0.075	0.142	1	Ppp3cb
0.00310732	-0.814148	0.08	0.181	1	Nptn
0.0216481	-0.815293	0.044	0.102	1	Gtdc1
0.00241938	-0.815293	0.13	0.252	1	Stk10
0.0240037	-0.81751	0.05	0.11	1	Ncoa2
0.0313527	-0.81751	0.053	0.11	1	Ssna1
0.0130611	-0.81751	0.083	0.165	1	Zfand3
0.0200748	-0.819114	0.094	0.173	1	Ksr1
0.0319999	-0.819114	0.064	0.126	1	Dip2c
0.00159574	-0.819555	0.163	0.299	1	F2r
0.00927377	-0.820328	0.064	0.142	1	Phf1
0.00674069	-0.82067	0.089	0.181	1	Galnt1
0.0575961	-0.821279	0.163	0.244	1	Arrdc3
0.0255616	-0.825993	0.091	0.165	1	Slmap
0.00110856	-0.829098	0.997	0.992	1	Klf6
0.00964446	-0.829098	0.039	0.102	1	Sfxn3
0.0572296	-0.829098	0.053	0.102	1	Cyb5a
0.0309967	-0.833981	0.053	0.11	1	Sec31a
0.0582599	-0.834745	0.053	0.102	1	Azi2
0.051754	-0.837319	0.064	0.118	1	Aebp2
0.00578445	-0.841589	0.114	0.22	1	Fam32a
0.0410338	-0.841589	0.05	0.102	1	Zmym2
4.8543e-18	-0.842037	0.753	0.921	7.34116e-14	Cd81
0.0499995	-0.842355	0.064	0.118	1	Dhx16
0.11475	-0.842355	0.066	0.11	1	Stk11ip
0.0132665	-0.842773	0.078	0.157	1	Fxr1
8.12667e-08	-0.842919	0.139	0.394	0.001229	Ip6k1
0.0177354	-0.845972	0.064	0.134	1	Xrn2
0.00369533	-0.846657	0.047	0.126	1	Cd48
0.0143569	-0.846657	0.089	0.173	1	Nfatc1
0.078901	-0.849276	0.075	0.126	1	Arid1a
0.00481475	-0.849772	0.166	0.283	1	Man2a2
0.00541901	-0.851125	0.097	0.197	1	Elmsan1
0.00699126	-0.855094	0.042	0.11	1	Ccar1
0.000126068	-0.857668	0.064	0.189	1	Sdha
0.00423741	-0.860807	0.066	0.157	1	Pcnp
0.00444717	-0.861454	0.094	0.197	1	Rbm4
0.0217539	-0.863314	0.044	0.102	1	Pcif1
0.0310922	-0.863314	0.053	0.11	1	Casz1
3.01947e-08	-0.865064	0.158	0.441	0.000456634	U2af2
0.00179542	-0.873709	0.122	0.244	1	Lrrfip2
0.0171133	-0.874902	0.064	0.134	1	Ssbp3
0.0299217	-0.875815	0.08	0.15	1	Smg1
0.0172474	-0.87712	0.064	0.134	1	Prr5l
0.00147057	-0.881236	0.102	0.22	1	Cab39
2.1018e-06	-0.881461	0.928	0.913	0.0317856	Hspa8
0.0161836	-0.881566	0.053	0.118	1	Twf2
1.79933e-05	-0.88168	0.327	0.512	0.272113	Inpp5j
0.020599	-0.882679	0.072	0.142	1	Srsf4
4.11585e-05	-0.884872	0.244	0.457	0.622439	Elmo1
1.00172e-06	-0.885682	0.424	0.701	0.015149	Rgs2
0.0571294	-0.885682	0.058	0.11	1	Axin2
0.000439107	-0.887201	0.114	0.252	1	Pak2
0.0475471	-0.887442	0.064	0.118	1	Uso1
0.0122335	-0.889418	0.083	0.165	1	Macf1
0.000323569	-0.88964	0.105	0.244	1	Ikzf2
0.0116366	-0.891834	0.072	0.15	1	Ppm1b
0.0104983	-0.89246	0.044	0.11	1	Cep170
0.0419068	-0.89246	0.05	0.102	1	N4bp2l2
0.0109256	-0.894193	0.044	0.11	1	Hectd3
0.0152181	-0.894193	0.053	0.118	1	Hdgfl2
0.0212709	-0.894193	0.05	0.11	1	Hsd3b7
0.000294131	-0.895736	0.155	0.315	1	Tec
0.00053128	-0.896737	0.188	0.339	1	Il1rl1
0.0106287	-0.899488	0.15	0.252	1	Itk
0.00140765	-0.902579	0.086	0.197	1	Ccng1
0.00386865	-0.904506	0.072	0.165	1	Taf4
0.00944179	-0.904506	0.039	0.102	1	Safb
0.00951295	-0.904506	0.08	0.165	1	Baz1a
0.0308315	-0.906778	0.047	0.102	1	Ralgapa1
0.0119645	-0.90993	0.055	0.126	1	Acbd3
0.0908785	-0.90993	0.064	0.11	1	Patz1
5.14116e-09	-0.910922	0.997	0.992	7.77497e-05	Jun
1.36129e-16	-0.911628	0.321	0.866	2.05868e-12	Selenom
0.000632894	-0.912989	0.141	0.283	1	Nsd1
0.000870699	-0.917046	0.13	0.268	1	Rbms1
6.63939e-12	-0.922208	0.161	0.528	1.00408e-07	Ccnl2
0.00359667	-0.922208	0.089	0.189	1	Sipa1l2
0.00461215	-0.922208	0.069	0.157	1	Dpf3
0.0136869	-0.922208	0.083	0.165	1	Atf7ip
0.0203385	-0.922208	0.05	0.11	1	Rab3gap2
0.00121912	-0.922208	0.116	0.244	1	Ythdf3
0.0114558	-0.922208	0.055	0.126	1	Cnot2
0.0246654	-0.922208	0.091	0.165	1	Ptbp1
0.038232	-0.922208	0.055	0.11	1	Smg5
0.053882	-0.922208	0.058	0.11	1	Tial1
0.00116242	-0.927279	0.125	0.252	1	Hnrnpk
0.000949983	-0.930978	0.078	0.189	1	Esrra
0.00614203	-0.931668	0.072	0.157	1	Rbl2
0.000381442	-0.932262	0.122	0.26	1	Lsm14a
0.037673	-0.933985	0.061	0.118	1	Cdk19
0.02769	-0.934592	0.058	0.118	1	Smurf1
0.0155718	-0.936014	0.053	0.118	1	Hipk3
0.00653391	-0.936422	0.089	0.181	1	Srsf2
0.000240139	-0.937475	0.116	0.26	1	Jmjd1c
0.0102649	-0.938887	0.044	0.11	1	Traf3
0.000471547	-0.939363	0.194	0.362	1	Atp11a
7.79669e-16	-0.940279	0.258	0.787	1.17909e-11	Ddx5
0.000545699	-0.94047	0.127	0.268	1	Heca
0.108569	-0.943269	0.066	0.11	1	Ccnk
0.00589125	-0.947743	0.05	0.126	1	Gng10
0.000222091	-0.950777	0.083	0.213	1	Stag2
0.00226173	-0.954629	0.058	0.15	1	Daglb
7.14158e-19	-0.955928	0.127	0.591	1.08002e-14	Notch1
0.00193148	-0.956973	0.078	0.181	1	Exoc5
0.0162336	-0.957832	0.064	0.134	1	Crebbp
0.0204813	-0.959683	0.078	0.15	1	Tmem30a
0.000224512	-0.961521	0.136	0.291	1	Pqlc1
0.00195079	-0.964028	0.094	0.205	1	Exoc4
0.0141094	-0.968304	0.08	0.157	1	Coq10b
0.0334397	-0.96875	0.066	0.126	1	Tinf2
0.000835201	-0.971117	0.13	0.26	1	Impact
0.0113683	-0.971117	0.055	0.126	1	Hmgb1
0.00438268	-0.972133	0.069	0.157	1	Uvrag
0.00115773	-0.972394	0.1	0.22	1	Polr1d
1.269e-20	-0.974776	0.191	0.764	1.91911e-16	Mlec
0.0202745	-0.979923	0.055	0.118	1	Mepce
0.0273582	-0.982079	0.058	0.118	1	Ciz1
0.014916	-0.983608	0.047	0.11	1	Zfr
0.0156169	-0.985218	0.058	0.126	1	Ambra1
0.00659867	-0.988703	0.047	0.118	1	Adra2a
1.92464e-07	-0.989322	0.053	0.22	0.00291063	Tram1
0.00570415	-0.989322	0.061	0.142	1	Slc38a9
4.77937e-15	-0.990921	0.102	0.465	7.22783e-11	Mapk3
0.00115532	-0.992597	0.091	0.205	1	Sema4b
0.00486411	-0.992597	0.05	0.126	1	Smad2
0.0374845	-0.992597	0.05	0.102	1	Rabgap1
0.00178696	-0.992597	0.053	0.142	1	Coa5
0.0108182	-0.996976	0.05	0.118	1	Pcm1
0.00378929	-0.998157	0.097	0.197	1	Mef2d
0.0038499	-1.00021	0.053	0.134	1	Klrb1f
0.00329909	-1.00194	0.047	0.126	1	Rnf146
0.00327167	-1.00467	0.047	0.126	1	Sec24b
0.0277824	-1.00467	0.047	0.102	1	Bahd1
3.72943e-19	-1.00502	0.258	0.858	5.64001e-15	Wnk1
0.00433161	-1.0076	0.039	0.11	1	Pde1b
0.00292956	-1.00836	0.061	0.15	1	Mtm1
0.0099189	-1.00836	0.061	0.134	1	Nfya
0.0182797	-1.00967	0.125	0.205	1	Rnf144b
0.0107411	-1.00967	0.05	0.118	1	Smcr8
0.00091538	-1.01074	0.136	0.268	1	Atf4
0.00804332	-1.01074	0.08	0.165	1	Tet3
0.00049571	-1.01164	0.075	0.189	1	Rgs18
1.04229e-11	-1.01923	0.521	0.89	1.57626e-07	Mat2a
0.000802583	-1.02174	0.122	0.26	1	Napa
0.0125566	-1.02174	0.042	0.102	1	Rbm12b2
0.0147013	-1.02174	0.053	0.118	1	Aacs
0.00730656	-1.028	0.047	0.118	1	Gemin7
0.0189435	-1.03324	0.055	0.118	1	Ahctf1
0.00513795	-1.03769	0.036	0.102	1	Pfdn2
0.00200881	-1.04004	0.089	0.197	1	Sgms1
0.000770454	-1.04099	0.116	0.244	1	Elk4
0.00555632	-1.04151	0.061	0.142	1	Rnf220
0.00415544	-1.04527	0.069	0.157	1	Plekha2
5.63989e-21	-1.04572	0.144	0.661	8.52921e-17	Tacc1
0.00631048	-1.04774	0.061	0.142	1	Lman2
4.21333e-05	-1.05079	0.055	0.181	0.637182	Carhsp1
0.0050967	-1.05079	0.105	0.205	1	Dnajb4
4.7645e-10	-1.05579	0.111	0.386	7.20536e-06	Atxn2l
0.00267689	-1.05579	0.061	0.15	1	Dync1li1
0.0114445	-1.05737	0.061	0.134	1	Runx2
0.00253916	-1.05971	0.089	0.189	1	Eif4a1
0.00974923	-1.05971	0.044	0.11	1	Ing4
0.000106302	-1.06269	0.122	0.276	1	Ezr
0.00066034	-1.06356	0.061	0.165	1	Heatr5a
0.00507755	-1.06423	0.089	0.181	1	Rsbn1l
5.3102e-10	-1.06453	0.474	0.764	8.03061e-06	H3f3b
0.0087781	-1.0666	0.039	0.102	1	Sbf1
0.00302381	-1.07107	0.083	0.181	1	Plgrkt
0.0037859	-1.07107	0.039	0.11	1	Scyl2
0.00740614	-1.07107	0.091	0.181	1	Taok1
0.0144325	-1.07545	0.053	0.118	1	Rap1a
0.000367646	-1.08091	0.114	0.244	1	Rbm5
0.00860854	-1.08091	0.039	0.102	1	Trp53inp2
1.37571e-14	-1.08156	0.114	0.48	2.08049e-10	Pdcd6ip
0.00925896	-1.08186	0.044	0.11	1	Fam91a1
7.14884e-27	-1.08211	0.762	0.921	1.08112e-22	Col4a1
0.0190284	-1.08336	0.05	0.11	1	Use1
0.00213551	-1.08396	0.1	0.205	1	Saraf
0.00146062	-1.08494	0.066	0.165	1	Supt6
3.32073e-20	-1.08877	0.166	0.646	5.02194e-16	Map4
0.000294319	-1.08886	0.133	0.276	1	Stim1
0.00260576	-1.09213	0.072	0.165	1	Etnk1
0.00456823	-1.09213	0.044	0.118	1	Nfat5
0.0018098	-1.09909	0.069	0.165	1	Prpf38a
0.001266	-1.09951	0.061	0.157	1	Rnf38
0.000259271	-1.10327	0.08	0.205	1	Ubr4
0.00624212	-1.10381	0.042	0.11	1	Foxj3
0.000494798	-1.10663	0.102	0.228	1	Atrn
0.00106202	-1.11124	0.05	0.142	1	Zmynd8
0.0125869	-1.11124	0.042	0.102	1	Mllt6
0.00048136	-1.11231	0.075	0.189	1	Ttc39b
0.00461632	-1.11289	0.044	0.118	1	Pitpnb
0.00905939	-1.11289	0.05	0.118	1	Prkacb
5.17698e-19	-1.11351	0.111	0.551	7.82914e-15	Kctd10
9.46549e-24	-1.11416	0.114	0.63	1.43147e-19	Palm
0.00692084	-1.11638	0.064	0.142	1	Zcchc8
0.00865926	-1.11722	0.039	0.102	1	Dync1i2
0.000868329	-1.12015	0.091	0.205	1	Dek
0.00141946	-1.12015	0.047	0.134	1	Cnot1
5.93213e-15	-1.12086	0.997	0.984	8.97116e-11	Ahnak
0.00470229	-1.12251	0.05	0.126	1	Tollip
0.0198818	-1.1253	0.044	0.102	1	Abcd1
1.11194e-21	-1.12851	1	1	1.68158e-17	Rhob
1.9396e-07	-1.12866	0.233	0.488	0.00293326	Ogt
0.00148029	-1.12866	0.039	0.118	1	Stk26
0.00389895	-1.12866	0.058	0.142	1	Rab2a
5.05992e-16	-1.13395	0.119	0.512	7.65212e-12	Pdlim1
0.000833944	-1.13413	0.075	0.181	1	Tprgl
2.61988e-09	-1.13469	0.997	0.992	3.96205e-05	Klf2
0.000567773	-1.1426	0.089	0.205	1	Srcap
0.00475212	-1.14699	0.089	0.181	1	Acin1
0.00169123	-1.14809	0.053	0.142	1	Kctd20
9.53469e-05	-1.15353	0.061	0.181	1	Asap1
0.00132704	-1.1557	0.033	0.11	1	Atf6
0.00694311	-1.15667	0.047	0.118	1	Ube2g2
0.0423577	-1.15667	0.058	0.11	1	Mcu
4.86964e-10	-1.15925	0.144	0.441	7.36435e-06	Brd4
0.000128238	-1.15925	0.066	0.189	1	Ccnt2
4.48818e-05	-1.16052	0.163	0.339	0.678747	Srsf7
0.00115715	-1.1614	0.061	0.157	1	Rnf216
0.0139147	-1.16203	0.047	0.11	1	Anks1
0.000477001	-1.16478	0.069	0.181	1	Stx16
0.000730652	-1.16613	0.058	0.157	1	Gse1
0.00205782	-1.17157	0.05	0.134	1	Psme3
0.000392401	-1.1746	0.064	0.173	1	Cdk13
0.000373326	-1.17509	0.089	0.213	1	Ube2b
0.00785004	-1.17596	0.039	0.102	1	Lsm8
0.00835847	-1.17702	0.044	0.11	1	Dazap2
0.00136888	-1.17912	0.058	0.15	1	Brwd1
0.00679603	-1.18001	0.064	0.142	1	Ywhah
4.29587e-06	-1.18036	0.144	0.339	0.0649664	Ttc7b
4.70313e-21	-1.18457	0.994	0.992	7.11255e-17	Gsn
2.37665e-08	-1.18524	0.05	0.228	0.000359421	Trp53i11
0.000862468	-1.18524	0.044	0.134	1	Golga7
5.21141e-32	-1.18943	0.133	0.787	7.88121e-28	Col1a2
0.000264238	-1.1907	0.066	0.181	1	Prpf4b
2.28296e-19	-1.19197	0.078	0.465	3.45253e-15	Stat3
0.00167352	-1.19784	0.058	0.15	1	Thoc7
0.00482121	-1.19784	0.055	0.134	1	Zfp445
0.000136092	-1.20154	0.1	0.236	1	Itsn2
0.00124193	-1.20232	0.061	0.157	1	Rtf2
0.00943402	-1.20232	0.044	0.11	1	Ppig
0.0244982	-1.20232	0.058	0.118	1	H2afz
5.36022e-07	-1.20378	0.169	0.394	0.00810625	Nbeal2
0.0011772	-1.20761	0.042	0.126	1	Uba7
4.53087e-10	-1.20897	0.341	0.638	6.85203e-06	Adgre1
0.0253182	-1.21019	0.047	0.102	1	Irf3
0.0586459	-1.21078	0.066	0.118	1	Ascc3
3.25904e-05	-1.21594	0.089	0.236	0.492865	Phf21a
0.000511737	-1.22177	0.078	0.189	1	Nhsl2
0.00859462	-1.22887	0.061	0.134	1	Josd1
0.0369618	-1.22919	0.089	0.15	1	Zbtb16
9.24629e-26	-1.23509	0.152	0.748	1.39832e-21	Ptma
0.0120726	-1.23708	0.042	0.102	1	Smu1
0.000472263	-1.23924	0.055	0.157	1	Rgl1
0.000196491	-1.24038	0.066	0.181	1	Spen
5.81844e-07	-1.24414	0.089	0.276	0.00879923	Prrc2b
0.000461331	-1.24414	0.055	0.157	1	Ppcdc
0.00584604	-1.24414	0.042	0.11	1	Gpbp1l1
0.00603988	-1.24414	0.047	0.118	1	Tmx3
0.007616	-1.25191	0.039	0.102	1	Fam160b1
1.09355e-09	-1.2526	0.061	0.276	1.65378e-05	S100a13
0.000142295	-1.25563	0.072	0.197	1	Zfp207
3.47783e-18	-1.25636	0.072	0.433	5.25953e-14	Bcl2l1
1.99485e-27	-1.25924	0.199	0.866	3.01681e-23	Capn2
0.000155205	-1.25924	0.094	0.228	1	Mkx
2.02508e-25	-1.25986	0.114	0.646	3.06253e-21	Ctbp1
0.00301072	-1.26206	0.033	0.102	1	Fam49a
0.00297196	-1.26324	0.047	0.126	1	Grk5
1.44597e-15	-1.26528	0.266	0.717	2.18674e-11	Cds2
1.20287e-09	-1.26838	0.058	0.268	1.8191e-05	Sh3bp5
0.00256443	-1.27271	0.1	0.205	1	Relt
6.67483e-08	-1.27656	0.069	0.26	0.00100944	Puf60
0.00149836	-1.27687	0.058	0.15	1	Ddit3
0.0133894	-1.27976	0.047	0.11	1	Smarca4
0.000454821	-1.28478	0.042	0.134	1	Zfp106
0.00394548	-1.28478	0.05	0.126	1	Map2k7
0.00732892	-1.28478	0.039	0.102	1	Ccdc174
0.00121842	-1.28853	0.061	0.157	1	Oaz2
0.00860248	-1.29567	0.05	0.118	1	Zfp655
0.00862068	-1.29567	0.066	0.142	1	Myo18a
1.03567e-18	-1.29732	0.169	0.654	1.56624e-14	mt-Co3
0.00079483	-1.30072	0.044	0.134	1	Tbc1d10b
8.5301e-09	-1.30224	0.224	0.496	0.000129001	Cited2
1.45642e-05	-1.30364	0.105	0.268	0.220255	Eepd1
0.00504582	-1.30364	0.036	0.102	1	Hmox2
0.00101253	-1.30554	0.042	0.126	1	Bach1
0.000398658	-1.30687	0.05	0.15	1	Setd2
0.0020219	-1.31453	0.036	0.11	1	Traf7
0.00106492	-1.31954	0.042	0.126	1	Nsmce2
5.95737e-08	-1.32161	0.036	0.189	0.000900933	Calr
0.000232271	-1.32161	0.066	0.181	1	Parvb
0.00110754	-1.33314	0.042	0.126	1	Madd
7.35712e-06	-1.34035	0.147	0.331	0.111262	Jmy
0.00353867	-1.35105	0.039	0.11	1	Atp6v1d
8.51874e-22	-1.35517	0.094	0.543	1.28829e-17	Tpm1
0.00459028	-1.35517	0.036	0.102	1	Gdi2
0.000361542	-1.35831	0.05	0.15	1	Usf1
5.34134e-05	-1.35907	0.083	0.22	0.80777	Naaladl1
0.0026719	-1.36278	0.047	0.126	1	Tuba4a
5.11087e-27	-1.36841	0.18	0.811	7.72917e-23	Ilk
0.00078625	-1.37287	0.05	0.142	1	Tcf20
1.56552e-16	-1.37428	0.119	0.512	2.36753e-12	Fli1
3.73528e-32	-1.37453	0.133	0.795	5.64886e-28	Mgll
0.00117122	-1.37789	0.033	0.11	1	Ubap2l
0.00753439	-1.37789	0.039	0.102	1	Zfp871
2.18353e-26	-1.3787	0.335	0.929	3.30215e-22	Sptan1
4.89439e-07	-1.38064	0.299	0.528	0.00740179	Rgs1
0.00470453	-1.38164	0.036	0.102	1	Plekhm1
0.003726	-1.38431	0.05	0.126	1	Atf7
1.48534e-05	-1.38518	0.069	0.213	0.224628	Lpgat1
1.3825e-06	-1.38812	0.078	0.244	0.0209076	Dlgap4
0.0085448	-1.38853	0.039	0.102	1	C1rl
0.00765807	-1.39169	0.039	0.102	1	Baiap2
0.000855736	-1.39614	0.05	0.142	1	Opa3
0.000571397	-1.39755	0.039	0.126	1	Rab22a
0.0032131	-1.40026	0.039	0.11	1	Trappc8
0.0139667	-1.40247	0.058	0.126	1	Trf
0.000196349	-1.40283	0.042	0.142	1	Pcnt
8.93623e-13	-1.40333	0.064	0.331	1.35143e-08	Hipk1
3.27944e-10	-1.40408	0.114	0.386	4.9595e-06	Ccnd3
0.00277559	-1.40763	0.033	0.102	1	Hnrnpf
2.26874e-26	-1.41141	0.097	0.614	3.43101e-22	Tubb4b
3.37637e-23	-1.41616	0.183	0.748	5.10608e-19	mt-Cytb
1.35538e-31	-1.41971	0.133	0.772	2.04974e-27	Wasf2
0.000134486	-1.41971	0.086	0.213	1	Mphosph10
0.00023524	-1.44108	0.066	0.181	1	Smad4
4.44092e-25	-1.44195	0.158	0.732	6.71601e-21	Add1
0.00157942	-1.44945	0.05	0.134	1	Usp48
2.17669e-16	-1.45132	0.064	0.386	3.29181e-12	Reep3
0.00017307	-1.45373	0.055	0.165	1	Setd5
0.000845408	-1.45654	0.028	0.102	1	Dcaf11
2.79586e-33	-1.45742	0.086	0.669	4.22818e-29	Timp2
0.00028687	-1.45908	0.064	0.173	1	Foxn2
0.000304622	-1.45986	0.028	0.11	1	Aftph
0.00274884	-1.46278	0.033	0.102	1	Ppm1m
0.0077675	-1.4641	0.039	0.102	1	Dnmt3a
0.00300376	-1.46653	0.039	0.11	1	Rragc
1.96915e-26	-1.46681	0.114	0.654	2.97795e-22	Itpkb
0.000879509	-1.47155	0.042	0.126	1	Gtf2a1
5.45725e-05	-1.47742	0.1	0.244	0.8253	Pnisr
1.18861e-30	-1.48164	0.091	0.654	1.79753e-26	Pttg1ip
2.05488e-05	-1.48164	0.058	0.189	0.310759	Ppp1r21
4.45743e-26	-1.50717	0.114	0.646	6.74096e-22	Tmem184b
0.000157613	-1.50717	0.033	0.126	1	Syngap1
5.13938e-30	-1.5179	0.108	0.685	7.77229e-26	Tm9sf3
2.98884e-17	-1.52707	0.064	0.394	4.52002e-13	Mlf2
3.21909e-05	-1.52954	0.061	0.189	0.486823	Tmem229a
1.55957e-06	-1.53142	0.055	0.205	0.0235853	Gramd1b
2.97837e-05	-1.53754	0.047	0.165	0.450419	Zfp710
6.60601e-26	-1.54258	0.125	0.669	9.99028e-22	Prrc2a
0.000116103	-1.54279	0.036	0.134	1	Slc8a1
0.0014485	-1.55448	0.03	0.102	1	Fam53c
3.5867e-39	-1.56267	0.119	0.827	5.42417e-35	Bgn
3.09936e-11	-1.56857	0.039	0.244	4.68717e-07	Slc28a2
9.17853e-05	-1.57276	0.044	0.15	1	Prpf8
1.62761e-06	-1.57588	0.075	0.236	0.0246144	Nxf1
5.4263e-05	-1.57932	0.033	0.134	0.820619	Grap
1.74926e-06	-1.58117	0.036	0.165	0.026454	Ybx3
0.00299446	-1.58117	0.039	0.11	1	Ezh1
1.74386e-28	-1.58176	0.183	0.811	2.63725e-24	Tsc22d3
0.000831658	-1.58246	0.055	0.15	1	Odc1
0.000154101	-1.58734	0.033	0.126	1	Pbrm1
0.000379386	-1.58963	0.033	0.118	1	Zfp638
0.00150643	-1.5929	0.05	0.134	1	Bicd2
0.000871482	-1.60447	0.042	0.126	1	Clptm1
1.28034e-08	-1.6052	0.13	0.362	0.000193626	Adgrg5
6.38786e-24	-1.60573	0.089	0.551	9.66036e-20	Sept7
8.1371e-05	-1.60671	0.053	0.165	1	Hexim1
7.51729e-26	-1.6094	0.698	0.969	1.13684e-21	Sptbn1
1.13165e-23	-1.60953	0.119	0.614	1.71139e-19	Fus
0.000131082	-1.61151	0.042	0.142	1	Ddx39b
5.15902e-32	-1.62113	0.116	0.724	7.80198e-28	Rnf10
0.000696251	-1.62265	0.036	0.118	1	Zkscan14
9.2682e-06	-1.62746	0.03	0.142	0.140163	Tubb6
2.84971e-05	-1.64147	0.039	0.15	0.430962	Pdcd4
0.00404545	-1.65527	0.036	0.102	1	Baz1b
0.000374178	-1.65917	0.025	0.102	1	Uqcc3
0.000472701	-1.65917	0.039	0.126	1	Fip1l1
0.000750551	-1.65917	0.028	0.102	1	Plekha1
7.90939e-34	-1.66329	0.122	0.764	1.19614e-29	Plxnd1
1.02472e-07	-1.68672	0.08	0.268	0.00154969	Rxra
7.05707e-05	-1.69003	0.039	0.142	1	Dym
0.000718444	-1.69159	0.028	0.102	1	Bicra
0.000721484	-1.70648	0.028	0.102	1	Vps35l
0.00114403	-1.71662	0.039	0.118	1	Ppp2r5e
5.48869e-23	-1.72618	0.053	0.441	8.30054e-19	Manf
1.40523e-06	-1.72956	0.047	0.189	0.0212513	Phf12
6.46739e-05	-1.72956	0.03	0.126	0.978064	Ecpas
0.000506787	-1.72956	0.03	0.11	1	Adamts10
1.89738e-08	-1.73665	0.152	0.386	0.000286941	Plk2
1.22819e-05	-1.74818	0.025	0.126	0.18574	Cebpg
6.79018e-05	-1.7551	0.03	0.126	1	Ep400
9.73584e-26	-1.75653	0.105	0.614	1.47235e-21	Add3
0.000357217	-1.76093	0.025	0.102	1	Zfp451
0.000271606	-1.76351	0.036	0.126	1	Rock2
0.000480343	-1.78728	0.03	0.11	1	Vcpip1
0.000177129	-1.79668	0.03	0.118	1	Ahsa2
0.000731889	-1.79668	0.028	0.102	1	Ncl
0.000176435	-1.80415	0.039	0.134	1	Suz12
3.68192e-15	-1.8291	0.083	0.402	5.56817e-11	Lipe
7.54128e-05	-1.8291	0.044	0.15	1	Fbxl20
2.13267e-44	-1.84421	0.091	0.803	3.22524e-40	Aplp2
6.22802e-05	-1.85231	0.03	0.126	0.941864	Pink1
4.74555e-05	-1.85509	0.033	0.134	0.71767	Med25
2.08592e-06	-1.87395	0.042	0.173	0.0315454	Pitrm1
1.04146e-05	-1.88268	0.044	0.165	0.1575	Srsf3
4.71217e-23	-1.88777	0.05	0.433	7.12621e-19	Cyb5r3
2.64748e-08	-1.88826	0.042	0.205	0.000400379	Arhgap10
9.26573e-51	-1.89017	0.1	0.89	1.40126e-46	Id1
2.77377e-05	-1.90771	0.028	0.126	0.419478	Zfp592
1.23002e-44	-1.91483	0.086	0.795	1.86016e-40	Pecam1
0.00011087	-1.95078	0.025	0.11	1	Slc39a7
6.16927e-34	-1.9572	0.094	0.685	9.32979e-30	Dync1h1
6.11627e-07	-1.9666	0.042	0.181	0.00924963	Arhgap39
4.67938e-22	-1.97666	0.058	0.441	7.07663e-18	Copa
2.25035e-05	-1.9811	0.017	0.102	0.340321	Trp53inp1
4.4773e-44	-1.99527	0.058	0.701	6.77102e-40	Rgs3
2.01022e-38	-2.00287	0.08	0.701	3.04006e-34	Sec14l1
7.507e-05	-2.00967	0.028	0.118	1	Stip1
8.33204e-37	-2.01867	0.086	0.701	1.26005e-32	Mxd4
1.56114e-05	-2.028	0.022	0.118	0.236092	Mbd1
1.24228e-07	-2.06517	0.036	0.181	0.0018787	Erbin
0.000143668	-2.07107	0.022	0.102	1	Ccdc117
0.000217996	-2.07107	0.028	0.11	1	Smc4
7.29582e-05	-2.07545	0.028	0.118	1	Fam102b
4.02572e-47	-2.10507	0.1	0.85	6.0881e-43	Mprip
1.62522e-41	-2.1313	0.089	0.756	2.45782e-37	Ctnna1
3.22321e-05	-2.15353	0.025	0.118	0.487446	Ice1
0.000208611	-2.15925	0.028	0.11	1	Gtf2i
2.64669e-51	-2.17596	0.061	0.78	4.00259e-47	Nfe2l1
1.50059e-32	-2.18036	0.055	0.559	2.26934e-28	Mbnl2
0.00012709	-2.18524	0.022	0.102	1	Ubfd1
4.27624e-06	-2.20761	0.022	0.126	0.0646696	Bnip2
0.000128758	-2.21344	0.022	0.102	1	Tmem94
4.40366e-07	-2.21766	0.011	0.11	0.00665965	Pkd2
6.50578e-21	-2.22964	0.036	0.362	9.83869e-17	Ptp4a3
1.0655e-33	-2.24875	0.102	0.677	1.61135e-29	mt-Nd4l
2.23475e-06	-2.26616	0.028	0.142	0.0337961	Pcnx
6.16445e-25	-2.28089	0.028	0.386	9.3225e-21	Snrk
3.42526e-07	-2.29567	0.022	0.142	0.00518001	Gps2
1.80473e-09	-2.29937	0.039	0.213	2.72929e-05	Itga2
2.85599e-08	-2.33029	0.011	0.126	0.000431912	Lrrc8a
2.6562e-05	-2.35517	0.025	0.118	0.401698	Sfswap
5.11853e-06	-2.36278	0.019	0.118	0.0774076	Tmem86b
2.09342e-45	-2.38164	0.055	0.701	3.16588e-41	Jup
4.30688e-07	-2.38164	0.011	0.11	0.00651329	Tubb2a
5.04483e-26	-2.42228	0.039	0.433	7.6293e-22	Snu13
1.66643e-40	-2.42471	0.072	0.693	2.52014e-36	Hsp90aa1
1.43387e-38	-2.4724	0.039	0.575	2.16845e-34	Fstl1
5.71231e-44	-2.474	0.058	0.693	8.63872e-40	Ywhab
7.09222e-43	-2.4786	0.047	0.646	1.07256e-38	Ece1
6.07995e-52	-2.49549	0.055	0.764	9.19471e-48	Igfbp4
1.49263e-26	-2.50717	0.025	0.394	2.2573e-22	Gadd45g
7.53499e-22	-2.58809	0.025	0.339	1.13952e-17	Mfge8
1.53169e-08	-2.60671	0.006	0.11	0.000231638	Clstn1
4.84648e-07	-2.62746	0.028	0.15	0.00732934	Lifr
6.11198e-32	-2.62916	0.033	0.48	9.24314e-28	Rras
3.79712e-07	-2.65917	0.008	0.102	0.00574238	Ushbp1
8.41762e-10	-2.67156	0.028	0.189	1.273e-05	Arhgap26
1.48315e-22	-2.75871	0.014	0.307	2.24297e-18	Fabp5
3.77222e-24	-2.7702	0.019	0.346	5.70473e-20	Itga6
2.01195e-18	-2.79257	0.014	0.26	3.04268e-14	Dock1
9.2863e-47	-2.80973	0.183	0.945	1.40437e-42	Dnaja1
6.75578e-40	-2.81703	0.044	0.598	1.02168e-35	Nedd4
2.84907e-34	-2.86974	0.03	0.496	4.30865e-30	Podxl
3.21065e-27	-2.86974	0.017	0.37	4.85546e-23	Serpinb6a
1.86959e-16	-2.86974	0.014	0.236	2.82738e-12	Pcsk6
3.36371e-45	-2.88221	0.025	0.591	5.08694e-41	Cd151
2.56665e-20	-2.92221	0.017	0.291	3.88154e-16	Bag3
1.38745e-26	-2.9811	0.055	0.472	2.09823e-22	Hnrnpa2b1
2.60764e-45	-2.9926	0.033	0.622	3.94354e-41	Hdac7
3.58214e-10	-3.02174	0.014	0.157	5.41728e-06	Rarres2
3.36904e-43	-3.02871	0.033	0.598	5.095e-39	Elk3
1.49756e-66	-3.03073	0.058	0.898	2.26475e-62	Epas1
3.53802e-50	-3.05149	0.033	0.669	5.35055e-46	Heg1
1.52766e-39	-3.09213	0.019	0.512	2.31028e-35	Dst
3.15545e-53	-3.10473	0.028	0.677	4.77198e-49	Fam43a
2.67785e-74	-3.14828	0.036	0.898	4.04971e-70	Eng
1.17492e-63	-3.16668	0.039	0.811	1.77683e-59	Ets1
1.52029e-64	-3.19167	0.036	0.811	2.29913e-60	Cd34
2.23583e-49	-3.19749	0.042	0.685	3.38124e-45	Gpx3
1.06412e-73	-3.20051	0.039	0.906	1.60927e-69	Serpinh1
7.46506e-66	-3.21989	0.03	0.803	1.12894e-61	Lamc1
3.87114e-47	-3.22087	0.022	0.598	5.85433e-43	Ctnnd1
2.91864e-37	-3.22338	0.019	0.488	4.41385e-33	Tnfsf12
8.40995e-47	-3.23835	0.025	0.606	1.27184e-42	Nfix
2.7117e-69	-3.24825	0.025	0.811	4.1009e-65	Ly6a
1.01122e-52	-3.24825	0.025	0.661	1.52926e-48	Aqp1
6.24972e-47	-3.28246	0.025	0.606	9.45145e-43	Cd93
2.26944e-69	-3.29695	0.05	0.898	3.43208e-65	Cav1
5.69618e-64	-3.3109	0.078	0.937	8.61434e-60	Fabp4
8.55032e-08	-3.31453	0.011	0.118	0.00129306	Lims2
3.51617e-61	-3.32572	0.053	0.827	5.3175e-57	Mgp
1.44645e-48	-3.33029	0.025	0.622	2.18747e-44	Col6a2
4.67872e-56	-3.33569	0.025	0.693	7.07563e-52	Cyyr1
1.6571e-61	-3.34542	0.03	0.764	2.50604e-57	Serping1
8.10135e-52	-3.37659	0.025	0.654	1.22517e-47	Flt1
1.48445e-30	-3.38164	0.022	0.425	2.24493e-26	Rapgef1
5.94263e-62	-3.38431	0.047	0.819	8.98704e-58	Dcn
1.33606e-06	-3.41406	0.011	0.102	0.0202053	Dock10
8.79849e-60	-3.42334	0.03	0.748	1.3306e-55	Egfl7
1.37477e-59	-3.43093	0.028	0.732	2.07906e-55	Slfn5
1.60902e-57	-3.44006	0.039	0.756	2.43332e-53	Dnajb1
5.2044e-48	-3.44006	0.022	0.606	7.87061e-44	Dab2ip
3.3838e-07	-3.47064	0.011	0.11	0.00511732	Tbrg4
5.51549e-19	-3.4768	0.008	0.244	8.34108e-15	Tnks1bp1
5.55099e-75	-3.47802	0.044	0.929	8.39476e-71	Cxcl12
3.49815e-60	-3.50717	0.03	0.748	5.29025e-56	Esam
4.93517e-50	-3.52347	0.019	0.614	7.46345e-46	Bcam
8.68819e-47	-3.52347	0.019	0.583	1.31391e-42	Rasip1
5.90353e-20	-3.54279	0.006	0.244	8.92791e-16	Fzd4
8.68885e-50	-3.56606	0.022	0.622	1.31401e-45	Tsc22d1
1.44541e-72	-3.56805	0.022	0.827	2.18589e-68	Ifitm3
3.73105e-34	-3.57756	0.014	0.433	5.64247e-30	Lhfp
8.50848e-44	-3.58117	0.019	0.551	1.28674e-39	Bmpr2
1.49887e-41	-3.59909	0.017	0.52	2.26674e-37	Klf9
3.43941e-71	-3.60919	0.05	0.913	5.20141e-67	Hspg2
1.45941e-51	-3.61151	0.014	0.606	2.20706e-47	Pea15a
4.67316e-70	-3.63493	0.019	0.795	7.06722e-66	Thbd
1.05412e-64	-3.63962	0.019	0.748	1.59415e-60	Gng11
8.49766e-78	-3.64295	0.033	0.913	1.2851e-73	Col4a2
3.4526e-11	-3.65401	0.006	0.142	5.22137e-07	Mmp2
4.10651e-72	-3.66471	0.028	0.843	6.21027e-68	Ehd2
5.67728e-32	-3.66637	0.014	0.409	8.58575e-28	Nav1
5.47304e-19	-3.6771	0.008	0.244	8.27688e-15	Cald1
7.44178e-51	-3.69304	0.019	0.622	1.12542e-46	S1pr1
3.45525e-11	-3.69982	0.006	0.142	5.22537e-07	Ptprb
4.32426e-64	-3.71807	0.028	0.772	6.53958e-60	Shank3
1.64723e-50	-3.72559	0.025	0.638	2.49111e-46	Fbln1
1.80419e-73	-3.74097	0.022	0.835	2.72848e-69	Plpp3
2.97606e-44	-3.74164	0.014	0.535	4.50069e-40	Ccdc80
1.50761e-63	-3.78401	0.025	0.756	2.27995e-59	Cfh
8.20497e-74	-3.78813	0.044	0.921	1.24084e-69	Cd36
5.23188e-71	-3.79785	0.028	0.835	7.91218e-67	Lpl
2.54236e-58	-3.84159	0.022	0.701	3.84482e-54	Tspan7
1.23895e-63	-3.86836	0.022	0.748	1.87366e-59	Dpt
9.73924e-67	-3.9186	0.025	0.787	1.47286e-62	Adgrl4
5.95865e-20	-3.9666	0.006	0.244	9.01127e-16	Cdc42ep1
2.73263e-35	-3.97666	0.011	0.433	4.13255e-31	Clic5
1.65545e-40	-4.0036	0.014	0.496	2.50354e-36	Ace
7.89328e-53	-4.02654	0.011	0.606	1.1937e-48	Cltb
2.6479e-63	-4.02743	0.017	0.724	4.00441e-59	Col15a1
1.13809e-40	-4.03555	0.011	0.488	1.72113e-36	Wwtr1
3.99784e-49	-4.04322	0.014	0.583	6.04593e-45	Fbln2
4.4535e-52	-4.04906	0.017	0.622	6.73502e-48	Sox18
6.62896e-18	-4.05737	0.006	0.22	1.0025e-13	Arhgap31
5.87097e-50	-4.09213	0.014	0.591	8.87867e-46	Fkbp9
3.28201e-46	-4.09213	0.011	0.543	4.96338e-42	Emp1
1.78374e-77	-4.11803	0.039	0.929	2.69755e-73	Ltbp4
2.07354e-52	-4.12608	0.014	0.614	3.13582e-48	Lamb1
2.80867e-19	-4.13166	0.006	0.236	4.24756e-15	Col6a1
1.01524e-56	-4.20019	0.014	0.654	1.53535e-52	Cygb
1.21403e-51	-4.20761	0.014	0.606	1.83598e-47	Ramp2
5.52128e-50	-4.20761	0.014	0.591	8.34984e-46	Adamts1
1.51673e-08	-4.22338	0.008	0.118	0.000229376	Hsph1
1.45326e-57	-4.23897	0.014	0.661	2.19777e-53	Htra3
1.07424e-44	-4.27271	0.006	0.504	1.62457e-40	Gask1b
3.07679e-44	-4.27271	0.008	0.512	4.65304e-40	Acvrl1
9.62274e-69	-4.27769	0.017	0.772	1.45525e-64	Tm4sf1
6.88926e-77	-4.31453	0.019	0.85	1.04186e-72	Hspb1
4.90237e-65	-4.32917	0.014	0.724	7.41386e-61	Spry1
2.72798e-53	-4.35152	0.008	0.598	4.12553e-49	Pcolce
2.99918e-40	-4.38164	0.008	0.472	4.53566e-36	Btnl9
9.95454e-69	-4.38164	0.011	0.748	1.50542e-64	Dpysl2
1.01603e-81	-4.3947	0.028	0.921	1.53654e-77	Sparcl1
4.73202e-71	-4.40026	0.014	0.78	7.15623e-67	Tns2
2.8383e-40	-4.40333	0.008	0.472	4.29237e-36	Hspa12b
4.00502e-34	-4.41406	0.008	0.409	6.0568e-30	Cnn3
1.5932e-50	-4.42278	0.014	0.591	2.4094e-46	Slc43a3
7.87823e-53	-4.43	0.011	0.606	1.19142e-48	Arhgef15
5.52287e-20	-4.43317	0.006	0.244	8.35224e-16	Arhgef12
3.9079e-70	-4.47064	0.014	0.772	5.90992e-66	Adgrf5
1.33254e-78	-4.49813	0.017	0.85	2.01521e-74	Timp3
2.52716e-62	-4.50717	0.014	0.701	3.82182e-58	Cdh5
3.27327e-51	-4.53959	0.011	0.591	4.95016e-47	Tcim
2.51902e-53	-4.54279	0.008	0.598	3.80952e-49	Lrp5
1.8488e-47	-4.56606	0.008	0.543	2.79594e-43	Pakap.1
3.71829e-54	-4.57756	0.008	0.606	5.62317e-50	Sept8
5.24355e-30	-4.59463	0.006	0.354	7.92982e-26	Rbpms
8.5326e-68	-4.61409	0.011	0.74	1.29039e-63	Gas6
4.42071e-43	-4.69982	0.006	0.488	6.68544e-39	Lamb2
2.01962e-72	-4.72956	0.011	0.78	3.05427e-68	Ccn1
5.22554e-66	-4.72956	0.011	0.724	7.90258e-62	Cd300lg
8.99409e-75	-4.73983	0.017	0.819	1.36018e-70	Cavin2
7.05092e-44	-4.7659	0.006	0.496	1.06631e-39	Rhoc
7.11598e-56	-4.78516	0.008	0.622	1.07615e-51	Il6st
9.16765e-34	-4.80485	0.006	0.394	1.38642e-29	Cdc42bpb
1.72589e-09	-4.8291	0.003	0.11	2.61006e-05	Gstm2
7.04985e-44	-4.86974	0.006	0.496	1.06615e-39	Fcgrt
2.59578e-84	-4.87174	0.019	0.913	3.9256e-80	Cavin1
9.23111e-76	-4.92671	0.008	0.795	1.39602e-71	Nid1
5.73969e-53	-4.98522	0.006	0.583	8.68013e-49	Sash1
1.07394e-82	-4.98695	0.028	0.929	1.62412e-78	Hspa1a
1.98428e-67	-5.00967	0.008	0.724	3.00083e-63	Kdr
4.05849e-61	-5.00967	0.008	0.669	6.13765e-57	Jam2
3.14246e-60	-5.00967	0.008	0.661	4.75234e-56	Rhoj
1.36403e-37	-5.00967	0.006	0.433	2.06282e-33	Lum
6.45772e-53	-5.03967	0.006	0.583	9.76601e-49	Akap12
3.42053e-83	-5.04728	0.039	0.961	5.17287e-79	Hspa1b
1.24836e-54	-5.12188	0.006	0.598	1.88789e-50	Depp1
2.3575e-74	-5.1352	0.011	0.795	3.56525e-70	Slc9a3r2
8.18908e-54	-5.27976	0.006	0.591	1.23843e-49	Lama4
1.73709e-62	-5.28478	0.006	0.669	2.62701e-58	Crip2
7.68371e-69	-5.34367	0.006	0.724	1.16201e-64	Dlc1
2.23202e-75	-5.468	0.006	0.78	3.37548e-71	Nrp1
2.21482e-44	-5.59463	0.003	0.488	3.34947e-40	Ephb4
7.61892e-69	-5.66367	0.006	0.724	1.15221e-64	Tcf4
9.77173e-43	-5.6771	0.003	0.472	1.47778e-38	Ptprm
1.73013e-53	-5.71662	0.003	0.575	2.61648e-49	Pmp22
9.84773e-36	-5.72956	0.003	0.402	1.48927e-31	Phldb1
5.66847e-63	-6.15103	0.003	0.661	8.57243e-59	Gpihbp1
2.18151e-69	-6.16538	0.003	0.717	3.29909e-65	Ablim1
1.55286e-38	-7.46137	0	0.417	2.34839e-34	Clec3b
7.21201e-61	-8.06176	0	0.63	1.09067e-56	Tmem204
7.56042e-61	-8.15103	0	0.63	1.14336e-56	Nfib

## Sheet: eos upreg
						p_val	avg_log2FC	pct.1	pct.2	p_val_adj	gene	upregulated av_log2FC>1 p_val_adj<0.05=231 genes
						2.24746e-70	7.08529	0.898	0	3.39883e-66	Clec4d
						9.71052e-82	6.91489	0.925	0	1.46852e-77	H2-DMa
						5.13421e-65	6.89797	0.861	0	7.76447e-61	Aif1
						3.10105e-68	6.84156	0.87	0	4.68972e-64	Myof
						1.09127e-49	6.83713	0.773	0	1.65033e-45	Clec4n
						4.07076e-30	6.41169	0.587	0	6.1562e-26	Nlrp3
						4.05896e-93	6.15104	0.981	0.008	6.13836e-89	Ifi30
						8.74813e-72	5.95226	0.898	0.008	1.32298e-67	Plbd1
						5.61087e-62	5.85038	0.848	0.008	8.48532e-58	Tlr2
						3.14884e-19	5.82375	0.432	0	4.76199e-15	Ccr5
						6.51463e-67	5.47011	0.889	0.008	9.85207e-63	Cebpa
						1.46273e-72	5.44314	0.911	0.008	2.21208e-68	Cfb
						1.48391e-77	5.25836	0.975	0.016	2.24411e-73	Cd53
						7.967e-85	5.22075	0.972	0.016	1.20485e-80	Mafb
						1.18322e-53	5.19789	0.806	0.008	1.78939e-49	Gatm
						3.8989e-65	5.13875	0.997	0.039	5.89631e-61	Lyz2
						2.83633e-64	5.13829	1	0.024	4.28938e-60	H2-Ab1
						2.32554e-80	5.06269	0.947	0.016	3.51691e-76	Cxcl16
						3.53464e-84	5.02421	0.95	0.008	5.34544e-80	Pld4
						4.2161e-73	4.93577	0.906	0.008	6.37602e-69	Wfdc17
						3.75822e-86	4.82911	0.97	0.016	5.68356e-82	Slc15a3
						1.92798e-59	4.77823	1	0.102	2.91568e-55	Cd74
						1.12607e-77	4.69446	0.934	0.016	1.70296e-73	Emb
						1.87046e-85	4.58634	0.994	0.031	2.8287e-81	Mpeg1
						7.1489e-82	4.53995	0.997	0.024	1.08113e-77	Cd14
						5.84437e-86	4.51202	0.992	0.024	8.83845e-82	Marcksl1
						4.99937e-61	4.44444	0.992	0.055	7.56054e-57	H2-Eb1
						8.67117e-28	4.3937	0.643	0.039	1.31134e-23	Acod1
						2.71146e-32	4.36847	0.668	0.024	4.10054e-28	H2-Q6
						2.48767e-68	4.35081	0.911	0.024	3.7621e-64	Csf3r
						2.54444e-16	4.31726	0.399	0.008	3.84796e-12	Mmp14
						4.48374e-78	4.09109	0.97	0.031	6.78076e-74	Cstb
						4.23548e-76	4.06269	0.945	0.031	6.40532e-72	Plekho1
						6.66774e-62	4.01206	0.997	0.055	1.00836e-57	Ctss
						1.59763e-72	3.98868	0.906	0.008	2.4161e-68	Hp
						1.1067e-81	3.92579	0.97	0.016	1.67366e-77	Mt1
						3.80703e-55	3.81945	0.992	0.071	5.75737e-51	H2-Aa
						8.39136e-56	3.79661	0.839	0.024	1.26903e-51	Sdc4
						2.5513e-11	3.77823	0.296	0.008	3.85833e-07	Lgmn
						6.73883e-46	3.7323	0.787	0.024	1.01911e-41	C1qa
						5.04661e-15	3.73123	0.374	0.008	7.63199e-11	Ms4a6d
						6.72428e-52	3.63331	0.853	0.039	1.01691e-47	Sema4a
						2.89677e-58	3.62586	0.881	0.031	4.38079e-54	Snx18
						6.02945e-68	3.54449	0.934	0.047	9.11834e-64	Stat1
						6.41413e-39	3.53722	0.723	0.024	9.7001e-35	Gbp2
						7.38004e-73	3.43534	0.939	0.031	1.11608e-68	Lgals3bp
						2.42833e-67	3.37198	0.939	0.047	3.67236e-63	Il2rg
						5.85317e-66	3.36587	0.997	0.055	8.85174e-62	Fn1
						2.66895e-60	3.23766	0.909	0.039	4.03625e-56	C5ar1
						8.21365e-18	3.16839	0.46	0.024	1.24215e-13	Plp2
						2.31224e-65	3.11488	0.939	0.055	3.4968e-61	C1qb
						5.8809e-56	3.04742	0.898	0.063	8.89369e-52	Atp6v0c
						1.23174e-14	3.02664	0.499	0.118	1.86275e-10	Retnlg
						2.06283e-70	3.00156	0.958	0.055	3.11962e-66	Unc93b1
						6.97768e-54	2.99033	0.889	0.055	1.05523e-49	Txn1
						2.42556e-49	2.96206	0.814	0.024	3.66818e-45	Ccl4
						1.3141e-65	2.95226	0.945	0.063	1.98732e-61	Plin2
						4.8523e-38	2.94655	0.817	0.079	7.33813e-34	Fbxl5
						1.97536e-67	2.92086	0.942	0.047	2.98733e-63	Psmb9
						4.30519e-61	2.85038	0.942	0.063	6.51074e-57	Bri3
						8.51318e-55	2.83268	0.906	0.071	1.28745e-50	Cox6b1
						2.68981e-16	2.82275	0.438	0.031	4.0678e-12	Anxa4
						3.51989e-48	2.80332	0.853	0.055	5.32313e-44	Trafd1
						1.90316e-70	2.79899	0.981	0.055	2.87815e-66	Eid1
						5.48786e-46	2.74562	0.992	0.118	8.29929e-42	Il1b
						1.02842e-46	2.70228	0.997	0.142	1.55528e-42	Gm2a
						2.11418e-55	2.67132	0.958	0.087	3.19728e-51	Scand1
						3.78904e-07	2.62799	0.224	0.024	0.00573017	Naaa
						3.04297e-45	2.6276	1	0.165	4.60188e-41	Prdx5
						4.16223e-23	2.55892	0.593	0.055	6.29455e-19	Atp6v1a
						4.58093e-60	2.54058	0.95	0.087	6.92774e-56	Tap1
						9.18746e-59	2.54058	0.986	0.087	1.38942e-54	Tnfaip2
						2.35239e-32	2.48767	0.77	0.087	3.55752e-28	Ccl3
						4.41888e-57	2.46803	0.972	0.094	6.68268e-53	Tmsb10
						2.19316e-18	2.46437	0.515	0.047	3.31672e-14	Atp1b3
						4.64908e-24	2.39249	0.698	0.11	7.03081e-20	Il1rn
						1.42478e-54	2.36073	0.956	0.094	2.1547e-50	Psmb8
						7.69582e-56	2.35743	0.953	0.094	1.16384e-51	Tcirg1
						6.0725e-41	2.34566	0.837	0.087	9.18344e-37	Anxa3
						1.05253e-47	2.32021	0.967	0.118	1.59174e-43	Fcgr3
						5.90515e-43	2.31226	0.983	0.165	8.93036e-39	Cybb
						7.32006e-48	2.30952	0.928	0.102	1.10701e-43	Ndufa3
						8.43386e-13	2.30753	0.404	0.047	1.27545e-08	Eef1b2
						1.12536e-55	2.3027	0.986	0.11	1.70188e-51	Rnf149
						3.00694e-29	2.29588	0.709	0.079	4.54739e-25	Cox5b
						3.43846e-55	2.28001	0.972	0.102	5.19998e-51	Csf1r
						1.02341e-20	2.27305	0.601	0.079	1.5477e-16	Clic1
						2.28358e-43	2.25912	0.845	0.071	3.45345e-39	Evl
						4.12496e-49	2.25438	0.928	0.094	6.23817e-45	Psme1
						5.55295e-26	2.25026	0.651	0.063	8.39772e-22	Gns
						1.66593e-44	2.21357	0.914	0.11	2.51939e-40	Cd274
						1.83301e-49	2.19998	0.898	0.071	2.77206e-45	Ndufa2
						8.28483e-46	2.18436	0.828	0.055	1.25291e-41	Plod3
						1.4802e-25	2.17933	0.695	0.087	2.23851e-21	Ninj1
						5.6088e-51	2.17636	0.931	0.094	8.48219e-47	Zfp703
						2.96302e-29	2.16714	0.748	0.094	4.48097e-25	Pip5k1c
						1.37435e-22	2.13669	0.634	0.079	2.07843e-18	Ndufv3
						3.0382e-20	2.10882	0.576	0.063	4.59467e-16	Maff
						1.5484e-27	2.09363	0.983	0.528	2.34165e-23	Tgm2
						1.32073e-46	2.08953	0.981	0.142	1.99734e-42	Pgam1
						1.70209e-47	2.05083	0.92	0.102	2.57407e-43	Mvp
						3.60624e-38	2.02925	0.994	0.22	5.45371e-34	Lgals3
						8.84863e-45	2.01011	0.922	0.118	1.33818e-40	Cox8a
						4.9117e-42	2.00448	0.903	0.118	7.42796e-38	Hexa
						5.91315e-21	1.99806	0.632	0.094	8.94245e-17	Pfkl
						1.98307e-15	1.98759	0.474	0.055	2.99899e-11	Ndufb6
						2.89448e-12	1.97826	0.399	0.047	4.37732e-08	Pid1
						3.0976e-24	1.97635	0.72	0.118	4.6845e-20	Skil
						1.00104e-15	1.9334	0.499	0.063	1.51388e-11	Ciao2a
						5.79822e-20	1.91909	0.526	0.039	8.76864e-16	Hmox1
						5.2015e-52	1.91379	0.945	0.11	7.86623e-48	Atp6v1b2
						2.07733e-52	1.91108	0.956	0.11	3.14155e-48	Cops9
						1.38072e-46	1.90141	0.942	0.118	2.08807e-42	Lamp1
						7.65524e-42	1.88896	0.881	0.102	1.1577e-37	Eif4b
						1.62702e-12	1.88515	0.404	0.047	2.46054e-08	Ssbp4
						3.00653e-45	1.88202	0.928	0.118	4.54678e-41	Capg
						1.29594e-38	1.86525	0.983	0.181	1.95984e-34	Msrb1
						8.83779e-36	1.84679	0.911	0.157	1.33654e-31	Ttyh3
						1.36381e-35	1.83522	0.9	0.15	2.06249e-31	Sem1
						5.38759e-20	1.78561	0.582	0.071	8.14765e-16	Nfe2l2
						3.32504e-21	1.74076	0.693	0.126	5.02846e-17	Nedd8
						6.3851e-42	1.7325	0.945	0.134	9.65619e-38	Ptgs2
						1.2394e-41	1.72504	0.983	0.165	1.87435e-37	Sema4d
						4.82333e-27	1.71785	1	0.331	7.29433e-23	Fcer1g
						1.1395e-18	1.71356	0.604	0.094	1.72327e-14	Gda
						3.27074e-41	1.71125	0.997	0.189	4.94633e-37	Cd52
						9.1566e-33	1.70983	0.945	0.197	1.38475e-28	Sh3bgrl3
						1.15643e-37	1.70354	0.972	0.189	1.74887e-33	Prelid1
						2.89137e-34	1.69118	0.953	0.189	4.37262e-30	Nfkb2
						3.62256e-22	1.67924	0.795	0.189	5.4784e-18	Cdc42se1
						1.32269e-39	1.67583	0.958	0.157	2.0003e-35	Adam17
						2.01885e-38	1.67062	0.964	0.173	3.05311e-34	Arf3
						3.90877e-30	1.65291	0.845	0.142	5.91124e-26	Ifnar2
						1.49335e-24	1.64616	1	0.441	2.25839e-20	Mapkapk2
						1.20479e-36	1.63512	0.87	0.126	1.822e-32	Npm1
						4.85886e-17	1.63262	0.623	0.126	7.34805e-13	Mknk2
						5.99714e-13	1.60831	0.499	0.102	9.06947e-09	Crlf2
						2.77527e-21	1.6041	0.997	0.567	4.19704e-17	Cotl1
						4.5299e-35	1.59717	0.861	0.228	6.85057e-31	Anxa1
						9.8208e-29	1.59717	0.889	0.189	1.4852e-24	H2afy
						5.58071e-42	1.59717	0.997	0.173	8.4397e-38	Ctsc
						3.13987e-29	1.59717	0.975	0.228	4.74843e-25	S100a9
						2.29435e-24	1.59489	0.997	0.78	3.46975e-20	H2-K1
						4.67567e-39	1.58355	0.945	0.244	7.07102e-35	Tap2
						4.00865e-24	1.57979	0.989	0.386	6.06228e-20	Ncf1
						2.94361e-28	1.56399	0.911	0.22	4.45163e-24	Zc3h12a
						2.06138e-37	1.55257	0.986	0.197	3.11742e-33	Efhd2
						7.0767e-34	1.53265	0.972	0.205	1.07021e-29	Pkm
						8.27527e-25	1.51481	0.795	0.15	1.25147e-20	Tnfrsf1b
						4.9751e-08	1.51169	0.402	0.118	0.000752385	Ubxn1
						3.16872e-11	1.50565	0.44	0.087	4.79206e-07	Sdhb
						1.46052e-32	1.5042	0.994	0.228	2.20875e-28	Tgfbi
						9.05971e-38	1.47431	0.936	0.142	1.3701e-33	Slc35b2
						4.21064e-15	1.46246	0.618	0.165	6.36775e-11	Ndufa8
						4.047e-41	1.42858	0.975	0.173	6.12027e-37	Atox1
						3.67294e-32	1.42687	0.997	0.795	5.55459e-28	Ier3
						6.58054e-20	1.42403	0.873	0.252	9.95174e-16	Bcl2l11
						8.33857e-31	1.42157	0.989	0.26	1.26104e-26	Fcgr2b
						9.5456e-27	1.41675	0.911	0.22	1.44358e-22	Cdc42
						2.17149e-34	1.41067	0.956	0.197	3.28395e-30	Slfn2
						4.47087e-22	1.40983	0.997	0.37	6.7613e-18	Cxcl2
						1.56215e-33	1.40612	0.972	0.205	2.36244e-29	Srsf9
						4.61649e-29	1.40477	0.953	0.213	6.98152e-25	S100a8
						3.71191e-15	1.40247	0.548	0.102	5.61353e-11	Eif3k
						2.01419e-26	1.39972	0.82	0.22	3.04606e-22	B2m
						1.25913e-13	1.39972	0.582	0.142	1.90419e-09	Fgr
						3.38263e-07	1.39587	0.324	0.079	0.00511555	Smap2
						4.49479e-10	1.3923	0.38	0.063	6.79747e-06	Rexo2
						2.78898e-23	1.37781	1	0.764	4.21777e-19	Tyrobp
						6.2099e-25	1.37072	0.994	0.315	9.39124e-21	Gpsm3
						8.79573e-12	1.3673	0.543	0.142	1.33018e-07	Txndc17
						3.58181e-34	1.35723	0.983	0.228	5.41677e-30	Cfp
						1.26181e-08	1.35463	0.479	0.189	0.000190824	Ecm1
						7.0294e-22	1.35412	0.997	0.866	1.06306e-17	Nfkbia
						1.12203e-42	1.3477	0.953	0.15	1.69685e-38	Ctsd
						4.27437e-25	1.34416	1	0.307	6.46414e-21	Cyba
						4.73879e-17	1.32915	0.856	0.346	7.16648e-13	Trib1
						1.98091e-26	1.32036	0.906	0.22	2.99573e-22	Ncf4
						4.73422e-37	1.31519	0.983	0.189	7.15956e-33	Csrnp1
						6.62629e-17	1.30753	0.723	0.189	1.00209e-12	Crk
						1.58717e-14	1.30414	0.565	0.118	2.40028e-10	Ppp1r18
						1.63579e-14	1.30018	0.532	0.094	2.4738e-10	Icam1
						3.63809e-29	1.27943	0.967	0.244	5.50188e-25	Slc2a1
						6.42328e-12	1.27573	0.593	0.22	9.71393e-08	Bst2
						1.27821e-23	1.27165	0.992	0.307	1.93304e-19	Arhgdib
						6.87704e-12	1.26637	0.518	0.118	1.04001e-07	Atp6ap2
						6.14439e-26	1.26502	0.961	0.252	9.29216e-22	Arrb2
						3.99592e-38	1.26488	0.95	0.165	6.04303e-34	Emp3
						6.03246e-33	1.25329	0.925	0.181	9.12289e-29	Bax
						5.05319e-10	1.24772	0.443	0.102	7.64193e-06	Myd88
						1.20073e-10	1.24338	0.446	0.094	1.81586e-06	Abca1
						3.39421e-12	1.23579	0.543	0.15	5.13306e-08	Vat1
						1.5117e-09	1.23147	0.485	0.134	2.28615e-05	Smdt1
						3.22829e-12	1.22555	0.471	0.087	4.88215e-08	Glmp
						1.57108e-10	1.21836	0.662	0.323	2.37595e-06	G0s2
						1.86399e-32	1.21589	0.961	0.205	2.81891e-28	Vamp8
						5.81156e-31	1.20443	0.992	0.244	8.78882e-27	P4hb
						3.1155e-27	1.20178	0.953	0.323	4.71157e-23	Brk1
						1.88591e-26	1.19926	0.9	0.213	2.85206e-22	Sqstm1
						1.23046e-09	1.19854	0.468	0.126	1.86083e-05	Chd4
						1.10691e-37	1.19091	0.983	0.181	1.67398e-33	Gadd45b
						1.1668e-26	1.1806	0.967	0.252	1.76454e-22	Edem1
						6.68552e-28	1.17989	0.981	0.252	1.01105e-23	Jpt1
						1.33086e-19	1.17733	0.997	0.362	2.01266e-15	Rac2
						2.18911e-16	1.16773	0.681	0.157	3.31059e-12	Chp1
						2.92021e-16	1.15441	0.659	0.15	4.41623e-12	Ubald2
						2.40082e-15	1.15433	0.643	0.15	3.63076e-11	Creg1
						7.15126e-17	1.13719	1	0.606	1.08148e-12	Tspo
						5.7139e-14	1.12396	1	0.614	8.64113e-10	Lcp1
						1.29001e-30	1.12288	0.964	0.213	1.95088e-26	Erp29
						1.10701e-10	1.12199	0.657	0.244	1.67413e-06	Ptpn1
						6.42238e-24	1.11879	0.967	0.276	9.71256e-20	Ifrd1
						4.69106e-22	1.1155	0.947	0.276	7.09429e-18	Fam49b
						9.32352e-19	1.11058	0.997	0.37	1.41e-14	Hcls1
						1.0994e-16	1.10021	0.956	0.354	1.66262e-12	Themis2
						2.18276e-25	1.09166	0.903	0.315	3.301e-21	Mrfap1
						7.23266e-09	1.09109	0.496	0.157	0.00010938	Arl6ip5
						9.95533e-26	1.08885	0.906	0.394	1.50554e-21	Tubb5
						2.16881e-15	1.08667	0.975	0.551	3.27989e-11	Basp1
						3.1852e-21	1.08471	0.958	0.291	4.81698e-17	Rhog
						2.90259e-14	1.07779	0.659	0.165	4.38958e-10	Aamp
						1.42612e-13	1.07779	0.997	0.512	2.15673e-09	Itgb2
						1.37128e-25	1.05934	0.989	0.268	2.07379e-21	Tgfb1
						4.84843e-20	1.04617	0.945	0.299	7.33228e-16	Fbrs
						1.03356e-13	1.03304	0.994	0.622	1.56306e-09	Plaur
						8.00356e-15	1.02742	0.823	0.283	1.21038e-10	Sf3b1
						2.34305e-11	1.02245	0.706	0.252	3.54339e-07	Acly
						1.20171e-11	1.01967	0.994	0.583	1.81734e-07	Pla2g7
						5.36415e-09	1.01493	0.479	0.134	8.11221e-05	Atp5d
						1.52744e-13	1.01325	0.676	0.189	2.30995e-09	Wdr1
						9.26827e-10	1.00785	0.632	0.236	1.40164e-05	Myl6

## Sheet: eos downreg
p_val	avg_log2FC	pct.1	pct.2	p_val_adj	gene	downregulated genes Avg_logFC>1 P<0.05=269
3.72943e-19	-1.00502	0.258	0.858	5.64001e-15	Wnk1
1.04229e-11	-1.01923	0.521	0.89	1.57626e-07	Mat2a
5.63989e-21	-1.04572	0.144	0.661	8.52921e-17	Tacc1
4.7645e-10	-1.05579	0.111	0.386	7.20536e-06	Atxn2l
5.3102e-10	-1.06453	0.474	0.764	8.03061e-06	H3f3b
1.37571e-14	-1.08156	0.114	0.48	2.08049e-10	Pdcd6ip
7.14884e-27	-1.08211	0.762	0.921	1.08112e-22	Col4a1
3.32073e-20	-1.08877	0.166	0.646	5.02194e-16	Map4
5.17698e-19	-1.11351	0.111	0.551	7.82914e-15	Kctd10
9.46549e-24	-1.11416	0.114	0.63	1.43147e-19	Palm
5.93213e-15	-1.12086	0.997	0.984	8.97116e-11	Ahnak
1.11194e-21	-1.12851	1	1	1.68158e-17	Rhob
1.9396e-07	-1.12866	0.233	0.488	0.00293326	Ogt
5.05992e-16	-1.13395	0.119	0.512	7.65212e-12	Pdlim1
2.61988e-09	-1.13469	0.997	0.992	3.96205e-05	Klf2
4.86964e-10	-1.15925	0.144	0.441	7.36435e-06	Brd4
4.70313e-21	-1.18457	0.994	0.992	7.11255e-17	Gsn
2.37665e-08	-1.18524	0.05	0.228	0.000359421	Trp53i11
5.21141e-32	-1.18943	0.133	0.787	7.88121e-28	Col1a2
2.28296e-19	-1.19197	0.078	0.465	3.45253e-15	Stat3
5.36022e-07	-1.20378	0.169	0.394	0.00810625	Nbeal2
4.53087e-10	-1.20897	0.341	0.638	6.85203e-06	Adgre1
9.24629e-26	-1.23509	0.152	0.748	1.39832e-21	Ptma
5.81844e-07	-1.24414	0.089	0.276	0.00879923	Prrc2b
1.09355e-09	-1.2526	0.061	0.276	1.65378e-05	S100a13
3.47783e-18	-1.25636	0.072	0.433	5.25953e-14	Bcl2l1
1.99485e-27	-1.25924	0.199	0.866	3.01681e-23	Capn2
2.02508e-25	-1.25986	0.114	0.646	3.06253e-21	Ctbp1
1.44597e-15	-1.26528	0.266	0.717	2.18674e-11	Cds2
1.20287e-09	-1.26838	0.058	0.268	1.8191e-05	Sh3bp5
6.67483e-08	-1.27656	0.069	0.26	0.00100944	Puf60
1.03567e-18	-1.29732	0.169	0.654	1.56624e-14	mt-Co3
8.5301e-09	-1.30224	0.224	0.496	0.000129001	Cited2
5.95737e-08	-1.32161	0.036	0.189	0.000900933	Calr
8.51874e-22	-1.35517	0.094	0.543	1.28829e-17	Tpm1
5.11087e-27	-1.36841	0.18	0.811	7.72917e-23	Ilk
1.56552e-16	-1.37428	0.119	0.512	2.36753e-12	Fli1
3.73528e-32	-1.37453	0.133	0.795	5.64886e-28	Mgll
2.18353e-26	-1.3787	0.335	0.929	3.30215e-22	Sptan1
4.89439e-07	-1.38064	0.299	0.528	0.00740179	Rgs1
1.3825e-06	-1.38812	0.078	0.244	0.0209076	Dlgap4
8.93623e-13	-1.40333	0.064	0.331	1.35143e-08	Hipk1
3.27944e-10	-1.40408	0.114	0.386	4.9595e-06	Ccnd3
2.26874e-26	-1.41141	0.097	0.614	3.43101e-22	Tubb4b
3.37637e-23	-1.41616	0.183	0.748	5.10608e-19	mt-Cytb
1.35538e-31	-1.41971	0.133	0.772	2.04974e-27	Wasf2
4.44092e-25	-1.44195	0.158	0.732	6.71601e-21	Add1
2.17669e-16	-1.45132	0.064	0.386	3.29181e-12	Reep3
2.79586e-33	-1.45742	0.086	0.669	4.22818e-29	Timp2
1.96915e-26	-1.46681	0.114	0.654	2.97795e-22	Itpkb
1.18861e-30	-1.48164	0.091	0.654	1.79753e-26	Pttg1ip
4.45743e-26	-1.50717	0.114	0.646	6.74096e-22	Tmem184b
5.13938e-30	-1.5179	0.108	0.685	7.77229e-26	Tm9sf3
2.98884e-17	-1.52707	0.064	0.394	4.52002e-13	Mlf2
1.55957e-06	-1.53142	0.055	0.205	0.0235853	Gramd1b
6.60601e-26	-1.54258	0.125	0.669	9.99028e-22	Prrc2a
3.5867e-39	-1.56267	0.119	0.827	5.42417e-35	Bgn
3.09936e-11	-1.56857	0.039	0.244	4.68717e-07	Slc28a2
1.62761e-06	-1.57588	0.075	0.236	0.0246144	Nxf1
1.74926e-06	-1.58117	0.036	0.165	0.026454	Ybx3
1.74386e-28	-1.58176	0.183	0.811	2.63725e-24	Tsc22d3
1.28034e-08	-1.6052	0.13	0.362	0.000193626	Adgrg5
6.38786e-24	-1.60573	0.089	0.551	9.66036e-20	Sept7
7.51729e-26	-1.6094	0.698	0.969	1.13684e-21	Sptbn1
1.13165e-23	-1.60953	0.119	0.614	1.71139e-19	Fus
5.15902e-32	-1.62113	0.116	0.724	7.80198e-28	Rnf10
7.90939e-34	-1.66329	0.122	0.764	1.19614e-29	Plxnd1
1.02472e-07	-1.68672	0.08	0.268	0.00154969	Rxra
5.48869e-23	-1.72618	0.053	0.441	8.30054e-19	Manf
1.40523e-06	-1.72956	0.047	0.189	0.0212513	Phf12
1.89738e-08	-1.73665	0.152	0.386	0.000286941	Plk2
9.73584e-26	-1.75653	0.105	0.614	1.47235e-21	Add3
3.68192e-15	-1.8291	0.083	0.402	5.56817e-11	Lipe
2.13267e-44	-1.84421	0.091	0.803	3.22524e-40	Aplp2
2.08592e-06	-1.87395	0.042	0.173	0.0315454	Pitrm1
4.71217e-23	-1.88777	0.05	0.433	7.12621e-19	Cyb5r3
2.64748e-08	-1.88826	0.042	0.205	0.000400379	Arhgap10
9.26573e-51	-1.89017	0.1	0.89	1.40126e-46	Id1
1.23002e-44	-1.91483	0.086	0.795	1.86016e-40	Pecam1
6.16927e-34	-1.9572	0.094	0.685	9.32979e-30	Dync1h1
6.11627e-07	-1.9666	0.042	0.181	0.00924963	Arhgap39
4.67938e-22	-1.97666	0.058	0.441	7.07663e-18	Copa
4.4773e-44	-1.99527	0.058	0.701	6.77102e-40	Rgs3
2.01022e-38	-2.00287	0.08	0.701	3.04006e-34	Sec14l1
8.33204e-37	-2.01867	0.086	0.701	1.26005e-32	Mxd4
1.24228e-07	-2.06517	0.036	0.181	0.0018787	Erbin
4.02572e-47	-2.10507	0.1	0.85	6.0881e-43	Mprip
1.62522e-41	-2.1313	0.089	0.756	2.45782e-37	Ctnna1
2.64669e-51	-2.17596	0.061	0.78	4.00259e-47	Nfe2l1
1.50059e-32	-2.18036	0.055	0.559	2.26934e-28	Mbnl2
4.40366e-07	-2.21766	0.011	0.11	0.00665965	Pkd2
6.50578e-21	-2.22964	0.036	0.362	9.83869e-17	Ptp4a3
1.0655e-33	-2.24875	0.102	0.677	1.61135e-29	mt-Nd4l
2.23475e-06	-2.26616	0.028	0.142	0.0337961	Pcnx
6.16445e-25	-2.28089	0.028	0.386	9.3225e-21	Snrk
3.42526e-07	-2.29567	0.022	0.142	0.00518001	Gps2
1.80473e-09	-2.29937	0.039	0.213	2.72929e-05	Itga2
2.85599e-08	-2.33029	0.011	0.126	0.000431912	Lrrc8a
2.09342e-45	-2.38164	0.055	0.701	3.16588e-41	Jup
4.30688e-07	-2.38164	0.011	0.11	0.00651329	Tubb2a
5.04483e-26	-2.42228	0.039	0.433	7.6293e-22	Snu13
1.66643e-40	-2.42471	0.072	0.693	2.52014e-36	Hsp90aa1
1.43387e-38	-2.4724	0.039	0.575	2.16845e-34	Fstl1
5.71231e-44	-2.474	0.058	0.693	8.63872e-40	Ywhab
7.09222e-43	-2.4786	0.047	0.646	1.07256e-38	Ece1
6.07995e-52	-2.49549	0.055	0.764	9.19471e-48	Igfbp4
1.49263e-26	-2.50717	0.025	0.394	2.2573e-22	Gadd45g
7.53499e-22	-2.58809	0.025	0.339	1.13952e-17	Mfge8
1.53169e-08	-2.60671	0.006	0.11	0.000231638	Clstn1
4.84648e-07	-2.62746	0.028	0.15	0.00732934	Lifr
6.11198e-32	-2.62916	0.033	0.48	9.24314e-28	Rras
3.79712e-07	-2.65917	0.008	0.102	0.00574238	Ushbp1
8.41762e-10	-2.67156	0.028	0.189	1.273e-05	Arhgap26
1.48315e-22	-2.75871	0.014	0.307	2.24297e-18	Fabp5
3.77222e-24	-2.7702	0.019	0.346	5.70473e-20	Itga6
2.01195e-18	-2.79257	0.014	0.26	3.04268e-14	Dock1
9.2863e-47	-2.80973	0.183	0.945	1.40437e-42	Dnaja1
6.75578e-40	-2.81703	0.044	0.598	1.02168e-35	Nedd4
2.84907e-34	-2.86974	0.03	0.496	4.30865e-30	Podxl
3.21065e-27	-2.86974	0.017	0.37	4.85546e-23	Serpinb6a
1.86959e-16	-2.86974	0.014	0.236	2.82738e-12	Pcsk6
3.36371e-45	-2.88221	0.025	0.591	5.08694e-41	Cd151
2.56665e-20	-2.92221	0.017	0.291	3.88154e-16	Bag3
1.38745e-26	-2.9811	0.055	0.472	2.09823e-22	Hnrnpa2b1
2.60764e-45	-2.9926	0.033	0.622	3.94354e-41	Hdac7
3.58214e-10	-3.02174	0.014	0.157	5.41728e-06	Rarres2
3.36904e-43	-3.02871	0.033	0.598	5.095e-39	Elk3
1.49756e-66	-3.03073	0.058	0.898	2.26475e-62	Epas1
3.53802e-50	-3.05149	0.033	0.669	5.35055e-46	Heg1
1.52766e-39	-3.09213	0.019	0.512	2.31028e-35	Dst
3.15545e-53	-3.10473	0.028	0.677	4.77198e-49	Fam43a
2.67785e-74	-3.14828	0.036	0.898	4.04971e-70	Eng
1.17492e-63	-3.16668	0.039	0.811	1.77683e-59	Ets1
1.52029e-64	-3.19167	0.036	0.811	2.29913e-60	Cd34
2.23583e-49	-3.19749	0.042	0.685	3.38124e-45	Gpx3
1.06412e-73	-3.20051	0.039	0.906	1.60927e-69	Serpinh1
7.46506e-66	-3.21989	0.03	0.803	1.12894e-61	Lamc1
3.87114e-47	-3.22087	0.022	0.598	5.85433e-43	Ctnnd1
2.91864e-37	-3.22338	0.019	0.488	4.41385e-33	Tnfsf12
8.40995e-47	-3.23835	0.025	0.606	1.27184e-42	Nfix
2.7117e-69	-3.24825	0.025	0.811	4.1009e-65	Ly6a
1.01122e-52	-3.24825	0.025	0.661	1.52926e-48	Aqp1
6.24972e-47	-3.28246	0.025	0.606	9.45145e-43	Cd93
2.26944e-69	-3.29695	0.05	0.898	3.43208e-65	Cav1
5.69618e-64	-3.3109	0.078	0.937	8.61434e-60	Fabp4
8.55032e-08	-3.31453	0.011	0.118	0.00129306	Lims2
3.51617e-61	-3.32572	0.053	0.827	5.3175e-57	Mgp
1.44645e-48	-3.33029	0.025	0.622	2.18747e-44	Col6a2
4.67872e-56	-3.33569	0.025	0.693	7.07563e-52	Cyyr1
1.6571e-61	-3.34542	0.03	0.764	2.50604e-57	Serping1
8.10135e-52	-3.37659	0.025	0.654	1.22517e-47	Flt1
1.48445e-30	-3.38164	0.022	0.425	2.24493e-26	Rapgef1
5.94263e-62	-3.38431	0.047	0.819	8.98704e-58	Dcn
1.33606e-06	-3.41406	0.011	0.102	0.0202053	Dock10
8.79849e-60	-3.42334	0.03	0.748	1.3306e-55	Egfl7
1.37477e-59	-3.43093	0.028	0.732	2.07906e-55	Slfn5
1.60902e-57	-3.44006	0.039	0.756	2.43332e-53	Dnajb1
5.2044e-48	-3.44006	0.022	0.606	7.87061e-44	Dab2ip
3.3838e-07	-3.47064	0.011	0.11	0.00511732	Tbrg4
5.51549e-19	-3.4768	0.008	0.244	8.34108e-15	Tnks1bp1
5.55099e-75	-3.47802	0.044	0.929	8.39476e-71	Cxcl12
3.49815e-60	-3.50717	0.03	0.748	5.29025e-56	Esam
4.93517e-50	-3.52347	0.019	0.614	7.46345e-46	Bcam
8.68819e-47	-3.52347	0.019	0.583	1.31391e-42	Rasip1
5.90353e-20	-3.54279	0.006	0.244	8.92791e-16	Fzd4
8.68885e-50	-3.56606	0.022	0.622	1.31401e-45	Tsc22d1
1.44541e-72	-3.56805	0.022	0.827	2.18589e-68	Ifitm3
3.73105e-34	-3.57756	0.014	0.433	5.64247e-30	Lhfp
8.50848e-44	-3.58117	0.019	0.551	1.28674e-39	Bmpr2
1.49887e-41	-3.59909	0.017	0.52	2.26674e-37	Klf9
3.43941e-71	-3.60919	0.05	0.913	5.20141e-67	Hspg2
1.45941e-51	-3.61151	0.014	0.606	2.20706e-47	Pea15a
4.67316e-70	-3.63493	0.019	0.795	7.06722e-66	Thbd
1.05412e-64	-3.63962	0.019	0.748	1.59415e-60	Gng11
8.49766e-78	-3.64295	0.033	0.913	1.2851e-73	Col4a2
3.4526e-11	-3.65401	0.006	0.142	5.22137e-07	Mmp2
4.10651e-72	-3.66471	0.028	0.843	6.21027e-68	Ehd2
5.67728e-32	-3.66637	0.014	0.409	8.58575e-28	Nav1
5.47304e-19	-3.6771	0.008	0.244	8.27688e-15	Cald1
7.44178e-51	-3.69304	0.019	0.622	1.12542e-46	S1pr1
3.45525e-11	-3.69982	0.006	0.142	5.22537e-07	Ptprb
4.32426e-64	-3.71807	0.028	0.772	6.53958e-60	Shank3
1.64723e-50	-3.72559	0.025	0.638	2.49111e-46	Fbln1
1.80419e-73	-3.74097	0.022	0.835	2.72848e-69	Plpp3
2.97606e-44	-3.74164	0.014	0.535	4.50069e-40	Ccdc80
1.50761e-63	-3.78401	0.025	0.756	2.27995e-59	Cfh
8.20497e-74	-3.78813	0.044	0.921	1.24084e-69	Cd36
5.23188e-71	-3.79785	0.028	0.835	7.91218e-67	Lpl
2.54236e-58	-3.84159	0.022	0.701	3.84482e-54	Tspan7
1.23895e-63	-3.86836	0.022	0.748	1.87366e-59	Dpt
9.73924e-67	-3.9186	0.025	0.787	1.47286e-62	Adgrl4
5.95865e-20	-3.9666	0.006	0.244	9.01127e-16	Cdc42ep1
2.73263e-35	-3.97666	0.011	0.433	4.13255e-31	Clic5
1.65545e-40	-4.0036	0.014	0.496	2.50354e-36	Ace
7.89328e-53	-4.02654	0.011	0.606	1.1937e-48	Cltb
2.6479e-63	-4.02743	0.017	0.724	4.00441e-59	Col15a1
1.13809e-40	-4.03555	0.011	0.488	1.72113e-36	Wwtr1
3.99784e-49	-4.04322	0.014	0.583	6.04593e-45	Fbln2
4.4535e-52	-4.04906	0.017	0.622	6.73502e-48	Sox18
6.62896e-18	-4.05737	0.006	0.22	1.0025e-13	Arhgap31
5.87097e-50	-4.09213	0.014	0.591	8.87867e-46	Fkbp9
3.28201e-46	-4.09213	0.011	0.543	4.96338e-42	Emp1
1.78374e-77	-4.11803	0.039	0.929	2.69755e-73	Ltbp4
2.07354e-52	-4.12608	0.014	0.614	3.13582e-48	Lamb1
2.80867e-19	-4.13166	0.006	0.236	4.24756e-15	Col6a1
1.01524e-56	-4.20019	0.014	0.654	1.53535e-52	Cygb
1.21403e-51	-4.20761	0.014	0.606	1.83598e-47	Ramp2
5.52128e-50	-4.20761	0.014	0.591	8.34984e-46	Adamts1
1.51673e-08	-4.22338	0.008	0.118	0.000229376	Hsph1
1.45326e-57	-4.23897	0.014	0.661	2.19777e-53	Htra3
1.07424e-44	-4.27271	0.006	0.504	1.62457e-40	Gask1b
3.07679e-44	-4.27271	0.008	0.512	4.65304e-40	Acvrl1
9.62274e-69	-4.27769	0.017	0.772	1.45525e-64	Tm4sf1
6.88926e-77	-4.31453	0.019	0.85	1.04186e-72	Hspb1
4.90237e-65	-4.32917	0.014	0.724	7.41386e-61	Spry1
2.72798e-53	-4.35152	0.008	0.598	4.12553e-49	Pcolce
2.99918e-40	-4.38164	0.008	0.472	4.53566e-36	Btnl9
9.95454e-69	-4.38164	0.011	0.748	1.50542e-64	Dpysl2
1.01603e-81	-4.3947	0.028	0.921	1.53654e-77	Sparcl1
4.73202e-71	-4.40026	0.014	0.78	7.15623e-67	Tns2
2.8383e-40	-4.40333	0.008	0.472	4.29237e-36	Hspa12b
4.00502e-34	-4.41406	0.008	0.409	6.0568e-30	Cnn3
1.5932e-50	-4.42278	0.014	0.591	2.4094e-46	Slc43a3
7.87823e-53	-4.43	0.011	0.606	1.19142e-48	Arhgef15
5.52287e-20	-4.43317	0.006	0.244	8.35224e-16	Arhgef12
3.9079e-70	-4.47064	0.014	0.772	5.90992e-66	Adgrf5
1.33254e-78	-4.49813	0.017	0.85	2.01521e-74	Timp3
2.52716e-62	-4.50717	0.014	0.701	3.82182e-58	Cdh5
3.27327e-51	-4.53959	0.011	0.591	4.95016e-47	Tcim
2.51902e-53	-4.54279	0.008	0.598	3.80952e-49	Lrp5
1.8488e-47	-4.56606	0.008	0.543	2.79594e-43	Pakap.1
3.71829e-54	-4.57756	0.008	0.606	5.62317e-50	Sept8
5.24355e-30	-4.59463	0.006	0.354	7.92982e-26	Rbpms
8.5326e-68	-4.61409	0.011	0.74	1.29039e-63	Gas6
4.42071e-43	-4.69982	0.006	0.488	6.68544e-39	Lamb2
2.01962e-72	-4.72956	0.011	0.78	3.05427e-68	Ccn1
5.22554e-66	-4.72956	0.011	0.724	7.90258e-62	Cd300lg
8.99409e-75	-4.73983	0.017	0.819	1.36018e-70	Cavin2
7.05092e-44	-4.7659	0.006	0.496	1.06631e-39	Rhoc
7.11598e-56	-4.78516	0.008	0.622	1.07615e-51	Il6st
9.16765e-34	-4.80485	0.006	0.394	1.38642e-29	Cdc42bpb
1.72589e-09	-4.8291	0.003	0.11	2.61006e-05	Gstm2
7.04985e-44	-4.86974	0.006	0.496	1.06615e-39	Fcgrt
2.59578e-84	-4.87174	0.019	0.913	3.9256e-80	Cavin1
9.23111e-76	-4.92671	0.008	0.795	1.39602e-71	Nid1
5.73969e-53	-4.98522	0.006	0.583	8.68013e-49	Sash1
1.07394e-82	-4.98695	0.028	0.929	1.62412e-78	Hspa1a
1.98428e-67	-5.00967	0.008	0.724	3.00083e-63	Kdr
4.05849e-61	-5.00967	0.008	0.669	6.13765e-57	Jam2
3.14246e-60	-5.00967	0.008	0.661	4.75234e-56	Rhoj
1.36403e-37	-5.00967	0.006	0.433	2.06282e-33	Lum
6.45772e-53	-5.03967	0.006	0.583	9.76601e-49	Akap12
3.42053e-83	-5.04728	0.039	0.961	5.17287e-79	Hspa1b
1.24836e-54	-5.12188	0.006	0.598	1.88789e-50	Depp1
2.3575e-74	-5.1352	0.011	0.795	3.56525e-70	Slc9a3r2
8.18908e-54	-5.27976	0.006	0.591	1.23843e-49	Lama4
1.73709e-62	-5.28478	0.006	0.669	2.62701e-58	Crip2
7.68371e-69	-5.34367	0.006	0.724	1.16201e-64	Dlc1
2.23202e-75	-5.468	0.006	0.78	3.37548e-71	Nrp1
2.21482e-44	-5.59463	0.003	0.488	3.34947e-40	Ephb4
7.61892e-69	-5.66367	0.006	0.724	1.15221e-64	Tcf4
9.77173e-43	-5.6771	0.003	0.472	1.47778e-38	Ptprm
1.73013e-53	-5.71662	0.003	0.575	2.61648e-49	Pmp22
9.84773e-36	-5.72956	0.003	0.402	1.48927e-31	Phldb1
5.66847e-63	-6.15103	0.003	0.661	8.57243e-59	Gpihbp1
2.18151e-69	-6.16538	0.003	0.717	3.29909e-65	Ablim1
1.55286e-38	-7.46137	0	0.417	2.34839e-34	Clec3b
7.21201e-61	-8.06176	0	0.63	1.09067e-56	Tmem204
7.56042e-61	-8.15103	0	0.63	1.14336e-56	Nfib

## Sheet: neut all DEG
p_val	avg_log2FC	pct.1	pct.2	p_val_adj	gene
8.01755e-70	10.1737	0.314	0.001	1.21249e-65	Il1a
2.76599e-25	7.52378	0.129	0.001	4.183e-21	Gbp8
7.45218e-18	5.92924	0.1	0.005	1.12699e-13	Saa3
1.64531e-39	5.30272	0.205	0.008	2.4882e-35	Cxcl10
2.6006e-101	5.17895	0.465	0.052	3.93289e-97	Ifi47
4.47768e-36	5.17829	0.201	0.016	6.7716e-32	Ralgds
1.33501e-163	5.04796	0.64	0.07	2.01893e-159	Cd274
8.57459e-83	5.03383	0.385	0.023	1.29673e-78	Gbp5
1.70385e-18	4.62977	0.109	0.009	2.57674e-14	Trim30c
4.59639e-18	4.60901	0.105	0.008	6.95112e-14	Scimp
1.83081e-43	4.53181	0.251	0.03	2.76874e-39	Ikbke
4.69118e-102	4.43463	0.478	0.051	7.09447e-98	Clec4n
1.81444e-64	4.42737	0.351	0.051	2.74398e-60	Bcl2a1b
2.76811e-45	4.19617	0.259	0.029	4.18622e-41	Gbp3
6.32256e-90	4.14403	0.459	0.07	9.56161e-86	Icam1
6.73545e-73	4.10104	0.42	0.09	1.0186e-68	Socs1
2.49349e-177	3.96207	0.725	0.121	3.7709e-173	Tgm2
1.29005e-55	3.92091	0.329	0.055	1.95094e-51	H2-Q6
2.68671e-65	3.91177	0.314	0.012	4.06311e-61	H2-DMa
2.03971e-30	3.90553	0.207	0.037	3.08465e-26	Gbp4
3.29254e-61	3.84751	0.303	0.016	4.97931e-57	Cfb
1.6352e-285	3.8445	0.902	0.126	2.47291e-281	Ctss
1.43654e-71	3.83947	0.43	0.108	2.17249e-67	Oasl2
2.00224e-94	3.82256	0.508	0.128	3.02799e-90	Irgm1
2.95666e-35	3.75788	0.233	0.042	4.47136e-31	Tgif1
5.53467e-31	3.68047	0.205	0.033	8.37008e-27	Traf1
2.23301e-148	3.67634	0.692	0.192	3.37699e-144	Basp1
2.27891e-15	3.61958	0.101	0.013	3.4464e-11	F10
3.02863e-71	3.60424	0.417	0.094	4.58019e-67	Nlrc5
5.10083e-43	3.50049	0.239	0.018	7.71398e-39	Myof
1.63286e-154	3.45805	0.569	0.025	2.46938e-150	Ifi30
5.29584e-90	3.44289	0.417	0.029	8.00889e-86	Cxcl16
1.38044e-14	3.42749	0.112	0.023	2.08765e-10	Sh2b2
2.19559e-81	3.41903	0.553	0.254	3.3204e-77	Gbp2b
2.92697e-126	3.37235	0.56	0.056	4.42645e-122	Ccl3
8.87973e-196	3.33906	0.837	0.269	1.34288e-191	Mpeg1
3.71449e-59	3.32578	0.372	0.083	5.61742e-55	Igtp
4.83888e-85	3.22363	0.463	0.077	7.31784e-81	Il2rg
2.22391e-27	3.19613	0.214	0.053	3.36322e-23	Mllt6
5.89272e-23	3.18231	0.185	0.046	8.91156e-19	Rhoh
2.32508e-13	3.17292	0.101	0.02	3.51622e-09	Tifa
7.01548e-44	3.15641	0.252	0.023	1.06095e-39	Aif1
1.22065e-108	3.14441	0.531	0.074	1.84598e-104	Ccl4
1.09701e-21	3.13608	0.18	0.047	1.65902e-17	Psmb10
6.84172e-15	3.12198	0.151	0.051	1.03467e-10	F3
1.00836e-39	3.1208	0.32	0.104	1.52494e-35	Sod2
1.10696e-268	3.06886	0.783	0.025	1.67406e-264	H2-Ab1
2.75614e-47	2.98625	0.376	0.137	4.16812e-43	Zbp1
1.06823e-32	2.95765	0.254	0.065	1.61549e-28	Herc6
1.58251e-270	2.95266	0.815	0.043	2.39323e-266	H2-Eb1
2.7744e-145	2.95028	0.674	0.126	4.19572e-141	P4hb
2.67595e-156	2.93231	0.712	0.142	4.04683e-152	Bhlhe40
1.01115e-36	2.88251	0.217	0.021	1.52916e-32	Sdc4
7.82002e-13	2.87553	0.111	0.029	1.18262e-08	Il15ra
1.86988e-186	2.86712	0.866	0.334	2.82783e-182	Ccrl2
1.79857e-207	2.85396	0.924	0.469	2.71998e-203	Cxcl2
1.14628e-61	2.82958	0.385	0.072	1.73351e-57	Bax
7.97929e-17	2.81691	0.136	0.031	1.20671e-12	Tnfrsf26
5.18669e-90	2.81415	0.579	0.232	7.84383e-86	Ninj1
1.73656e-98	2.77983	0.436	0.022	2.6262e-94	Pld4
1.82902e-131	2.76578	0.693	0.197	2.76603e-127	Cstb
8.53944e-95	2.76393	0.651	0.36	1.29142e-90	Gbp2
2.15887e-199	2.73594	0.936	0.592	3.26486e-195	Tapbp
1.67878e-64	2.70014	0.435	0.104	2.53882e-60	Slc35b2
1.53352e-195	2.69851	0.887	0.355	2.31914e-191	H2-K1
2.03964e-16	2.67988	0.159	0.051	3.08454e-12	Nek6
3.25165e-38	2.67304	0.327	0.115	4.91748e-34	Gbp7
7.53363e-15	2.66347	0.152	0.051	1.13931e-10	Nr4a3
0	2.62727	0.952	0.125	0	Cd74
1.87564e-19	2.62618	0.189	0.063	2.83653e-15	Irf5
7.57564e-12	2.60762	0.127	0.044	1.14566e-07	Clcn7
7.82242e-25	2.60654	0.369	0.226	1.18298e-20	Tnf
3.06755e-175	2.59534	0.841	0.267	4.63906e-171	Irf2bp2
3.91925e-180	2.59184	0.663	0.06	5.92708e-176	Fn1
9.41321e-110	2.53467	0.706	0.357	1.42356e-105	Tap2
9.9231e-125	2.51097	0.733	0.305	1.50067e-120	Tap1
7.92225e-111	2.50666	0.665	0.235	1.19808e-106	Psmb8
1.92899e-12	2.48655	0.127	0.042	2.9172e-08	Tapbpl
4.69135e-142	2.47904	0.62	0.091	7.09473e-138	Sdc3
1.80139e-58	2.47841	0.435	0.137	2.72424e-54	Maff
1.12431e-252	2.46717	0.778	0.048	1.7003e-248	H2-Aa
1.30623e-18	2.46473	0.215	0.087	1.97541e-14	Crem
2.61775e-28	2.45848	0.314	0.132	3.95882e-24	Rsad2
1.33554e-95	2.45022	0.552	0.113	2.01974e-91	Clic4
3.35717e-168	2.44238	0.829	0.261	5.07705e-164	Ctsz
2.65442e-29	2.43169	0.209	0.037	4.01428e-25	Evl
2.84312e-12	2.41456	0.125	0.04	4.29965e-08	Egr2
1.18692e-188	2.3499	0.972	0.683	1.79498e-184	Ier3
1.28835e-144	2.34883	0.93	0.724	1.94838e-140	Marcksl1
2.53892e-46	2.34156	0.41	0.159	3.83961e-42	Egr3
1.20565e-120	2.3186	0.654	0.16	1.82331e-116	Fcgr2b
6.40034e-10	2.298	0.114	0.042	9.67923e-06	Anxa4
1.42617e-76	2.28642	0.494	0.115	2.1568e-72	Atp1a1
6.89505e-09	2.26832	0.107	0.042	0.000104274	Mif
1.02065e-153	2.24877	0.839	0.283	1.54353e-149	Cdkn1a
3.17159e-18	2.24512	0.256	0.132	4.7964e-14	Klhl6
2.89074e-13	2.17702	0.182	0.083	4.37166e-09	Ube2l6
5.80553e-23	2.16089	0.229	0.074	8.77971e-19	Bst2
1.04944e-53	2.15302	0.6	0.432	1.58707e-49	Il1rn
2.5113e-11	2.15276	0.146	0.061	3.79784e-07	Xaf1
4.30591e-18	2.1498	0.303	0.175	6.51183e-14	Atp1b3
9.77295e-30	2.14236	0.351	0.175	1.47796e-25	Parp14
1.48459e-158	2.13693	0.817	0.243	2.24514e-154	Npc2
9.52277e-13	2.13072	0.151	0.057	1.44013e-08	Abca1
1.1034e-43	2.1246	0.48	0.301	1.66867e-39	Irak2
3.09255e-22	2.11954	0.314	0.179	4.67687e-18	Psme2b
8.3834e-20	2.11902	0.28	0.143	1.26782e-15	Egln3
6.74118e-08	2.1152	0.125	0.061	0.00101947	Rasgef1b
1.54192e-96	2.11177	0.727	0.412	2.33185e-92	Pik3ap1
7.36475e-22	2.10705	0.28	0.137	1.11377e-17	Irgm2
5.30229e-168	2.08372	0.749	0.154	8.01866e-164	Ctsc
2.18678e-109	2.07081	0.823	0.615	3.30706e-105	Acod1
5.27018e-20	2.06933	0.309	0.183	7.97009e-16	Il18bp
1.95742e-08	2.06563	0.127	0.06	0.00029602	Slc43a2
1.03272e-11	2.06527	0.152	0.064	1.56178e-07	Gbp9
8.76906e-13	2.05962	0.173	0.077	1.32615e-08	Tnfrsf23
7.45301e-66	2.05946	0.398	0.065	1.12712e-61	Lgals3bp
9.57305e-18	2.05467	0.222	0.096	1.44773e-13	Ifi35
1.87834e-10	2.04352	0.152	0.072	2.84061e-06	Idnk
1.22133e-09	2.03654	0.133	0.059	1.84701e-05	Casp8
2.11526e-68	2.03582	0.504	0.154	3.19891e-64	Srsf9
4.64699e-86	2.03195	0.585	0.179	7.02764e-82	Slc39a1
7.46257e-64	2.02895	0.392	0.063	1.12856e-59	Plekho1
1.12121e-135	2.01249	0.923	0.578	1.6956e-131	Nfkbia
1.00571e-64	1.98922	0.528	0.188	1.52093e-60	Tcirg1
2.74988e-10	1.98401	0.159	0.078	4.15864e-06	Parp12
6.04198e-12	1.9832	0.191	0.099	9.13729e-08	Rbpj
9.23563e-110	1.97985	0.785	0.398	1.3967e-105	Efhd2
1.97634e-117	1.97734	0.759	0.304	2.98883e-113	Ptgs2
7.87473e-72	1.95503	0.614	0.291	1.1909e-67	Nfkb2
1.63496e-109	1.92867	0.791	0.372	2.47256e-105	Gadd45b
3.18405e-10	1.92335	0.129	0.052	4.81523e-06	Spp1
3.75292e-51	1.91288	0.556	0.304	5.67554e-47	Bcl2l11
1.01805e-13	1.90926	0.208	0.106	1.5396e-09	Nmi
2.25258e-79	1.90548	0.814	0.555	3.40658e-75	Irf1
2.16681e-10	1.89758	0.18	0.098	3.27686e-06	Eid3
2.10635e-10	1.89678	0.18	0.098	3.18544e-06	Nfkbie
1.14788e-12	1.8957	0.188	0.091	1.73594e-08	Abcg1
2.29498e-17	1.87156	0.247	0.121	3.47069e-13	Nod2
4.73385e-84	1.86259	0.7	0.314	7.159e-80	Ifrd1
3.44726e-52	1.85994	0.522	0.243	5.21329e-48	Psme1
1.81803e-99	1.85559	0.527	0.09	2.74941e-95	Tmsb10
5.26391e-47	1.85043	0.391	0.113	7.96061e-43	Lamp1
1.1491e-08	1.84855	0.14	0.07	0.000173778	H2-Q4
6.63811e-09	1.84769	0.137	0.065	0.000100388	Slc20a1
3.07993e-131	1.84328	0.672	0.138	4.65777e-127	mt-Nd6
3.88995e-59	1.83598	0.611	0.288	5.88277e-55	Xbp1
1.79024e-05	1.81915	0.116	0.068	0.270738	Homer1
1.84047e-12	1.81319	0.204	0.106	2.78334e-08	Ifih1
1.71183e-06	1.80954	0.12	0.065	0.025888	Nod1
6.43516e-112	1.79864	0.812	0.395	9.73189e-108	Gna13
3.94621e-09	1.79707	0.178	0.102	5.96785e-05	Fam20c
1.0653e-67	1.77068	0.716	0.484	1.61106e-63	Stat1
6.32342e-41	1.76776	0.398	0.142	9.56291e-37	Itgb1
4.99797e-44	1.76326	0.536	0.309	7.55844e-40	Trafd1
3.42266e-29	1.75847	0.442	0.283	5.17609e-25	Clec2d
1.50125e-25	1.75683	0.192	0.035	2.27035e-21	Gatm
8.06613e-28	1.7448	0.249	0.066	1.21984e-23	Npm1
4.75474e-90	1.74143	0.748	0.362	7.1906e-86	Ywhag
2.23879e-113	1.72684	0.893	0.636	3.38572e-109	Mapkapk2
1.13835e-07	1.726	0.127	0.064	0.00172153	Stat2
5.06127e-06	1.7217	0.149	0.095	0.0765416	Phc2
6.46732e-14	1.71807	0.259	0.156	9.78052e-10	Dtx3l
4.63746e-07	1.71079	0.125	0.065	0.00701323	Ankrd37
1.39364e-08	1.7035	0.163	0.091	0.000210761	Zfp263
8.51186e-80	1.70005	0.599	0.194	1.28725e-75	Jpt1
5.00864e-112	1.69829	0.493	0.037	7.57457e-108	Mafb
1.71533e-33	1.69548	0.387	0.179	2.59409e-29	Csf1
3.56055e-42	1.69532	0.609	0.454	5.38461e-38	Isg15
5.09306e-07	1.6939	0.144	0.083	0.00770223	Fmnl2
6.25568e-56	1.688	0.567	0.263	9.46047e-52	Bri3
1.31152e-10	1.68474	0.263	0.186	1.98341e-06	Cflar
9.17161e-17	1.68383	0.327	0.22	1.38702e-12	Ogfr
2.15502e-85	1.67536	0.588	0.168	3.25904e-81	Itm2c
3.46601e-12	1.66122	0.244	0.149	5.24165e-08	Pfkp
1.14503e-30	1.65654	0.286	0.083	1.73162e-26	Tubb5
2.70818e-08	1.64783	0.164	0.094	0.000409559	Relb
3.55686e-20	1.63681	0.219	0.073	5.37904e-16	Hsp90b1
7.33402e-06	1.62916	0.105	0.055	0.110912	Olr1
8.49099e-71	1.62001	0.705	0.398	1.28409e-66	Pgam1
2.70752e-61	1.60841	0.69	0.434	4.09458e-57	Psmb9
1.94639e-12	1.60758	0.319	0.24	2.94353e-08	Txnrd1
1.89888e-06	1.60556	0.173	0.116	0.0287168	Ccdc71l
4.65513e-20	1.60003	0.234	0.086	7.03996e-16	Pdia3
4.40385e-07	1.59427	0.188	0.126	0.00665993	P4ha1
2.56243e-12	1.59241	0.208	0.104	3.87516e-08	Gns
8.97454e-07	1.58979	0.141	0.082	0.0135722	Amdhd2
8.2922e-06	1.57793	0.123	0.072	0.125403	Casp7
9.41813e-19	1.54792	0.31	0.168	1.4243e-14	Pfkl
3.7604e-74	1.54553	0.853	0.687	5.68686e-70	Sema4d
5.1952e-11	1.53285	0.238	0.147	7.8567e-07	Tmem140
1.56483e-108	1.5196	0.532	0.068	2.36649e-104	Mt1
1.19729e-69	1.50471	0.759	0.52	1.81066e-65	Neurl3
3.0166e-59	1.49894	0.479	0.142	4.562e-55	Rack1
1.84676e-05	1.49667	0.108	0.06	0.279286	Seh1l
1.23091e-09	1.48639	0.273	0.203	1.8615e-05	Sppl2a
1.20084e-11	1.47971	0.307	0.224	1.81603e-07	Arrdc4
7.35549e-09	1.4761	0.228	0.154	0.000111237	Isy1
6.03009e-104	1.46196	0.892	0.542	9.11931e-100	Ctsb
4.42566e-59	1.45091	0.603	0.258	6.69292e-55	Zeb2
3.3197e-27	1.43893	0.483	0.352	5.02038e-23	Skil
7.83263e-185	1.4381	0.997	0.954	1.18453e-180	Cebpb
4.54426e-60	1.43799	0.66	0.335	6.87228e-56	Slc3a2
8.95302e-15	1.43531	0.346	0.253	1.35397e-10	Parp10
2.74264e-71	1.43265	0.736	0.36	4.14769e-67	Ly6e
0.000445416	1.41733	0.106	0.069	1	Plekhm2
0.022173	1.41079	0.118	0.096	1	Vegfa
2.71108e-05	1.40838	0.181	0.134	0.409997	Lpp
2.38384e-06	1.40343	0.258	0.218	0.0360508	Zc3h7a
6.51517e-05	1.39909	0.151	0.104	0.98529	Fkbp5
1.07646e-57	1.39357	0.634	0.301	1.62792e-53	Atox1
3.55959e-39	1.37883	0.439	0.177	5.38317e-35	Ybx1
2.65002e-16	1.37559	0.367	0.252	4.00762e-12	Pmaip1
0.0026199	1.37131	0.105	0.074	1	Epb41l2
1.29482e-05	1.3687	0.181	0.129	0.195816	Nfkbib
4.24154e-92	1.3682	0.784	0.336	6.41448e-88	Akr1a1
1.13791e-07	1.34816	0.2	0.13	0.00172086	Gpr84
0.00032796	1.34658	0.156	0.117	1	Scarb2
1.19809e-38	1.34036	0.438	0.173	1.81187e-34	Erp29
6.31935e-53	1.33883	0.405	0.096	9.55675e-49	Axl
6.62923e-25	1.33688	0.376	0.188	1.00254e-20	Cox6b1
4.51925e-26	1.33323	0.487	0.327	6.83446e-22	Dusp6
3.25367e-56	1.32709	0.457	0.129	4.92052e-52	Selenow
0.0405652	1.32073	0.106	0.087	1	Ggh
5.29433e-27	1.32067	0.49	0.313	8.00662e-23	Sqstm1
6.3849e-27	1.31913	0.457	0.266	9.65588e-23	Cbfb
1.90069e-46	1.30292	0.589	0.299	2.87441e-42	Ski
1.20598e-07	1.30283	0.197	0.128	0.0018238	Gpr132
0.000324101	1.301	0.21	0.176	1	Rnh1
2.03645e-82	1.29921	0.911	0.698	3.07972e-78	Ier5
0.00128339	1.29512	0.141	0.107	1	Lgals8
0.0100944	1.29486	0.124	0.098	1	Fam162a
0.011385	1.28691	0.14	0.112	1	Tagap
7.56917e-62	1.28571	0.583	0.22	1.14469e-57	Eef2
1.50487e-56	1.2765	0.654	0.33	2.27581e-52	Actn4
4.21422e-12	1.27649	0.422	0.403	6.37317e-08	Card19
0.0444603	1.27479	0.18	0.164	1	Cmpk2
1.7533e-06	1.26547	0.163	0.1	0.0265151	M6pr
4.26842e-05	1.24937	0.338	0.332	0.645513	Nampt
7.27073e-29	1.24705	0.618	0.533	1.09955e-24	Hcar2
2.08955e-60	1.23861	0.861	0.664	3.16003e-56	Vmp1
2.26706e-06	1.23149	0.246	0.196	0.0342847	Spag9
1.45566e-117	1.2299	0.676	0.175	2.20139e-113	Crip1
1.26872e-42	1.22784	0.566	0.283	1.91868e-38	Chchd2
7.17858e-11	1.22074	0.306	0.213	1.08562e-06	Srsf1
0.0124448	1.21797	0.243	0.239	1	Fnip2
1.9922e-25	1.21753	0.414	0.252	3.01281e-21	Tnfaip3
0.00102901	1.213	0.17	0.137	1	Tmem243
1.1325e-57	1.21169	0.918	0.84	1.71268e-53	Tnfaip2
0.00304536	1.20854	0.15	0.119	1	Rnf213
1.65804e-56	1.20809	0.764	0.545	2.50746e-52	Adam17
0.0136317	1.2062	0.138	0.113	1	Pcna
0.0267891	1.19822	0.11	0.089	1	Plgrkt
7.6795e-09	1.19794	0.319	0.262	0.000116137	Zfp292
2.99322e-67	1.19692	0.591	0.205	4.52665e-63	Anxa5
2.83837e-28	1.18956	0.432	0.219	4.29246e-24	Myo1c
5.47161e-07	1.18763	0.299	0.253	0.00827471	Slc7a11
2.32981e-49	1.18231	0.375	0.089	3.52338e-45	Pltp
0.00961755	1.1772	0.112	0.085	1	Naaa
0.000330816	1.17375	0.171	0.13	1	Tbk1
2.85686e-12	1.16943	0.386	0.306	4.32043e-08	Crk
7.71741e-73	1.16791	0.907	0.681	1.1671e-68	Plekho2
2.52809e-12	1.16079	0.435	0.387	3.82323e-08	Bcl2l1
3.51077e-07	1.16	0.255	0.193	0.00530934	Fas
0.000379938	1.15705	0.216	0.18	1	Isg20
3.85643e-29	1.15694	0.594	0.472	5.83208e-25	Tnfrsf1b
0.000703489	1.14927	0.153	0.116	1	Ubash3b
0.00201479	1.13682	0.183	0.154	1	Snx10
7.23205e-15	1.13555	0.447	0.377	1.0937e-10	Rab20
2.21668e-90	1.13263	0.931	0.57	3.35228e-86	Egr1
8.13074e-71	1.12333	0.994	0.894	1.22961e-66	Prdx5
0.00789685	1.11977	0.16	0.136	1	Tank
0.0562649	1.11901	0.116	0.099	1	Stx2
3.96508e-41	1.11162	0.716	0.563	5.99639e-37	Susd6
8.15887e-23	1.10369	0.42	0.235	1.23387e-18	Rrbp1
0.00207374	1.10287	0.205	0.177	1	Gls
1.84546e-26	1.10227	0.488	0.282	2.79089e-22	Cd63
0.000404333	1.10128	0.365	0.396	1	Rnf19b
0.0341282	1.08688	0.14	0.121	1	Arid5b
1.65809e-20	1.07559	0.378	0.203	2.50754e-16	Mrfap1
4.00062e-06	1.07059	0.35	0.336	0.0605013	Gsap
5.70596e-14	1.06922	0.267	0.137	8.62913e-10	Rnf187
0.000763754	1.06668	0.258	0.236	1	Hnrnpu
6.96849e-09	1.06123	0.303	0.226	0.000105384	Cd80
0.0298023	1.05508	0.147	0.128	1	Gvin1
2.07432e-06	1.03582	0.314	0.276	0.03137	Jak2
3.39798e-64	1.03554	0.854	0.478	5.13876e-60	Ptms
0.000225062	1.03436	0.278	0.253	1	Rin3
2.16295e-43	1.03364	0.616	0.312	3.27102e-39	Tgfb1
4.61766e-16	1.02066	0.51	0.451	6.98328e-12	Nfkbid
2.15144e-20	1.01907	0.469	0.304	3.25363e-16	Cox8a
1.44024e-40	1.01799	0.927	0.883	2.17808e-36	Samhd1
0.114252	1.01506	0.119	0.107	1	Hnrnpa0
4.84669e-10	1.01333	0.502	0.529	7.32965e-06	Ehd1
3.07122e-22	1.01205	0.501	0.329	4.64461e-18	Gnb1
1.06637e-54	1.01199	0.581	0.227	1.61267e-50	Id2
0.000341603	1.01164	0.235	0.199	1	Mefv
0.00481712	1.00565	0.25	0.233	1	Ero1l
4.33195e-81	1.00439	0.968	0.858	6.55121e-77	Pim1
6.98201e-14	1.00299	0.303	0.169	1.05589e-09	Eif4b
1.82593e-36	1.00091	0.734	0.619	2.76135e-32	Nlrp3
0.0189364	0.998698	0.205	0.192	1	Slbp
0.331361	0.998457	0.168	0.173	1	Cyfip1
1.05289e-30	0.995781	0.48	0.245	1.59228e-26	Ppib
2.51871e-32	0.994362	0.66	0.452	3.80904e-28	Plin2
0.00250465	0.982297	0.218	0.193	1	Ddx58
0.184157	0.981116	0.145	0.14	1	Ube2f
0.184877	0.97897	0.137	0.13	1	Khdrbs1
0.0290861	0.975629	0.214	0.206	1	Gnaq
0.127929	0.965315	0.114	0.102	1	Mgat4a
0.00255287	0.963686	0.242	0.222	1	Rel
6.73914e-14	0.960475	0.493	0.407	1.01916e-09	B2m
1.3378e-50	0.958803	0.826	0.469	2.02315e-46	Gm2a
0.00104698	0.955728	0.399	0.447	1	Fcgr4
1.84036e-38	0.955115	0.748	0.508	2.78318e-34	Pitpna
4.88443e-05	0.952843	0.311	0.282	0.738672	Atp6ap2
6.20027e-05	0.949127	0.325	0.312	0.937666	Col4a3bp
0.147444	0.947629	0.117	0.106	1	Tpp1
8.81958e-58	0.943237	0.996	0.999	1.33378e-53	Fth1
0.354935	0.941925	0.108	0.103	1	Znfx1
0.166094	0.940765	0.107	0.095	1	Dapp1
0.0775637	0.935715	0.257	0.27	1	Map4
0.000678806	0.935427	0.359	0.369	1	Upp1
1.4445e-29	0.935277	0.504	0.263	2.18452e-25	Vcp
0.414257	0.930132	0.101	0.098	1	Paxbp1
0.000424966	0.92512	0.333	0.321	1	Crlf2
2.08746e-46	0.92364	0.737	0.424	3.15687e-42	Sfi1
1.68669e-27	0.922511	0.766	0.829	2.55079e-23	Clec4e
0.00064704	0.920393	0.106	0.066	1	Pim3
8.57247e-37	0.916317	0.8	0.641	1.29641e-32	H2-D1
0.162362	0.913887	0.114	0.103	1	Itga5
6.24499e-39	0.91245	0.368	0.11	9.44429e-35	S100a10
5.64329e-33	0.910717	0.746	0.548	8.53435e-29	BC005537
0.0335088	0.906425	0.171	0.154	1	St3gal1
3.26962e-53	0.906037	0.972	0.967	4.94464e-49	Plek
0.00141262	0.902985	0.428	0.465	1	Plac8
1.22575e-80	0.902603	0.958	0.828	1.8537e-76	Il1b
3.153e-08	0.901314	0.373	0.304	0.000476828	Morf4l1
0.0658702	0.90035	0.222	0.224	1	Ilrun
0.000623541	0.899277	0.292	0.279	1	Chd2
0.0860623	0.89738	0.135	0.12	1	Atg16l1
1.73618e-07	0.883806	0.455	0.462	0.00262563	Ptafr
6.50324e-44	0.882597	0.882	0.626	9.83485e-40	Clta
2.10543e-35	0.879939	0.689	0.416	3.18404e-31	Tcf25
2.7481e-46	0.873819	0.921	0.829	4.15595e-42	Csf2ra
3.71082e-43	0.871387	0.9	0.63	5.61187e-39	Grn
0.456033	0.867047	0.103	0.1	1	Pds5a
0.228845	0.86575	0.136	0.13	1	Tpi1
1.53565e-16	0.862803	0.591	0.475	2.32236e-12	Scand1
9.3216e-08	0.850251	0.526	0.585	0.00140971	Ccdc88b
0.42178	0.849331	0.148	0.15	1	Diaph2
5.66269e-33	0.849133	0.74	0.568	8.56368e-29	Ccnl1
0.535009	0.847953	0.125	0.126	1	Tgfbr1
0.522592	0.843919	0.125	0.128	1	Rbm3
0.441229	0.842677	0.115	0.113	1	Ascc3
1.49271e-78	0.841527	0.391	0.03	2.25743e-74	C1qb
0.812203	0.839528	0.097	0.107	1	Trmt112
0.72069	0.8381	0.124	0.129	1	Malt1
0.00530695	0.837875	0.225	0.203	1	Gab2
0.0135905	0.834446	0.349	0.387	1	Tmem189
0.000160306	0.831589	0.337	0.316	1	Lfng
0.01215	0.830536	0.299	0.31	1	Nab1
7.39359e-26	0.823632	0.763	0.634	1.11813e-21	Slc2a1
0.691911	0.823309	0.208	0.235	1	Bak1
0.290797	0.820317	0.217	0.232	1	Sh3bp2
2.715e-18	0.817957	0.587	0.456	4.1059e-14	Mvp
0.164173	0.815256	0.184	0.183	1	Uba7
2.79539e-24	0.814193	0.732	0.703	4.22746e-20	Il1r2
0.181065	0.813025	0.205	0.209	1	Dgkz
1.40317e-08	0.812047	0.687	0.816	0.000212202	Ltb
0.511091	0.807827	0.115	0.115	1	Runx1
3.75811e-19	0.803861	0.602	0.454	5.68339e-15	Map7d1
2.12173e-23	0.801797	0.652	0.468	3.2087e-19	Arf5
6.01022e-10	0.795809	0.362	0.25	9.08926e-06	Ndufa2
1.68755e-76	0.793356	0.927	0.6	2.55209e-72	C3
0.990462	0.791803	0.338	0.421	1	Atp6v0a1
0.000182242	0.78906	0.362	0.34	1	Purb
0.120059	0.777828	0.188	0.184	1	Trpv2
0.651239	0.777452	0.124	0.128	1	Adam9
0.661728	0.776471	0.147	0.155	1	Tmx1
2.77805e-31	0.773241	0.929	0.849	4.20125e-27	Sdcbp
3.53246e-25	0.768378	0.742	0.589	5.34215e-21	Srsf5
0.512591	0.761939	0.173	0.183	1	Brd2
3.54833e-18	0.761698	0.505	0.323	5.36613e-14	Capg
0.203723	0.760409	0.127	0.116	1	Ndufb6
0.000367957	0.757183	0.256	0.209	1	Cox5b
0.569924	0.757024	0.275	0.316	1	Hk1
0.155339	0.752707	0.265	0.272	1	Oasl1
1.06147e-19	0.750468	0.38	0.194	1.60525e-15	Zfp703
9.68928e-07	0.750425	0.409	0.339	0.0146531	Tmod3
0.491566	0.750322	0.178	0.188	1	Tbkbp1
0.903378	0.749006	0.157	0.176	1	Tatdn2
1.1939e-05	0.742977	0.462	0.452	0.180553	Cd164
0.182075	0.741047	0.356	0.417	1	Ankrd33b
6.16137e-15	0.741045	0.576	0.452	9.31785e-11	Edem1
0.286832	0.740585	0.219	0.231	1	Sgpl1
9.24877e-18	0.739028	0.685	0.565	1.39869e-13	Wsb1
0.725375	0.737415	0.111	0.113	1	Sorbs1
0.221593	0.732792	0.225	0.235	1	Blcap
4.31846e-08	0.732054	0.309	0.211	0.00065308	Nop53
5.75218e-33	0.731672	0.974	0.911	8.69903e-29	Cst3
7.60768e-14	0.726803	0.56	0.443	1.15051e-09	Ddx17
2.98043e-06	0.726109	0.361	0.296	0.045073	Hnrnpm
0.869613	0.724844	0.107	0.117	1	Atp6v1c1
5.90816e-32	0.722463	0.953	0.807	8.93491e-28	Cd14
0.947151	0.716982	0.114	0.124	1	Gpbp1
1.28511e-61	0.714668	0.998	0.986	1.94347e-57	Srgn
0.314618	0.710708	0.234	0.249	1	Zcchc2
0.977711	0.710044	0.13	0.142	1	Lemd2
5.12995e-23	0.70895	0.476	0.254	7.75802e-19	Ctsl
9.74171e-19	0.707723	0.345	0.168	1.47324e-14	Esyt1
2.29996e-15	0.705189	0.624	0.489	3.47823e-11	Usf2
5.17596e-43	0.700823	0.742	0.413	7.82761e-39	Ppp1r15a
3.04239e-13	0.698735	0.565	0.434	4.601e-09	Arf3
2.40557e-65	0.698136	0.659	0.254	3.63794e-61	Ahnak
6.40763e-22	0.692929	0.764	0.674	9.69026e-18	Kdm2a
0.0448356	0.692467	0.276	0.282	1	Fus
8.75953e-30	0.682448	0.479	0.232	1.3247e-25	mt-Co1
1.00592e-27	0.680734	0.89	0.768	1.52125e-23	Ubc
0.00267808	0.680361	0.429	0.476	1	Chd7
0.879618	0.679497	0.201	0.224	1	Ubxn1
0.60294	0.676813	0.15	0.156	1	Parp9
0.448936	0.675594	0.323	0.385	1	Mdm2
0.825008	0.674861	0.138	0.155	1	Ranbp2
5.44071e-11	0.672084	0.39	0.258	8.22798e-07	Cops9
0.652197	0.671762	0.111	0.112	1	Znrf2
3.95237e-44	0.671664	0.998	0.999	5.97716e-40	Zfp36
0.514334	0.668843	0.232	0.257	1	Tnip1
0.240059	0.668397	0.2	0.202	1	Nufip2
2.18998e-18	0.661482	0.623	0.443	3.31191e-14	Unc93b1
0.0397333	0.658323	0.226	0.214	1	Map3k8
9.30888e-10	0.657953	0.484	0.385	1.40778e-05	Arhgdia
0.577808	0.65714	0.176	0.186	1	Rbm7
0.122368	0.656995	0.275	0.286	1	Helz2
0.977124	0.65606	0.106	0.113	1	Cry1
0.595881	0.655067	0.144	0.149	1	Vamp2
6.82595e-38	0.654357	0.72	0.389	1.03229e-33	Ctsa
0.402015	0.653048	0.125	0.149	1	Slc8b1
0.728183	0.650322	0.303	0.362	1	Peli1
0.965431	0.649485	0.14	0.154	1	Alcam
2.81716e-13	0.647832	0.64	0.531	4.2604e-09	Brk1
0.69922	0.646505	0.156	0.18	1	Dpf2
0.681772	0.644171	0.116	0.13	1	Itch
0.917814	0.643448	0.174	0.194	1	Etnk1
0.692374	0.64275	0.155	0.179	1	Mindy3
0.443162	0.640088	0.23	0.28	1	Tes
0.00022753	0.639621	0.413	0.408	1	Pde4b
5.77267e-05	0.639225	0.48	0.476	0.873	Ubald2
0.000109628	0.638104	0.483	0.533	1	Kpna4
0.982094	0.633476	0.117	0.125	1	Cnpy3
3.72759e-18	0.630085	0.713	0.522	5.63724e-14	Calm1
0.858661	0.630065	0.1	0.108	1	Pip4k2c
0.139732	0.627311	0.37	0.43	1	Usp25
8.51045e-33	0.626809	0.905	0.823	1.28704e-28	Clec4d
1.38905e-23	0.625317	0.807	0.604	2.10066e-19	Fgl2
0.90232	0.623347	0.132	0.143	1	Tmco6
0.754928	0.62212	0.113	0.116	1	Azi2
0.696637	0.620913	0.198	0.215	1	Ell2
0.904634	0.617044	0.099	0.106	1	Psmb5
0.866122	0.616921	0.278	0.33	1	Casp4
0.669354	0.615019	0.208	0.245	1	Clec5a
0.186994	0.612184	0.303	0.322	1	Cass4
0.563381	0.611252	0.156	0.181	1	Usb1
0.01266	0.610588	0.247	0.216	1	Itprid2
4.2688e-19	0.609218	0.884	0.849	6.45571e-15	Slfn2
4.60786e-33	0.607855	0.981	0.937	6.96847e-29	Gnai2
0.304627	0.607062	0.095	0.115	1	Patl1
0.107033	0.600542	0.546	0.688	1	Jdp2
1.43535e-09	0.600289	0.706	0.651	2.17067e-05	Cd47
5.1793e-20	0.599538	0.292	0.119	7.83265e-16	Cebpa
1.36485e-16	0.597842	0.845	0.898	2.06406e-12	G0s2
0.75899	0.597352	0.109	0.121	1	Coro1c
0.775891	0.596705	0.136	0.151	1	Esrra
0.744996	0.596155	0.235	0.279	1	Tspyl1
1.81809e-27	0.594017	0.61	0.364	2.74949e-23	mt-Co2
8.71683e-20	0.582955	0.932	0.871	1.31825e-15	Txnip
1.11148e-14	0.582232	0.749	0.587	1.68089e-10	Shisa5
0.087921	0.577384	0.388	0.445	1	Cox17
2.20494e-10	0.576726	0.618	0.511	3.33454e-06	Prelid1
0.968626	0.576118	0.096	0.1	1	Trim26
3.19213e-53	0.574723	0.554	0.205	4.82746e-49	Klf4
0.00064178	0.572165	0.509	0.575	1	Abr
0.835375	0.571697	0.164	0.177	1	Btbd9
0.0103881	0.570392	0.188	0.153	1	Nucb1
0.121329	0.568767	0.12	0.151	1	Daxx
0.794746	0.56671	0.112	0.123	1	Gpr141
0.941541	0.566579	0.13	0.141	1	Crtc2
0.604905	0.565878	0.123	0.14	1	Acbd5
1.07247e-08	0.564281	0.575	0.511	0.00016219	Zc3h12a
0.346284	0.564153	0.32	0.387	1	Creg1
0.778507	0.557892	0.223	0.259	1	Mafk
7.14512e-18	0.557859	0.869	0.78	1.08056e-13	Slc15a3
0.455895	0.555532	0.134	0.156	1	Mien1
0.976515	0.555509	0.258	0.3	1	Atf1
2.09638e-18	0.555105	0.933	0.928	3.17035e-14	Cd53
2.72183e-53	0.551929	0.999	1	4.11623e-49	Mcl1
9.51348e-09	0.548601	0.543	0.46	0.000143872	Asprv1
0.756552	0.546612	0.113	0.125	1	Zswim8
4.01861e-08	0.54591	0.894	0.742	0.000607734	Zfp36l2
0.000411858	0.545874	0.422	0.389	1	Snx3
0.285394	0.545467	0.092	0.111	1	Dtnbp1
0.0450578	0.544448	0.094	0.123	1	Inhba
9.18012e-06	0.540142	0.396	0.319	0.138831	Ndufa3
0.434033	0.540019	0.086	0.1	1	Srsf4
0.483028	0.539505	0.217	0.229	1	Gpr35
1.44264e-13	0.536441	0.587	0.399	2.1817e-09	Eid1
0.0138868	0.536227	0.513	0.634	1	Snx20
5.01468e-58	0.532574	0.858	0.481	7.5837e-54	Jun
0.8883	0.532533	0.133	0.141	1	Kdm3a
0.70153	0.531762	0.147	0.163	1	Slfn5
0.399105	0.531596	0.125	0.147	1	Hivep1
1.76682e-13	0.531032	0.832	0.741	2.67197e-09	Lamp2
0.0117017	0.528548	0.461	0.49	1	Pcf11
0.149335	0.525691	0.179	0.226	1	B4galt1
9.51509e-08	0.524473	0.67	0.66	0.00143897	Celf2
2.08386e-17	0.524208	0.916	0.857	3.15143e-13	Pnrc1
4.97836e-36	0.522099	0.998	0.984	7.52877e-32	Fcer1g
0.769577	0.522009	0.386	0.485	1	N4bp1
0.327468	0.521734	0.166	0.201	1	Usp8
0.633145	0.521458	0.131	0.149	1	Arf4
0.000399846	0.517775	0.398	0.351	1	Ppp1r12c
4.99778e-24	0.513	0.606	0.366	7.55815e-20	Csf1r
0.421098	0.510076	0.141	0.166	1	Atf2
0.0820312	0.507267	0.14	0.181	1	Dram1
0.000890295	0.505353	0.481	0.454	1	Yy1
0.760892	0.505315	0.174	0.185	1	Fndc3b
0.226204	0.502428	0.112	0.1	1	Slfn8
0.947571	0.501164	0.437	0.58	1	Lcp2
0.36376	0.499213	0.376	0.446	1	Tgoln1
2.49249e-09	0.495906	0.71	0.63	3.76939e-05	Rhoa
0.0851231	0.495472	0.085	0.111	1	Npc1
0.162019	0.492256	0.168	0.211	1	Camk1d
0.45838	0.489998	0.145	0.168	1	Snap29
0.00174674	0.489935	0.49	0.527	1	Plk3
0.649029	0.489716	0.111	0.124	1	Optn
0.875462	0.489519	0.192	0.21	1	Chkb
3.77035e-36	0.487018	0.825	0.481	5.7019e-32	Atf3
0.658272	0.485019	0.114	0.128	1	Smcr8
0.333035	0.482651	0.184	0.224	1	Rbm25
0.00175236	0.482097	0.602	0.63	1	Atp6v0c
0.0904786	0.479336	0.239	0.222	1	Nedd8
6.75125e-26	0.473091	0.963	0.918	1.02099e-21	Ets2
0.34397	0.472745	0.151	0.18	1	Casp1
2.52239e-05	0.471858	0.297	0.22	0.38146	Uqcrc1
0.16579	0.469515	0.089	0.111	1	Ndufs7
0.00497553	0.467507	0.399	0.399	1	Rtp4
4.24775e-15	0.465602	0.419	0.241	6.42387e-11	Hsp90ab1
0.544235	0.459125	0.34	0.432	1	Foxo3
0.00126258	0.457961	0.408	0.359	1	Qk
0.218067	0.457917	0.191	0.236	1	Sec24b
0.230304	0.457292	0.096	0.117	1	Srcap
0.212232	0.456829	0.116	0.142	1	Tomm6
0.567813	0.455648	0.296	0.366	1	Mier1
0.192035	0.455539	0.266	0.343	1	Tlr4
0.20489	0.455151	0.148	0.183	1	Fnip1
4.2517e-14	0.453936	0.891	0.928	6.42985e-10	Cd300lf
0.610753	0.45361	0.208	0.214	1	Hspa5
0.151845	0.451693	0.305	0.405	1	Stx7
1.23867e-05	0.449171	0.582	0.494	0.187324	Ndfip1
0.0846535	0.446042	0.089	0.115	1	Ccng1
0.208308	0.445307	0.119	0.145	1	Srsf7
0.191107	0.44426	0.102	0.125	1	Slc4a2
4.80286e-08	0.444104	0.694	0.757	0.000726337	Arg2
0.434545	0.442319	0.16	0.188	1	Fhod1
0.0676614	0.439591	0.084	0.11	1	Zfand2a
0.700222	0.439189	0.361	0.417	1	Irf7
0.174961	0.437335	0.487	0.572	1	Resf1
0.864448	0.436887	0.215	0.227	1	Aamp
1.5435e-64	0.436227	0.5	0.13	2.33423e-60	Lrp1
0.310781	0.435519	0.241	0.293	1	Chd4
1.56699e-07	0.434338	0.883	0.823	0.00236975	Anp32a
0.060543	0.433007	0.267	0.356	1	Sirt7
6.08286e-14	0.43075	0.929	0.821	9.19911e-10	Marcks
0.166386	0.430311	0.136	0.168	1	Jak3
0.0654244	0.429018	0.089	0.117	1	Zfp131
0.140307	0.427978	0.222	0.283	1	Nr1h2
0.142223	0.426324	0.112	0.138	1	Hspa4l
2.93197e-06	0.425558	0.678	0.66	0.0443402	Fbrs
0.723041	0.423912	0.307	0.377	1	Irf2
0.078392	0.423552	0.112	0.145	1	Rnf4
0.147405	0.423148	0.261	0.338	1	Kdm3b
0.0085713	0.42259	0.095	0.136	1	Lipa
0.364699	0.422373	0.113	0.132	1	Otud7b
0.169238	0.420763	0.086	0.107	1	Psmb7
0.248601	0.420522	0.092	0.111	1	Prpf39
9.1392e-36	0.419213	1	0.999	1.38212e-31	Tyrobp
0.0725347	0.418028	0.175	0.227	1	Nfat5
0.190554	0.413495	0.195	0.244	1	Vps4b
0.099734	0.412891	0.233	0.3	1	Psip1
0.542786	0.412796	0.195	0.227	1	Alkbh5
0.0113312	0.412282	0.171	0.236	1	Surf4
0.044416	0.41004	0.199	0.262	1	Nptn
0.225506	0.409466	0.15	0.183	1	Dennd4b
4.62855e-05	0.409249	0.278	0.203	0.699976	Mtch1
0.382051	0.403466	0.105	0.121	1	Cdc42ep4
0.0540228	0.402704	0.164	0.214	1	Dusp11
1.55211e-08	0.402379	0.835	0.647	0.000234725	Psap
0.0996815	0.402028	0.08	0.103	1	Otulin
0.0189572	0.400717	0.297	0.417	1	Aff1
0.452837	0.400473	0.098	0.113	1	Icosl
0.0889805	0.395387	0.158	0.202	1	Ifnar1
0.0342935	0.390556	0.153	0.203	1	Rc3h1
0.00438733	0.387412	0.413	0.368	1	Ap2m1
0.231729	0.387149	0.132	0.16	1	Atf4
1.31825e-10	0.386106	0.917	0.837	1.99359e-06	Csrnp1
2.76485e-05	0.385036	0.696	0.634	0.418128	Hnrnpul1
0.141022	0.384642	0.182	0.227	1	Cklf
0.149029	0.384591	0.161	0.201	1	Yme1l1
0.00210743	0.381174	0.581	0.555	1	Vamp8
0.0540015	0.378155	0.105	0.137	1	Med11
0.0366827	0.378042	0.133	0.176	1	Sf3b6
0.398058	0.377633	0.087	0.1	1	Fam102a
2.35335e-08	0.377342	0.578	0.446	0.000355897	Ifngr1
0.0869486	0.377305	0.336	0.326	1	Pip5k1c
0.0537894	0.376339	0.255	0.336	1	Ube2d2a
0.0512937	0.371937	0.265	0.352	1	Cln5
3.70237e-07	0.370941	0.824	0.757	0.0055991	Ddx3x
0.000376515	0.369571	0.354	0.287	1	Hexa
0.286599	0.364598	0.262	0.323	1	Sft2d2
2.98701e-06	0.363663	0.626	0.535	0.0451725	Ppp1r9b
0.191403	0.363542	0.136	0.166	1	Cirbp
0.941751	0.363169	0.396	0.486	1	Ccnl2
0.959261	0.359249	0.22	0.244	1	Il1rap
0.00362607	0.356381	0.231	0.317	1	Dhx40
0.106735	0.355478	0.105	0.133	1	Fmr1
0.123989	0.355092	0.09	0.113	1	Ddx23
0.37077	0.350588	0.348	0.443	1	Tra2a
0.062306	0.35037	0.231	0.304	1	Trim56
0.403207	0.348964	0.093	0.108	1	Slc31a1
0.126021	0.347661	0.283	0.369	1	Hectd1
0.294424	0.347639	0.117	0.138	1	Etf1
0.932407	0.347535	0.357	0.408	1	Arhgef2
0.439528	0.34739	0.223	0.262	1	Nuak2
0.0402626	0.346162	0.158	0.205	1	Hk2
0.0118241	0.345397	0.695	0.726	1	Prkcd
0.0356766	0.343911	0.193	0.253	1	Cyld
0.049508	0.342834	0.246	0.327	1	Gsk3a
0.0153505	0.342538	0.135	0.184	1	Sumo1
0.00119274	0.33858	0.294	0.428	1	Pstpip2
4.74032e-06	0.338273	0.368	0.262	0.0716878	Ctsh
0.152128	0.334209	0.154	0.185	1	Glmp
1.3722e-05	0.330565	0.762	0.636	0.207517	Serf2
0.147904	0.330138	0.168	0.207	1	Fuca2
5.55313e-09	0.328124	0.919	0.859	8.398e-05	Rnf149
0.0244875	0.328008	0.187	0.249	1	Nub1
0.0489366	0.325512	0.122	0.159	1	Clk3
0.20107	0.322236	0.119	0.145	1	Treml4
0.0100687	0.322206	0.091	0.128	1	Dnajb11
0.0365791	0.321069	0.249	0.329	1	Rtn4
0.129369	0.320669	0.182	0.226	1	Dusp16
0.0715141	0.319425	0.152	0.193	1	Alas1
0.174248	0.318816	0.277	0.348	1	Klf7
0.0141979	0.317506	0.218	0.296	1	Retreg2
0.00390722	0.317309	0.25	0.351	1	Arl8a
1.94156e-06	0.314864	0.922	0.844	0.0293622	Serinc3
0.128007	0.314624	0.079	0.1	1	Rab22a
5.08129e-06	0.314541	0.707	0.621	0.0768444	Ctnnb1
0.0172753	0.311265	0.219	0.297	1	Gtpbp2
0.0167869	0.311079	0.142	0.192	1	Puf60
0.049035	0.307845	0.083	0.111	1	Pank2
7.62027e-07	0.307755	0.668	0.52	0.0115241	Plec
2.49775e-05	0.306364	0.729	0.671	0.377735	Dusp5
7.37262e-21	0.304685	0.45	0.248	1.11496e-16	mt-Atp8
0.0177291	0.30444	0.083	0.116	1	Psmc6
0.213587	0.301181	0.084	0.102	1	Gngt2
0.106943	0.299119	0.177	0.223	1	Oser1
0.012884	0.297365	0.189	0.258	1	Srrm2
0.0171691	0.296244	0.225	0.305	1	Spty2d1
0.0662266	0.295656	0.327	0.433	1	Zc3hav1
0.290497	0.2953	0.481	0.503	1	Trir
0.000105544	0.29472	0.287	0.219	1	mt-Atp6
0.0254266	0.294039	0.141	0.188	1	Vps26a
1.98651e-09	0.290974	0.995	0.993	3.0042e-05	Mxd1
0.00938284	0.289187	0.098	0.138	1	Gmfb
0.0643178	0.28827	0.088	0.115	1	Bag1
0.00732539	0.287913	0.099	0.141	1	Lcor
0.0132281	0.287623	0.108	0.149	1	Vti1a
0.175596	0.285559	0.488	0.535	1	Smox
0.706048	0.284665	0.418	0.442	1	Sem1
0.0874752	0.284128	0.458	0.644	1	Ptk2b
0.061863	0.28185	0.152	0.194	1	Usp19
0.0116755	0.281177	0.084	0.119	1	Phrf1
0.014593	0.280957	0.147	0.199	1	Usf1
2.84615e-05	0.280638	0.848	0.716	0.430423	Tpt1
0.0158911	0.280572	0.128	0.171	1	Gabbr1
0.00393802	0.279166	0.155	0.218	1	Dazap1
0.188553	0.279145	0.464	0.64	1	Rab7
4.48287e-14	0.278473	0.996	0.98	6.77945e-10	Junb
0.0709454	0.278437	0.104	0.134	1	Mob4
0.00559697	0.277813	0.19	0.262	1	Ripk1
0.409856	0.274473	0.453	0.506	1	Nfe2l2
0.0170181	0.274258	0.156	0.209	1	Spryd3
0.0123246	0.27308	0.225	0.304	1	Retreg1
0.12403	0.271319	0.127	0.158	1	Slco3a1
0.247091	0.270946	0.194	0.233	1	Arl5b
0.00281676	0.267169	0.126	0.18	1	Cd2bp2
0.0493491	0.267156	0.104	0.137	1	Ccdc186
0.00287125	0.264986	0.162	0.229	1	Leprotl1
0.0718994	0.26405	0.107	0.138	1	Gigyf1
0.166553	0.263989	0.416	0.403	1	Slc25a3
0.129754	0.263422	0.621	0.656	1	Abi1
0.00207397	0.262911	0.828	0.765	1	Aldoa
0.0171602	0.262274	0.168	0.224	1	Zfp281
0.000404469	0.260356	0.224	0.326	1	Rffl
0.0462418	0.260211	0.253	0.33	1	Sntb2
0.0237596	0.259219	0.626	0.627	1	Tlr2
0.000686302	0.25792	0.089	0.137	1	Lmo2
0.00876046	0.257824	0.152	0.209	1	Plekhj1
0.157423	0.256462	0.436	0.557	1	Cnppd1
0.0392866	0.255619	0.152	0.198	1	Tor1aip2
0.000208753	0.254517	0.191	0.284	1	Med13
0.0673295	0.25433	0.091	0.117	1	Hist1h2be
0.00425061	0.254212	0.284	0.4	1	Mtmr6
0.0123566	0.251811	0.119	0.163	1	Srp9
0.037056	0.251395	0.088	0.119	1	Wtap
0.00513525	0.250971	0.069	0.103	1	Uggt1
0.076082	0.250414	0.109	0.14	1	Srrm1
0.0163693	0.250167	0.087	0.121	1	Fam50a
0.00614015	0.249577	0.376	0.529	1	Dedd2
0.00758045	0.249219	0.127	0.176	1	Tmbim4
0.00161474	0.247885	0.747	0.645	1	Ldha
0.683857	0.24587	0.48	0.615	1	Antxr2
0.0105294	0.245449	0.116	0.16	1	Aff4
0.157576	0.244712	0.084	0.103	1	Mat2a
0.22895	0.239924	0.514	0.694	1	Bst1
0.0012826	0.239691	0.09	0.136	1	Gng10
0.00452521	0.237456	0.252	0.353	1	Abtb2
0.0361092	0.237456	0.085	0.115	1	Txndc9
0.788683	0.237081	0.536	0.585	1	Atp6ap1
0.282765	0.234624	0.52	0.538	1	Arf1
6.40444e-06	0.232184	0.207	0.322	0.0968543	Nfkb1
0.000364323	0.232093	0.316	0.471	1	Inpp5d
0.00751667	0.231304	0.112	0.156	1	Irak3
0.130272	0.23069	0.318	0.288	1	Grcc10
0.019595	0.229974	0.091	0.125	1	Bzw1
0.0992062	0.228651	0.391	0.506	1	Entpd1
0.000584229	0.227332	0.846	0.797	1	Picalm
0.0132156	0.225983	0.081	0.115	1	Zdhhc5
5.98133e-05	0.225255	0.131	0.205	0.904556	Atp2b1
0.292342	0.224387	0.479	0.468	1	Nisch
0.00298134	0.222007	0.13	0.185	1	Morc3
0.634028	0.221738	0.5	0.533	1	Rab1a
6.47874e-05	0.219431	0.328	0.499	0.979779	Sla
0.00481698	0.219183	0.982	0.934	1	Cfl1
0.00325751	0.219051	0.105	0.151	1	Plekhb2
0.0538451	0.214929	0.103	0.133	1	Soat2
0.00546008	0.213563	0.158	0.218	1	Chmp2a
0.0143114	0.213208	0.07	0.1	1	Lrch3
0.0373103	0.212365	0.136	0.177	1	Ube2z
3.81259e-05	0.210836	0.248	0.375	0.576578	Psd4
7.99163e-05	0.207665	0.255	0.379	1	Arih2
0.030493	0.204234	0.096	0.129	1	Tet3
3.19555e-08	0.20261	0.19	0.1	0.000483263	Lmna
0.0408497	0.202409	0.957	0.963	1	Lilrb4a
0.0194758	0.202409	0.079	0.11	1	Ankrd17
0.175299	0.202089	0.877	0.842	1	Mbd2
0.0371009	0.200758	0.144	0.186	1	Itpkb
5.12113e-05	0.200168	0.987	0.962	0.774469	Btg2
1.16766e-05	-0.200569	0.061	0.11	0.176585	Rragc
4.5628e-09	-0.20107	0.091	0.173	6.90032e-05	Usp9x
1.73152e-05	-0.201829	0.069	0.12	0.261858	Commd7
1.37145e-12	-0.201955	0.209	0.368	2.07405e-08	Flii
3.21643e-08	-0.202309	0.082	0.154	0.000486421	Nono
4.50775e-07	-0.202961	0.717	0.864	0.00681707	Trib1
1.57729e-12	-0.203117	0.336	0.541	2.38534e-08	Clic1
9.03571e-16	-0.204297	0.184	0.351	1.36647e-11	Got2
4.53074e-12	-0.20433	0.171	0.308	6.85184e-08	Sys1
7.62822e-06	-0.205198	0.067	0.119	0.115362	Dctn4
0.000116061	-0.207744	0.076	0.123	1	Tmem8
3.62433e-11	-0.208863	0.344	0.541	5.48107e-07	Slfn1
0.0795604	-0.210003	0.105	0.129	1	Atp2a2
2.44259e-08	-0.21042	0.681	0.434	0.000369392	Tagln2
4.47055e-14	-0.210921	0.215	0.387	6.76081e-10	Ccdc12
3.62419e-12	-0.210921	0.15	0.276	5.48087e-08	Tmem134
9.03206e-10	-0.211584	0.133	0.239	1.36592e-05	Mlf2
2.65724e-12	-0.211741	0.162	0.296	4.01854e-08	Chst11
3.06134e-07	-0.211813	0.083	0.15	0.00462966	Gosr2
1.67927e-16	-0.211916	0.172	0.339	2.53956e-12	Pacsin2
1.93653e-10	-0.212137	0.197	0.331	2.92862e-06	Otud5
6.42752e-12	-0.212298	0.156	0.287	9.72034e-08	Ap3b1
9.53614e-13	-0.212492	0.504	0.759	1.44215e-08	Ppp1r18
1.75083e-10	-0.212548	0.644	0.838	2.64778e-06	Ptpn6
0.00781763	-0.213484	0.103	0.138	1	Stfa2
7.32844e-11	-0.214053	0.13	0.241	1.10828e-06	Dync1li1
3.79338e-10	-0.21481	0.137	0.246	5.73673e-06	Lman2
3.78142e-09	-0.215259	0.159	0.269	5.71864e-05	Irf9
3.52131e-06	-0.215536	0.055	0.104	0.0532527	Pigs
6.52115e-15	-0.215818	0.174	0.33	9.86194e-11	Atp6v1f
1.32873e-10	-0.216533	0.25	0.4	2.00944e-06	Sdf4
3.68338e-06	-0.218701	0.075	0.132	0.0557038	Zfr
1.33739e-05	-0.219811	0.899	0.906	0.202254	Fosl2
2.01127e-05	-0.220017	0.058	0.104	0.304164	Eif4a1
7.0673e-06	-0.221209	0.058	0.107	0.106879	Chmp2b
3.69774e-09	-0.222464	0.982	0.975	5.5921e-05	Klf2
2.82762e-16	-0.223751	0.298	0.527	4.27621e-12	Riok3
1.93047e-06	-0.22465	0.08	0.141	0.0291945	Rsf1
2.26223e-11	-0.22465	0.15	0.274	3.42118e-07	Fkbp15
1.09757e-13	-0.225024	0.403	0.652	1.65986e-09	Osbpl9
2.296e-13	-0.225462	0.158	0.299	3.47224e-09	Dnajb6
4.15885e-08	-0.226491	0.08	0.151	0.000628944	Twf1
7.02938e-11	-0.226679	0.267	0.433	1.06305e-06	Sp100
1.3025e-08	-0.226744	0.117	0.206	0.000196976	Creb1
1.61463e-05	-0.226984	0.063	0.111	0.24418	Spint2
5.68234e-11	-0.228	0.137	0.25	8.5934e-07	Pttg1ip
9.60229e-06	-0.228208	0.087	0.145	0.145215	Trappc5
1.84268e-07	-0.228595	0.088	0.158	0.00278668	Bmt2
2.01992e-09	-0.228766	0.109	0.199	3.05472e-05	Atn1
9.28548e-16	-0.229152	0.241	0.43	1.40424e-11	Gsr
1.11148e-06	-0.229207	0.069	0.126	0.0168088	Adnp2
2.46018e-08	-0.229475	0.119	0.209	0.000372053	Mlxip
3.42491e-07	-0.230862	0.073	0.136	0.00517949	Pdcl3
3.15569e-08	-0.232045	0.631	0.756	0.000477236	Emb
7.94958e-07	-0.232406	0.071	0.13	0.0120222	Aggf1
2.7127e-16	-0.233533	0.415	0.691	4.10241e-12	Pilra
1.80471e-10	-0.234251	0.108	0.205	2.72926e-06	Capza2
6.77691e-13	-0.234807	0.342	0.562	1.02487e-08	Ogfrl1
5.76366e-123	-0.234859	0.835	0.304	8.71639e-119	Apoe
4.77191e-06	-0.235151	0.068	0.121	0.0721655	B9d2
1.38447e-08	-0.235297	0.082	0.156	0.000209373	Ndufb1-ps
2.53618e-10	-0.235648	0.789	0.817	3.83547e-06	Sirpa
5.35493e-12	-0.235766	0.186	0.327	8.09826e-08	Khdc4
6.74054e-14	-0.235792	0.348	0.574	1.01937e-09	Il18rap
1.31914e-09	-0.236108	0.121	0.218	1.99493e-05	Scyl2
1.46591e-09	-0.236475	0.164	0.282	2.21689e-05	Saraf
1.40213e-12	-0.237261	0.167	0.308	2.12044e-08	Trim12c
9.06457e-11	-0.237453	0.142	0.257	1.37084e-06	Ell
0.000430422	-0.237823	0.064	0.103	1	Rab11fip5
9.11121e-09	-0.237925	0.104	0.189	0.000137789	Rybp
1.01693e-06	-0.238018	0.06	0.115	0.015379	Rassf1
3.77746e-13	-0.2383	0.622	0.828	5.71265e-09	Wipf1
4.69914e-09	-0.239561	0.079	0.154	7.10651e-05	Setd3
2.21198e-09	-0.239819	0.71	0.797	3.34517e-05	Sik1
3.87678e-08	-0.24023	0.099	0.177	0.000586285	Ube2a
1.11618e-05	-0.2407	0.06	0.108	0.168799	Mob1b
3.9261e-07	-0.241198	0.08	0.145	0.00593745	Nras
1.95158e-11	-0.24146	0.216	0.365	2.95138e-07	H2-T24
5.88835e-06	-0.241632	0.064	0.115	0.0890495	Stambpl1
8.22575e-08	-0.24188	0.065	0.126	0.00124398	Gba
3.06624e-11	-0.241985	0.45	0.283	4.63707e-07	Selenop
1.13794e-11	-0.243014	0.671	0.844	1.72091e-07	Cmip
2.25008e-18	-0.244494	0.874	0.962	3.40279e-14	Cd44
7.08415e-12	-0.245027	0.244	0.412	1.07134e-07	Phf1
3.13935e-16	-0.246294	0.334	0.581	4.74764e-12	Apobr
1.15385e-09	-0.24636	0.095	0.18	1.74497e-05	S100a13
4.20858e-06	-0.24644	0.067	0.12	0.0636463	Rnf103
4.68603e-12	-0.247247	0.12	0.231	7.08669e-08	Cox14
8.78996e-06	-0.247447	0.059	0.107	0.132931	Fam53b
1.13094e-14	-0.24811	0.206	0.375	1.71032e-10	Elob
3.59101e-11	-0.248291	0.196	0.335	5.43069e-07	Crebrf
1.24332e-11	-0.249283	0.124	0.236	1.88028e-07	Sar1a
5.04659e-07	-0.249439	0.076	0.138	0.00763196	Arel1
9.46254e-17	-0.250047	0.225	0.413	1.43102e-12	Fnbp1
1.56081e-17	-0.251239	0.194	0.368	2.36041e-13	Gk
1.72694e-06	-0.251582	0.065	0.12	0.0261166	Clk2
1.94946e-06	-0.251792	0.072	0.129	0.0294818	Ice1
2.25556e-14	-0.252083	0.261	0.456	3.41108e-10	Dennd1c
2.66442e-09	-0.252267	0.08	0.156	4.02941e-05	Impact
6.60137e-13	-0.252399	0.132	0.256	9.98325e-09	Ncstn
2.43244e-18	-0.253007	0.261	0.49	3.67858e-14	Ythdf3
9.33332e-15	-0.254776	0.284	0.492	1.41148e-10	Rtf2
4.39291e-07	-0.255841	0.074	0.136	0.0066434	Cdc37l1
1.32872e-11	-0.256056	0.146	0.267	2.00943e-07	Ubxn4
2.94733e-14	-0.256151	0.156	0.3	4.45725e-10	Atxn7l3
3.29366e-06	-0.256359	0.077	0.134	0.04981	D16Ertd472e
5.9857e-10	-0.256396	0.088	0.172	9.05218e-06	Rnpepl1
4.09756e-06	-0.256788	0.082	0.141	0.0619675	Vgll4
9.24361e-19	-0.258428	0.243	0.463	1.39791e-14	Mob1a
3.14667e-05	-0.258502	0.059	0.104	0.47587	Dync1li2
1.47137e-07	-0.259247	0.089	0.16	0.00222516	Mon2
2.58326e-08	-0.259415	0.093	0.169	0.000390667	Lamtor3
2.24754e-11	-0.260044	0.113	0.219	3.39895e-07	Cript
1.29497e-08	-0.260439	0.1	0.181	0.000195839	Gemin7
2.4681e-08	-0.260723	0.271	0.405	0.00037325	Cdc42ep2
1.22774e-06	-0.260795	0.07	0.128	0.0185671	Khsrp
1.29884e-14	-0.260808	0.145	0.284	1.96423e-10	Actr1a
5.38941e-05	-0.26135	0.069	0.116	0.81504	Uvrag
1.92902e-08	-0.261521	0.102	0.183	0.000291725	Man1b1
2.25133e-11	-0.261557	0.174	0.304	3.40468e-07	Suco
5.90812e-07	-0.263442	0.051	0.102	0.00893485	Ano6
1.29711e-12	-0.264451	0.136	0.259	1.96162e-08	Rap1a
4.08709e-13	-0.264614	0.147	0.278	6.1809e-09	Ap3d1
9.8096e-14	-0.264893	0.56	0.814	1.48351e-09	Lmnb1
7.61689e-11	-0.265045	0.155	0.275	1.1519e-06	Dennd1b
3.03458e-10	-0.268097	0.115	0.213	4.58919e-06	Tmem167b
6.32971e-12	-0.268184	0.51	0.724	9.57242e-08	Ppp1r3b
6.44754e-08	-0.269775	0.066	0.129	0.000975061	Sugt1
1.57246e-05	-0.269862	0.055	0.1	0.237803	Thoc2
1.05689e-06	-0.269904	0.067	0.124	0.0159834	Cisd2
3.20687e-08	-0.270028	0.1	0.179	0.000484975	Zbtb22
9.1699e-13	-0.270187	0.545	0.743	1.38676e-08	Pik3cd
1.78618e-12	-0.270316	0.198	0.348	2.70124e-08	Ncoa3
5.87554e-14	-0.270384	0.196	0.357	8.88558e-10	Chmp5
5.56961e-13	-0.270822	0.343	0.559	8.42293e-09	Stat6
1.15191e-10	-0.273279	0.707	0.84	1.74204e-06	Fpr2
2.58508e-08	-0.27342	0.099	0.179	0.000390942	Gtf2b
1.3062e-14	-0.273455	0.151	0.292	1.97536e-10	Larp4b
4.48557e-06	-0.274695	0.053	0.1	0.0678352	Atp5k
8.17709e-06	-0.275697	0.085	0.143	0.123662	Sfswap
1.12936e-09	-0.276194	0.12	0.216	1.70793e-05	Snx6
2.33381e-11	-0.277117	0.102	0.201	3.52942e-07	Atp5l
7.32111e-12	-0.277117	0.108	0.213	1.10717e-07	Cdc42se2
1.45276e-05	-0.277117	0.058	0.104	0.219701	Nt5e
1.72065e-15	-0.277688	0.188	0.356	2.60214e-11	Rab35
1.58311e-07	-0.28087	0.186	0.28	0.00239413	Ndufa8
2.25375e-13	-0.281734	0.152	0.286	3.40835e-09	Tubb4b
4.01442e-08	-0.28258	0.105	0.185	0.000607101	Prrc2c
1.30409e-11	-0.28297	0.126	0.239	1.97218e-07	Cd68
1.22136e-10	-0.282978	0.451	0.625	1.84706e-06	Sh3glb1
9.26821e-09	-0.283192	0.789	0.827	0.000140163	Fxyd5
1.09163e-08	-0.28455	0.081	0.155	0.000165087	Kmt2b
1.68284e-13	-0.285012	0.232	0.402	2.54496e-09	Samd9l
9.22408e-09	-0.286106	0.095	0.176	0.000139496	Ppm1b
3.85733e-17	-0.28691	0.18	0.351	5.83344e-13	Rab2a
7.40797e-20	-0.288974	0.322	0.585	1.12031e-15	Pik3r5
9.97761e-11	-0.289292	0.14	0.25	1.50891e-06	Baz2b
6.89792e-08	-0.289857	0.077	0.145	0.00104317	Mpp5
4.17695e-08	-0.289967	0.077	0.146	0.00063168	Ddx24
0.00925975	-0.290496	0.149	0.116	1	Col1a1
0.000411297	-0.290771	0.085	0.129	1	Cks2
1.52427e-07	-0.291473	0.06	0.119	0.00230515	Gtf2f1
1.51646e-07	-0.291569	0.073	0.137	0.00229334	Map3k2
8.99602e-07	-0.292277	0.072	0.13	0.0136047	Rbm17
5.28127e-15	-0.292871	0.248	0.437	7.98687e-11	Bach1
3.23746e-10	-0.293059	0.128	0.231	4.89601e-06	Prkd2
2.63187e-09	-0.29352	0.083	0.16	3.98017e-05	Tmem165
1.23178e-07	-0.293835	0.074	0.138	0.00186282	Rmnd5b
1.51747e-11	-0.294041	0.117	0.223	2.29487e-07	Usp3
1.05842e-06	-0.294558	0.064	0.119	0.0160064	Pik3c2a
8.60232e-08	-0.294892	0.08	0.149	0.00130093	Abhd13
1.96155e-10	-0.295976	0.104	0.198	2.96645e-06	Tmem30a
3.48204e-06	-0.296776	0.055	0.103	0.0526589	Il15
6.66512e-08	-0.296808	0.08	0.149	0.00100797	Wdr82
4.255e-06	-0.297017	0.083	0.142	0.0643483	Glg1
1.47035e-07	-0.297202	0.101	0.176	0.0022236	Snrnp70
5.12907e-13	-0.297767	0.101	0.209	7.75669e-09	Clptm1
1.08731e-12	-0.300387	0.135	0.257	1.64434e-08	Phip
5.74849e-06	-0.30073	0.057	0.104	0.0869344	Smu1
1.14944e-10	-0.301485	0.082	0.167	1.7383e-06	Btf3
5.48884e-06	-0.302577	0.057	0.106	0.0830077	Akirin2
7.93137e-08	-0.303186	0.368	0.492	0.00119946	Eif4a2
6.84158e-07	-0.304254	0.055	0.107	0.0103465	Cox5a
7.11124e-10	-0.304781	0.081	0.162	1.07543e-05	Leprot
3.26832e-08	-0.304973	0.07	0.137	0.000494268	Arhgap17
7.19701e-09	-0.305888	0.064	0.13	0.00010884	Ccdc126
9.29137e-10	-0.30594	0.063	0.133	1.40513e-05	Lamtor2
3.33065e-12	-0.306327	0.176	0.313	5.03695e-08	Gatad2a
6.62258e-14	-0.308144	0.175	0.321	1.00153e-09	Ubap1
5.5873e-15	-0.308194	0.179	0.336	8.44967e-11	Derl1
1.96286e-13	-0.30849	0.129	0.25	2.96844e-09	Slc31a2
8.0061e-10	-0.310142	0.109	0.201	1.21076e-05	BC005624
1.35166e-13	-0.310196	0.143	0.274	2.04412e-09	Chmp3
4.6648e-10	-0.3125	0.091	0.177	7.05457e-06	Ptger2
2.45391e-09	-0.312741	0.096	0.18	3.71105e-05	Mtmr12
2.71588e-14	-0.313668	0.226	0.396	4.10722e-10	Sp140
5.60064e-11	-0.313673	0.095	0.186	8.46985e-07	Vps29
5.84856e-11	-0.313673	0.092	0.184	8.84478e-07	Ubtf
1.91227e-07	-0.314478	0.053	0.107	0.00289193	Ubqln1
2.11376e-07	-0.314701	0.059	0.115	0.00319663	Ppp1r35
1.37835e-15	-0.315151	0.144	0.286	2.08448e-11	Prrc2a
2.83822e-17	-0.316189	0.194	0.373	4.29224e-13	Rbm42
1.28048e-17	-0.316262	0.241	0.445	1.93648e-13	Kmt2d
4.48079e-05	-0.316835	0.075	0.124	0.67763	Kdm5a
1.77847e-06	-0.317307	0.06	0.112	0.0268959	Rnf185
1.45002e-07	-0.31745	0.07	0.133	0.00219287	Usp34
5.88108e-15	-0.318387	0.593	0.81	8.89395e-11	Hck
3.46739e-07	-0.319576	0.072	0.133	0.00524374	Hnrnph1
6.81342e-15	-0.320707	0.155	0.3	1.03039e-10	Kdm5b
1.59021e-21	-0.321154	0.264	0.501	2.40487e-17	Pqlc1
1.81867e-13	-0.321512	0.152	0.286	2.75037e-09	Gng12
5.58129e-14	-0.322897	0.135	0.262	8.44058e-10	Hsbp1
1.91348e-07	-0.322984	0.061	0.119	0.00289376	Cnot8
3.04621e-11	-0.323532	0.099	0.194	4.60678e-07	Slu7
3.90714e-06	-0.324068	0.073	0.128	0.0590877	Wdr45b
1.37699e-21	-0.324169	0.283	0.533	2.08242e-17	Znrf1
6.73673e-09	-0.324423	0.132	0.224	0.000101879	Sdhb
1.53638e-19	-0.324777	0.312	0.566	2.32347e-15	Med13l
6.66069e-13	-0.32548	0.104	0.21	1.0073e-08	Runx2
1.2519e-17	-0.327004	0.651	0.836	1.89325e-13	Fes
3.56088e-20	-0.329109	0.995	0.999	5.38513e-16	Fos
7.63713e-10	-0.32982	0.128	0.227	1.15496e-05	Lysmd3
4.31408e-08	-0.329948	0.085	0.156	0.000652418	Dpp8
1.12858e-09	-0.33091	0.121	0.218	1.70676e-05	Sdha
1.88126e-06	-0.331112	0.08	0.14	0.0284503	Cpt1a
2.54113e-07	-0.331724	0.059	0.115	0.00384295	Med8
3.23049e-09	-0.331748	0.097	0.18	4.88547e-05	Zfp207
1.00796e-16	-0.332123	0.256	0.462	1.52434e-12	Cab39
6.08428e-07	-0.332132	0.05	0.1	0.00920126	Sdhaf2
1.32966e-18	-0.332159	0.737	0.86	2.01085e-14	Fcgr3
1.24126e-14	-0.334451	0.156	0.3	1.87716e-10	Wdfy2
2.76397e-18	-0.336819	0.564	0.838	4.17996e-14	Tut7
1.76276e-19	-0.336964	0.256	0.481	2.66582e-15	Brd4
8.0987e-08	-0.337659	0.082	0.151	0.00122477	Sik3
5.36858e-08	-0.337659	0.106	0.184	0.00081189	Dnajb9
9.9835e-07	-0.339045	0.061	0.115	0.015098	Ube4a
1.07854e-11	-0.339729	0.14	0.258	1.63108e-07	Smg1
4.35304e-07	-0.340718	0.061	0.116	0.0065831	Fam110a
5.08751e-06	-0.340964	0.075	0.13	0.0769384	Prrg2
3.21657e-10	-0.341156	0.114	0.21	4.86441e-06	Tdrd7
5.22196e-16	-0.341362	0.545	0.737	7.89717e-12	Lrch4
0.000505039	-0.341969	0.074	0.115	1	Igfbp6
3.1836e-12	-0.341969	0.132	0.249	4.81456e-08	Plekhf2
7.04187e-11	-0.342363	0.094	0.185	1.06494e-06	Chmp1a
6.78569e-19	-0.342521	0.512	0.781	1.0262e-14	Myd88
1.36035e-09	-0.343301	0.074	0.149	2.05725e-05	Fundc1
1.6338e-11	-0.34346	0.095	0.19	2.4708e-07	Stard3
5.41432e-18	-0.343602	0.301	0.529	8.18808e-14	Xylt1
4.92243e-11	-0.344304	0.075	0.158	7.44419e-07	Srpr
1.40583e-18	-0.345406	0.458	0.716	2.12603e-14	Gnai3
3.21321e-08	-0.345534	0.271	0.4	0.000485934	Id1
7.58548e-23	-0.34617	0.297	0.566	1.14715e-18	Cd300a
4.5387e-12	-0.34631	0.136	0.254	6.86387e-08	Pet100
4.58801e-11	-0.346763	0.099	0.196	6.93845e-07	P2ry13
5.90992e-11	-0.346775	0.102	0.197	8.93757e-07	Eif2ak3
1.38276e-07	-0.347507	0.086	0.155	0.00209115	Ksr1
1.76109e-14	-0.348643	0.133	0.262	2.6633e-10	Syap1
2.4971e-21	-0.34879	0.294	0.542	3.77637e-17	Cbl
2.6242e-08	-0.349093	0.049	0.106	0.000396857	Ptgs1
5.956e-13	-0.349458	0.11	0.22	9.00725e-09	Bcap31
7.02649e-17	-0.349646	0.197	0.369	1.06262e-12	Pdlim2
5.29576e-12	-0.349903	0.129	0.243	8.00878e-08	Frmd8
2.48131e-12	-0.350925	0.166	0.299	3.75249e-08	Bmp2k
2.35384e-07	-0.351211	0.069	0.13	0.00355971	Trappc10
1.26942e-20	-0.352245	0.314	0.565	1.91975e-16	Cmtr1
4.45403e-06	-0.353289	0.056	0.104	0.0673583	Kctd11
1.49337e-09	-0.353739	0.063	0.132	2.25843e-05	Smurf2
2.1214e-07	-0.353933	0.075	0.138	0.00320819	Sel1l
2.93133e-16	-0.354522	0.23	0.415	4.43305e-12	Arid5a
1.26449e-19	-0.355066	0.359	0.598	1.91229e-15	Mknk2
4.58133e-09	-0.355481	0.075	0.147	6.92834e-05	Acadsb
3.92039e-08	-0.356552	0.06	0.121	0.00059288	Nosip
2.14644e-17	-0.357066	0.204	0.385	3.24607e-13	Arih1
1.97588e-10	-0.357216	0.087	0.172	2.98812e-06	Zfp384
7.42654e-13	-0.357517	0.646	0.717	1.12312e-08	Man2b1
4.46004e-17	-0.358523	0.244	0.442	6.74492e-13	Slc6a6
4.25977e-17	-0.358647	0.217	0.403	6.44204e-13	Ppp4c
7.23213e-08	-0.358647	0.059	0.117	0.00109372	Ddx46
2.48242e-06	-0.360293	0.058	0.108	0.0375416	Gpatch11
1.1834e-10	-0.360612	0.106	0.202	1.78966e-06	Kmt5b
2.31675e-07	-0.360905	0.071	0.133	0.00350362	Cnot1
1.24895e-06	-0.361096	0.057	0.108	0.0188879	Gmeb2
1.68318e-11	-0.362253	0.093	0.186	2.54547e-07	Retreg3
1.1202e-12	-0.363008	0.136	0.258	1.69407e-08	Arid4a
2.05626e-15	-0.363626	0.125	0.256	3.10969e-11	Apaf1
4.34927e-21	-0.363764	0.213	0.422	6.5774e-17	Atp6v0b
1.25301e-09	-0.363932	0.084	0.163	1.89493e-05	Sec62
4.29311e-13	-0.364185	0.129	0.249	6.49247e-09	Aup1
3.74367e-08	-0.36435	0.06	0.12	0.000566155	Dnajb12
1.23435e-08	-0.364404	0.081	0.154	0.000186671	Rnf181
4.75462e-15	-0.36494	0.172	0.326	7.19041e-11	Polr2a
1.39924e-14	-0.365	0.155	0.295	2.11607e-10	Mocs1
5.4782e-25	-0.36761	0.422	0.738	8.28469e-21	Pstpip1
1.53568e-11	-0.368492	0.136	0.25	2.32241e-07	Mef2d
1.73647e-31	-0.36867	0.915	0.906	2.62606e-27	Tspo
2.3492e-07	-0.369075	0.086	0.154	0.00355269	Nfya
2.01065e-14	-0.369533	0.146	0.282	3.04071e-10	Tfe3
1.05683e-07	-0.36963	0.051	0.106	0.00159824	Zfp654
3.18007e-07	-0.370227	0.056	0.11	0.00480922	Paf1
1.50479e-14	-0.370538	0.104	0.219	2.2757e-10	Fam89b
1.10747e-11	-0.373234	0.112	0.216	1.67483e-07	Zc3h4
1.33332e-06	-0.373557	0.056	0.107	0.0201639	Polg
7.52092e-08	-0.373818	0.328	0.435	0.00113739	H2afy
1.24804e-07	-0.373979	0.066	0.126	0.00188741	Nfkbil1
3.2569e-27	-0.37488	0.979	0.97	4.92541e-23	Cotl1
5.45144e-13	-0.374898	0.108	0.216	8.24421e-09	Gid8
3.14809e-08	-0.375252	0.066	0.13	0.000476086	Spin1
2.77594e-19	-0.376127	0.34	0.584	4.19806e-15	H3f3b
1.17359e-07	-0.376653	0.067	0.128	0.00177482	Usp38
0.00370065	-0.376683	0.964	0.798	1	Lyz2
1.3607e-07	-0.376844	0.083	0.15	0.00205778	Ogdh
9.80844e-12	-0.376994	0.09	0.184	1.48333e-07	Dhx8
1.94547e-10	-0.37788	0.077	0.158	2.94214e-06	Setd5
8.92828e-16	-0.379687	0.201	0.368	1.35022e-11	Tlr13
9.1343e-21	-0.379756	0.14	0.308	1.38138e-16	Poldip3
1.19581e-13	-0.383611	0.132	0.256	1.80842e-09	Hp1bp3
2.73639e-06	-0.384033	0.055	0.104	0.0413824	Golga3
1.31847e-26	-0.385067	0.426	0.744	1.99392e-22	Cmtm6
3.75672e-07	-0.385741	0.07	0.13	0.00568128	Ubald1
1.08067e-21	-0.386376	0.223	0.441	1.63429e-17	Cul3
2.4046e-18	-0.386481	0.22	0.413	3.63647e-14	Pnpla7
1.32429e-12	-0.386757	0.718	0.854	2.00272e-08	Cd24a
2.15237e-33	-0.386777	0.965	0.967	3.25503e-29	Itm2b
6.79581e-10	-0.388089	0.076	0.154	1.02773e-05	Vps13d
1.35156e-07	-0.388149	0.062	0.12	0.00204397	Susd1
2.02231e-08	-0.389764	0.055	0.115	0.000305833	Mllt10
6.4393e-11	-0.390211	0.075	0.156	9.73815e-07	Tmem259
6.51429e-17	-0.390662	0.151	0.302	9.85156e-13	R3hdm2
2.59693e-08	-0.390804	0.069	0.134	0.000392733	Chic2
2.5756e-10	-0.391096	0.121	0.219	3.89508e-06	Aagab
5.79652e-08	-0.391311	0.058	0.116	0.000876607	Plscr3
5.48697e-18	-0.391829	0.152	0.31	8.29794e-14	Pcyt1a
8.66556e-10	-0.392396	0.085	0.166	1.31049e-05	Sdf2
4.12143e-05	-0.392595	0.058	0.102	0.623285	Tbc1d9b
1.07279e-14	-0.392744	0.125	0.25	1.62238e-10	Tbc1d20
1.44397e-21	-0.393925	0.201	0.407	2.18372e-17	Foxn2
1.51406e-05	-0.394972	0.687	0.653	0.228972	Myadm
9.24379e-11	-0.39581	0.118	0.218	1.39794e-06	P2ry2
1.14209e-13	-0.396229	0.127	0.248	1.72718e-09	Pnrc2
1.8332e-08	-0.396416	0.069	0.136	0.000277235	Cdkn2aipnl
1.19469e-36	-0.397482	0.954	0.977	1.80674e-32	Iqgap1
2.37176e-07	-0.397972	0.058	0.113	0.00358681	Ube2l3
2.07935e-09	-0.398983	0.052	0.113	3.14459e-05	Asna1
1.80957e-15	-0.399844	0.128	0.258	2.73662e-11	Vamp3
1.44426e-20	-0.400512	0.745	0.863	2.18416e-16	Rap1b
4.74076e-10	-0.400826	0.062	0.133	7.16945e-06	Atp5j2
2.52568e-17	-0.400972	0.22	0.407	3.81958e-13	Tmem184b
6.22759e-13	-0.401047	0.125	0.24	9.41798e-09	Dok2
9.57908e-18	-0.401278	0.176	0.343	1.44864e-13	Eloa
2.54409e-08	-0.402648	0.056	0.116	0.000384743	Vps26c
1.03406e-10	-0.402892	0.072	0.151	1.56382e-06	Oxr1
2.05889e-12	-0.403295	0.14	0.259	3.11365e-08	Gfod1
9.90087e-05	-0.403541	0.087	0.137	1	Rasip1
1.39079e-30	-0.403784	0.46	0.81	2.10329e-26	Csf2rb
2.07659e-09	-0.404272	0.071	0.143	3.14043e-05	Trip11
1.18279e-19	-0.4043	0.179	0.359	1.78874e-15	Ppp6r1
3.52526e-11	-0.404561	0.079	0.163	5.33125e-07	Tmem9b
2.42275e-18	-0.405166	0.177	0.346	3.66392e-14	Tmem38b
5.51836e-26	-0.405969	0.179	0.394	8.34541e-22	Cmtm7
8.64588e-22	-0.406219	0.643	0.793	1.30752e-17	Arhgef1
1.35579e-12	-0.4064	0.128	0.244	2.05036e-08	Arid4b
6.83654e-13	-0.406753	0.133	0.253	1.03389e-08	Ccdc97
2.12692e-12	-0.406899	0.101	0.202	3.21654e-08	Gpatch2l
3.51773e-11	-0.407272	0.105	0.202	5.31987e-07	Ptpn18
7.25805e-18	-0.408952	0.143	0.295	1.09763e-13	Mknk1
2.77148e-19	-0.409788	0.903	0.871	4.19132e-15	Cyba
1.07624e-08	-0.409873	0.06	0.123	0.00016276	Vapa
1.13605e-11	-0.409921	0.181	0.308	1.71805e-07	Tgfbr2
1.14819e-09	-0.410852	0.076	0.151	1.7364e-05	Trappc4
2.21894e-50	-0.410909	0.998	0.992	3.35571e-46	Lcp1
2.46605e-20	-0.411322	0.143	0.308	3.72941e-16	Tacc1
5.40898e-13	-0.411857	0.08	0.173	8.18e-09	AI837181
4.9369e-09	-0.412047	0.063	0.129	7.46607e-05	Ufd1
1.28668e-16	-0.412424	0.18	0.344	1.94584e-12	Fli1
6.60793e-16	-0.412667	0.129	0.263	9.99317e-12	Nfe2l1
1.80275e-16	-0.412835	0.156	0.306	2.7263e-12	Sh3gl1
3.25899e-21	-0.412855	0.2	0.402	4.92857e-17	Rock1
1.53069e-06	-0.413236	0.069	0.125	0.0231486	Arid2
1.36444e-13	-0.413277	0.097	0.203	2.06345e-09	Ube2m
6.63153e-09	-0.413632	0.067	0.134	0.000100289	Golga7
3.34411e-25	-0.413925	0.333	0.625	5.0573e-21	Dnm2
9.87648e-12	-0.414621	0.077	0.163	1.49362e-07	Parp8
7.94207e-10	-0.414946	0.066	0.138	1.20108e-05	Elavl1
1.05689e-14	-0.415141	0.118	0.24	1.59833e-10	Usp7
1.31298e-14	-0.415403	0.108	0.224	1.98562e-10	Dlst
1.04869e-08	-0.415587	0.07	0.138	0.000158594	Jmjd6
2.29486e-10	-0.415678	0.082	0.164	3.47052e-06	Elf2
0.0729746	-0.416362	0.382	0.381	1	Sgk1
1.60042e-09	-0.416885	0.089	0.169	2.42032e-05	Ccdc82
1.47383e-19	-0.416995	0.543	0.795	2.22887e-15	Trim30b
3.98069e-10	-0.417216	0.083	0.164	6.02e-06	Ugcg
7.21381e-14	-0.418449	0.128	0.25	1.09094e-09	Rnf169
2.50876e-09	-0.418995	0.079	0.154	3.794e-05	Zbtb11
5.34418e-22	-0.419586	0.208	0.416	8.08201e-18	Psenen
1.55401e-08	-0.420391	0.074	0.143	0.000235014	Mpdu1
1.59301e-26	-0.420493	0.322	0.606	2.4091e-22	Lasp1
7.19859e-09	-0.420756	0.055	0.116	0.000108864	Tnpo3
1.52854e-08	-0.4209	0.07	0.137	0.000231161	Sp2
2.71313e-13	-0.422245	0.108	0.218	4.10307e-09	Ggnbp2
6.82942e-12	-0.422723	0.121	0.228	1.03281e-07	Tfip11
7.27927e-28	-0.42274	0.398	0.713	1.10084e-23	Raf1
9.82346e-08	-0.422968	0.049	0.103	0.0014856	Anapc11
2.18992e-09	-0.427897	0.07	0.142	3.31182e-05	Dph3
1.5305e-13	-0.428281	0.097	0.201	2.31457e-09	Ap2s1
2.47755e-21	-0.428303	0.477	0.686	3.7468e-17	Akt1
7.09556e-14	-0.428562	0.107	0.219	1.07306e-09	Cept1
1.54095e-23	-0.428851	0.184	0.386	2.33037e-19	Zfp710
2.55476e-16	-0.429121	0.119	0.25	3.86356e-12	Bag6
5.26414e-20	-0.430468	0.144	0.306	7.96097e-16	Map2k2
0.000299679	-0.430785	0.693	0.673	1	Wfdc17
1.74153e-12	-0.43114	0.13	0.246	2.63371e-08	Kansl1
1.3127e-13	-0.431446	0.099	0.206	1.98519e-09	Zmiz1
4.15184e-13	-0.431446	0.072	0.162	6.27883e-09	Snrnp200
6.93586e-09	-0.431765	0.055	0.116	0.000104891	Htatip2
1.35642e-12	-0.43267	0.124	0.237	2.05132e-08	Inpp5a
3.86869e-12	-0.432819	0.082	0.172	5.85062e-08	Dync1i2
1.2598e-07	-0.43497	0.049	0.102	0.00190519	Dnajc3
4.78614e-12	-0.435131	0.092	0.186	7.23808e-08	Gpd2
8.86387e-70	-0.435509	1	0.999	1.34048e-65	Tmsb4x
1.25262e-09	-0.435678	0.076	0.151	1.89433e-05	Kif1b
2.06966e-09	-0.437046	0.063	0.13	3.12994e-05	Birc6
6.56994e-10	-0.438756	0.06	0.129	9.93572e-06	Napg
5.45173e-16	-0.438756	0.124	0.256	8.24465e-12	Kif5b
3.76847e-15	-0.438832	0.095	0.207	5.69906e-11	Esyt2
7.4355e-15	-0.438947	0.142	0.276	1.12447e-10	Tmem234
4.01608e-09	-0.439389	0.05	0.11	6.07352e-05	Osbp
2.04069e-12	-0.439455	0.077	0.166	3.08613e-08	Commd8
7.2477e-14	-0.440286	0.092	0.197	1.09607e-09	Ambra1
2.93948e-20	-0.440286	0.168	0.346	4.44537e-16	Ppm1a
5.63249e-13	-0.440616	0.075	0.166	8.51802e-09	Ykt6
6.27634e-10	-0.440616	0.067	0.14	9.4917e-06	Rnf146
1.09342e-18	-0.441763	0.247	0.443	1.65358e-14	Ltb4r1
1.33272e-10	-0.442024	0.067	0.142	2.01548e-06	Zmym2
8.48791e-17	-0.442366	0.148	0.296	1.28363e-12	Dcaf12
7.69259e-07	-0.442755	0.064	0.119	0.0116335	Spata2
3.20155e-24	-0.443628	0.188	0.396	4.8417e-20	Sin3b
4.635e-10	-0.443657	0.079	0.158	7.00951e-06	Crebl2
2.96363e-09	-0.444744	0.062	0.129	4.48189e-05	Agps
1.02161e-11	-0.445643	0.09	0.181	1.54498e-07	Adap1
3.97176e-09	-0.445872	0.044	0.1	6.00649e-05	Ublcp1
8.24072e-12	-0.445947	0.075	0.16	1.24624e-07	Mdm4
1.07339e-11	-0.446755	0.097	0.193	1.62328e-07	Nup98
2.78893e-07	-0.447042	0.059	0.115	0.00421771	Zfp574
9.72358e-23	-0.448661	0.211	0.424	1.4705e-18	Dnajc5
6.44704e-14	-0.448884	0.124	0.244	9.74987e-10	Ranbp9
4.34671e-24	-0.449061	0.23	0.458	6.57353e-20	Klf13
7.34966e-16	-0.4509	0.154	0.3	1.11149e-11	Spen
3.95376e-16	-0.450958	0.112	0.237	5.97926e-12	Nelfb
1.86393e-27	-0.452009	0.177	0.021	2.81882e-23	C1qa
7.52966e-24	-0.45242	0.199	0.415	1.13871e-19	Ppp2ca
1.53949e-12	-0.454656	0.101	0.203	2.32818e-08	Pcif1
5.29997e-10	-0.454685	0.083	0.164	8.01515e-06	Kif1c
5.45707e-13	-0.455598	0.075	0.166	8.25273e-09	Ndufa6
5.64965e-11	-0.457547	0.092	0.181	8.54396e-07	Drap1
3.75746e-08	-0.457841	0.049	0.104	0.000568241	Smad2
8.58657e-13	-0.457875	0.075	0.164	1.29855e-08	Hnmt
2.5971e-17	-0.458597	0.178	0.342	3.92759e-13	Arhgef3
4.34198e-08	-0.458939	0.102	0.179	0.000656637	Snx11
1.10891e-11	-0.459543	0.086	0.176	1.67701e-07	Tbc1d22a
2.38849e-39	-0.460192	0.955	0.99	3.61211e-35	Adipor1
2.22377e-09	-0.460384	0.053	0.115	3.36301e-05	Gpr107
7.47044e-12	-0.460516	0.164	0.284	1.12975e-07	St3gal6
9.04183e-31	-0.461224	0.199	0.447	1.3674e-26	Ubl3
2.53435e-12	-0.462516	0.078	0.168	3.83269e-08	Stx17
4.98657e-16	-0.464136	0.087	0.198	7.5412e-12	Sdhd
1.51421e-28	-0.46454	0.366	0.682	2.28994e-24	Diaph1
2.72555e-18	-0.465662	0.375	0.611	4.12184e-14	March7
3.52903e-14	-0.466284	0.1	0.209	5.33695e-10	Ubr4
3.68887e-13	-0.466806	0.094	0.196	5.57868e-09	Tmx3
6.29811e-13	-0.466905	0.084	0.18	9.52463e-09	Lpin2
7.53861e-09	-0.467499	0.059	0.123	0.000114006	Vdac2
1.53907e-18	-0.468387	0.158	0.319	2.32754e-14	Elmo1
1.30656e-23	-0.468634	0.27	0.506	1.97591e-19	Rab31
2.29127e-08	-0.468813	0.065	0.129	0.000346509	Selenot
1.67014e-09	-0.469762	0.084	0.162	2.52575e-05	Smim3
6.09624e-22	-0.471727	0.292	0.531	9.21935e-18	Ypel5
8.69281e-12	-0.473244	0.068	0.149	1.31461e-07	Csnk1a1
2.42035e-24	-0.47343	0.776	0.88	3.6603e-20	Ncf4
1.36361e-38	-0.473524	0.912	0.943	2.06219e-34	Gpsm3
5.00138e-19	-0.473884	0.137	0.289	7.56358e-15	Pdlim5
8.85761e-28	-0.474496	0.347	0.648	1.33954e-23	Preb
4.76555e-27	-0.475506	0.369	0.662	7.20694e-23	Tle3
1.08842e-26	-0.475547	0.376	0.679	1.64602e-22	Gdi1
5.45024e-09	-0.475859	0.068	0.136	8.2424e-05	Zranb1
1.60787e-08	-0.476127	0.054	0.113	0.000243158	Dnajc7
2.77946e-08	-0.476609	0.06	0.12	0.000420338	Snu13
5.8649e-12	-0.477484	0.158	0.279	8.86948e-08	B3gnt2
9.0965e-15	-0.477815	0.134	0.262	1.37566e-10	Cyth2
1.58921e-12	-0.478226	0.08	0.171	2.40336e-08	Taok3
1.23981e-09	-0.478751	0.049	0.111	1.87497e-05	Hps1
5.6107e-10	-0.479774	0.062	0.132	8.48506e-06	Pigm
5.36619e-14	-0.480589	0.102	0.211	8.11529e-10	Ctps2
1.80353e-12	-0.481543	0.07	0.155	2.72748e-08	Trappc6b
1.10675e-18	-0.482065	0.227	0.415	1.67373e-14	Sptan1
5.33755e-18	-0.48282	0.704	0.812	8.07198e-14	Arrb2
4.8155e-12	-0.483462	0.082	0.171	7.28249e-08	Gys1
2.96765e-08	-0.483913	0.053	0.11	0.000448798	Rcor1
7.35394e-08	-0.484788	0.066	0.128	0.00111214	B4galnt1
1.47332e-29	-0.485031	0.279	0.565	2.22811e-25	Grb2
1.48367e-09	-0.485537	0.071	0.143	2.24375e-05	Eed
3.96735e-11	-0.486394	0.07	0.149	5.99982e-07	Tm2d2
6.36452e-25	-0.488992	0.408	0.674	9.62506e-21	Tpm4
6.87256e-14	-0.489037	0.093	0.197	1.03934e-09	Supt6
2.94122e-14	-0.489093	0.116	0.233	4.44801e-10	Fbxo11
4.78559e-19	-0.489885	0.118	0.262	7.23724e-15	Bptf
2.81689e-17	-0.489971	0.842	0.789	4.25998e-13	Tgfbi
1.55615e-12	-0.490111	0.075	0.163	2.35337e-08	Pts
3.67321e-11	-0.490845	0.084	0.171	5.55499e-07	Ap2a2
1.28563e-12	-0.491242	0.06	0.14	1.94426e-08	Eif4e2
2.49817e-08	-0.49145	0.059	0.12	0.000377798	Ccnt2
2.65427e-09	-0.492455	0.069	0.138	4.01405e-05	Sin3a
8.01195e-15	-0.493633	0.128	0.254	1.21165e-10	Map2k1
1.55732e-15	-0.494024	0.087	0.196	2.35514e-11	Rell1
3.1524e-13	-0.494086	0.09	0.19	4.76737e-09	Pias1
1.15098e-44	-0.494294	0.922	0.957	1.74063e-40	Cap1
6.26541e-20	-0.494367	0.128	0.278	9.47518e-16	Mcmbp
6.15131e-22	-0.494848	0.18	0.366	9.30263e-18	Mafg
2.08353e-14	-0.494871	0.108	0.222	3.15092e-10	Rnf31
3.33644e-07	-0.495541	0.062	0.119	0.0050457	Spg21
1.548e-16	-0.496004	0.128	0.263	2.34105e-12	Safb
1.78771e-09	-0.496029	0.074	0.147	2.70355e-05	Ccnk
8.50614e-21	-0.496498	0.153	0.323	1.28638e-16	Sp3
2.3911e-20	-0.496899	0.161	0.334	3.61606e-16	Tmem59
3.15845e-14	-0.496927	0.086	0.188	4.77653e-10	Cmas
1.92149e-15	-0.497556	0.118	0.241	2.90587e-11	Arl11
2.07863e-14	-0.49951	0.093	0.199	3.14352e-10	Brwd3
3.61601e-09	-0.49951	0.053	0.113	5.46849e-05	Spcs1
8.53687e-13	-0.49951	0.082	0.175	1.29103e-08	Slc38a10
4.26253e-23	-0.500547	0.326	0.57	6.44623e-19	Oas3
2.05397e-18	-0.501023	0.143	0.295	3.10621e-14	Zfp106
2.85951e-27	-0.502904	0.402	0.675	4.32443e-23	Pkn1
1.18317e-22	-0.502925	0.133	0.301	1.78931e-18	Usp4
3.41264e-10	-0.503332	0.063	0.134	5.16093e-06	Rapgef2
2.67395e-09	-0.503888	0.057	0.121	4.04382e-05	Tomm34
2.26392e-08	-0.504476	0.053	0.111	0.000342372	Fryl
1.64532e-26	-0.506446	0.258	0.502	2.48822e-22	Prkar1a
1.71748e-16	-0.507004	0.094	0.21	2.59734e-12	Aurkaip1
1.38162e-15	-0.507638	0.079	0.183	2.08943e-11	Dync1h1
1.75855e-21	-0.508555	0.139	0.302	2.65946e-17	Rab14
1.61279e-12	-0.50916	0.077	0.167	2.43902e-08	Psma6
7.63921e-13	-0.509522	0.105	0.21	1.15528e-08	Sh3bp1
1.5114e-13	-0.50967	0.125	0.243	2.28569e-09	Dclre1c
5.51487e-12	-0.50967	0.091	0.185	8.34014e-08	C5ar2
7.77537e-10	-0.510157	0.074	0.149	1.17587e-05	Zbtb42
7.3439e-13	-0.511192	0.065	0.149	1.11062e-08	Btk
2.25579e-24	-0.512899	0.201	0.413	3.41143e-20	Herc4
4.30471e-25	-0.512909	0.423	0.69	6.51002e-21	Hk3
2.05425e-26	-0.51302	0.295	0.562	3.10664e-22	Rab32
2.68527e-09	-0.51312	0.085	0.16	4.06094e-05	Snai1
4.38721e-17	-0.513148	0.115	0.245	6.63477e-13	Hmox2
2.0538e-28	-0.513259	0.213	0.455	3.10595e-24	Ppp1cb
1.21029e-17	-0.51336	0.151	0.301	1.83032e-13	Rnf38
1.38315e-12	-0.513517	0.106	0.209	2.09174e-08	Usp15
2.81942e-13	-0.513724	0.086	0.184	4.26381e-09	Pan3
1.45691e-09	-0.513724	0.073	0.145	2.20329e-05	Smndc1
8.17692e-18	-0.51398	0.159	0.317	1.2366e-13	Tab2
2.38843e-08	-0.514307	0.051	0.107	0.000361202	Brd7
2.29256e-07	-0.514307	0.053	0.106	0.00346704	Hectd3
3.91698e-10	-0.514981	0.068	0.141	5.92365e-06	Sh2b1
1.84958e-09	-0.517772	0.056	0.12	2.79711e-05	Pafah1b2
2.01923e-35	-0.517879	0.909	0.962	3.05368e-31	Slc16a3
4.72692e-13	-0.518006	0.08	0.173	7.14852e-09	Ubr1
4.98323e-30	-0.518527	0.239	0.505	7.53615e-26	Ssu72
4.21144e-10	-0.519072	0.05	0.113	6.36895e-06	Ssh1
9.26674e-07	-0.520032	0.061	0.113	0.0140141	Pqbp1
3.415e-32	-0.521147	0.239	0.508	5.16451e-28	Mxi1
7.96668e-32	-0.521184	0.4	0.713	1.2048e-27	Qsox1
1.85661e-10	-0.521536	0.054	0.121	2.80776e-06	Vps51
2.28114e-13	-0.522128	0.075	0.167	3.44976e-09	Egln2
1.74053e-09	-0.522593	0.051	0.112	2.63221e-05	Daglb
8.67523e-35	-0.524326	0.415	0.759	1.31196e-30	Dok3
1.05519e-27	-0.525521	0.225	0.465	1.59577e-23	Tbl1xr1
1.00369e-11	-0.526289	0.069	0.15	1.51789e-07	Stx4a
1.62329e-11	-0.527456	0.07	0.151	2.4549e-07	Rala
8.91963e-11	-0.527602	0.059	0.13	1.34892e-06	Dhx16
4.32835e-18	-0.52772	0.111	0.244	6.54577e-14	Zfp652
2.27083e-12	-0.527744	0.09	0.184	3.43418e-08	Golga2
2.53371e-23	-0.529804	0.174	0.366	3.83173e-19	Pilrb1
2.9955e-10	-0.530371	0.067	0.141	4.5301e-06	Ginm1
7.38844e-13	-0.531931	0.098	0.198	1.11735e-08	Cpeb4
5.09162e-31	-0.531931	0.362	0.671	7.70005e-27	Lrrfip1
6.29316e-08	-0.532568	0.053	0.108	0.000951715	Fzr1
2.56255e-10	-0.533964	0.057	0.125	3.87535e-06	Mib1
4.10048e-09	-0.534275	0.052	0.112	6.20116e-05	Tsc22d2
2.4348e-14	-0.535475	0.078	0.176	3.68215e-10	Acsl5
6.34308e-10	-0.536347	0.064	0.134	9.59264e-06	Zfp236
7.88475e-19	-0.536409	0.13	0.275	1.19241e-14	Tmem127
3.88695e-12	-0.536663	0.063	0.142	5.87823e-08	Tmem131l
3.06878e-16	-0.53793	0.117	0.244	4.64092e-12	Casp3
1.85335e-09	-0.538279	0.045	0.103	2.80282e-05	Tradd
1.3644e-19	-0.539793	0.113	0.253	2.06338e-15	Ankrd44
6.14886e-25	-0.540152	0.25	0.489	9.29892e-21	Rbms1
1.78739e-15	-0.540786	0.125	0.252	2.70307e-11	Pik3r1
1.16198e-18	-0.540901	0.15	0.305	1.75726e-14	Phf23
9.12488e-10	-0.541029	0.048	0.11	1.37996e-05	Dedd
4.10625e-25	-0.541491	0.257	0.499	6.20988e-21	Ep300
4.74317e-10	-0.54209	0.073	0.149	7.17309e-06	Dcaf7
2.82964e-25	-0.542405	0.187	0.395	4.27926e-21	Gmip
4.08974e-33	-0.542695	0.46	0.756	6.18491e-29	Plp2
1.70095e-12	-0.543231	0.066	0.149	2.57235e-08	Myo18a
1.86854e-25	-0.543673	0.244	0.481	2.8258e-21	Hbp1
3.66121e-37	-0.543681	0.305	0.639	5.53684e-33	Arpc3
1.9583e-27	-0.544248	0.234	0.477	2.96153e-23	Lpcat2
3.58287e-24	-0.54521	0.194	0.399	5.41837e-20	Reep3
1.3275e-17	-0.546444	0.137	0.282	2.00757e-13	Pnisr
4.39098e-14	-0.547557	0.086	0.185	6.64048e-10	Cwc15
5.9449e-11	-0.549815	0.055	0.125	8.99047e-07	Abhd16a
1.73938e-24	-0.551155	0.195	0.404	2.63046e-20	Spop
2.5122e-09	-0.551292	0.051	0.112	3.7992e-05	Cyb561d1
5.92745e-13	-0.551865	0.077	0.167	8.96408e-09	Hdlbp
7.47597e-09	-0.552327	0.049	0.106	0.000113059	Sdhc
6.83633e-18	-0.552459	0.08	0.193	1.03386e-13	B4galt5
2.79622e-10	-0.552459	0.057	0.125	4.22872e-06	Mea1
7.42564e-13	-0.552459	0.072	0.16	1.12298e-08	Tmem185b
9.05905e-40	-0.55482	0.766	0.961	1.37e-35	Sell
2.61021e-18	-0.555363	0.125	0.263	3.94741e-14	Plekhn1
6.12596e-10	-0.556296	0.048	0.11	9.26429e-06	Top2b
3.67848e-09	-0.556654	0.053	0.113	5.56296e-05	Fam168a
1.52098e-09	-0.557225	0.078	0.153	2.30018e-05	Rpe
4.87246e-15	-0.557408	0.074	0.172	7.36862e-11	Kdelr1
6.5778e-09	-0.557843	0.067	0.134	9.94761e-05	Pdcd4
1.12457e-10	-0.558404	0.06	0.132	1.70068e-06	Copb2
3.6979e-28	-0.559011	0.218	0.455	5.59234e-24	Becn1
4.84598e-29	-0.559539	0.296	0.565	7.32858e-25	Tsc22d3
6.00197e-39	-0.559704	0.591	0.915	9.07677e-35	Fmnl1
4.45522e-09	-0.560264	0.052	0.112	6.73763e-05	Wac
3.11003e-14	-0.560424	0.065	0.154	4.7033e-10	Pomp
1.38951e-15	-0.56091	0.1	0.214	2.10135e-11	Gch1
2.04492e-30	-0.561906	0.362	0.665	3.09253e-26	Itprip
1.70331e-16	-0.562863	0.108	0.231	2.57592e-12	Ccnt1
4.78082e-27	-0.563585	0.179	0.39	7.23004e-23	Atp11b
3.16749e-09	-0.56364	0.047	0.106	4.7902e-05	Zbtb24
1.69838e-12	-0.565687	0.093	0.189	2.56845e-08	Arid3b
4.67776e-18	-0.565744	0.121	0.259	7.07418e-14	Cic
5.88884e-25	-0.56682	0.157	0.347	8.90569e-21	March6
3.72864e-37	-0.566962	0.381	0.726	5.63883e-33	Smap2
2.76624e-21	-0.567358	0.138	0.3	4.18339e-17	Suds3
2.11462e-13	-0.567414	0.056	0.136	3.19795e-09	Asah1
1.36037e-20	-0.567897	0.115	0.258	2.05728e-16	Osbpl8
9.12196e-12	-0.569014	0.076	0.16	1.37951e-07	Plekhm3
3.03324e-23	-0.569899	0.115	0.271	4.58717e-19	Klhl9
5.40637e-28	-0.570158	0.227	0.471	8.17606e-24	Ankrd11
5.04249e-34	-0.571073	0.498	0.802	7.62575e-30	Atp6v1g1
6.34696e-10	-0.572322	0.067	0.138	9.5985e-06	Gas7
1.44811e-19	-0.573182	0.199	0.375	2.18997e-15	Sirpb1a
3.67718e-38	-0.573359	0.293	0.609	5.56101e-34	Ptpre
1.11526e-12	-0.57351	0.07	0.156	1.68661e-08	Oat
7.33988e-09	-0.573988	0.056	0.117	0.000111001	Wdr48
1.85157e-13	-0.57443	0.127	0.243	2.80013e-09	Sema6b
6.57191e-21	-0.575174	0.12	0.269	9.93869e-17	U2af2
1.36365e-14	-0.575459	0.078	0.176	2.06225e-10	Tet2
1.91623e-20	-0.576157	0.149	0.312	2.89792e-16	Rsrc2
1.85809e-14	-0.576325	0.087	0.19	2.81e-10	Sub1
3.97752e-19	-0.576946	0.091	0.214	6.0152e-15	Rilpl2
6.00073e-16	-0.577168	0.151	0.288	9.0749e-12	Kcnj2
2.31937e-12	-0.577302	0.062	0.142	3.50759e-08	Ikbkg
3.32483e-09	-0.578773	0.054	0.116	5.02814e-05	Mepce
1.41519e-22	-0.581097	0.132	0.296	2.14019e-18	Tbc1d2b
3.65721e-12	-0.581362	0.067	0.149	5.5308e-08	Unc45a
6.06793e-26	-0.581552	0.178	0.382	9.17652e-22	Rinl
4.63011e-16	-0.581972	0.08	0.185	7.00212e-12	Slc9a1
6.71705e-09	-0.581972	0.048	0.106	0.000101582	Dcaf8
2.30815e-14	-0.582895	0.077	0.175	3.49062e-10	Gpr146
3.73812e-20	-0.583441	0.123	0.269	5.65315e-16	Sec11c
1.34979e-14	-0.585371	0.077	0.173	2.04129e-10	Babam2
6.78127e-14	-0.586608	0.079	0.175	1.02553e-09	Wdr37
7.07557e-35	-0.586633	0.456	0.751	1.07004e-30	Chp1
1.87376e-22	-0.587464	0.802	0.892	2.83369e-18	Mmp9
3.86354e-11	-0.587641	0.045	0.11	5.84284e-07	Dctn5
2.00624e-24	-0.587948	0.15	0.331	3.03403e-20	Atxn7l3b
1.6193e-26	-0.588399	0.933	0.904	2.44887e-22	Cd52
1.96664e-09	-0.589708	0.048	0.107	2.97415e-05	Gng5
1.27552e-11	-0.589708	0.063	0.14	1.92897e-07	Sp1
2.95791e-08	-0.590208	0.048	0.102	0.000447325	Nipsnap2
6.64792e-23	-0.590363	0.128	0.291	1.00537e-18	Fam53c
4.55088e-15	-0.591028	0.071	0.167	6.8823e-11	Arrdc1
2.35062e-41	-0.591432	0.87	0.948	3.55485e-37	Cebpd
1.08087e-28	-0.591615	0.18	0.394	1.6346e-24	Sgms2
2.5e-45	-0.593214	0.795	0.897	3.78075e-41	Arpc5
2.42689e-19	-0.595017	0.129	0.276	3.67019e-15	Rnf145
3.11147e-10	-0.595087	0.051	0.116	4.70548e-06	Mfsd5
3.27772e-27	-0.595453	0.199	0.424	4.9569e-23	Ndst1
1.67834e-09	-0.595586	0.062	0.129	2.53815e-05	Stxbp5
5.64327e-26	-0.595602	0.123	0.296	8.53432e-22	Rnf115
1.82755e-10	-0.596083	0.07	0.146	2.7638e-06	Ankfy1
1.92033e-11	-0.596312	0.057	0.129	2.90412e-07	Phf14
8.72368e-24	-0.596644	0.154	0.335	1.31928e-19	Itsn2
2.89544e-15	-0.596958	0.075	0.175	4.37878e-11	Rab11a
3.38965e-35	-0.597797	0.388	0.709	5.12617e-31	Fam107b
2.51355e-10	-0.598157	0.053	0.119	3.80124e-06	Utp4
6.05363e-10	-0.599912	0.059	0.126	9.1549e-06	Trim39
8.54757e-28	-0.59993	0.197	0.42	1.29265e-23	Tbc1d10b
5.46997e-11	-0.600439	0.075	0.155	8.27223e-07	Senp6
3.56552e-19	-0.601108	0.113	0.25	5.39213e-15	Ube2q1
2.44238e-11	-0.60115	0.045	0.111	3.69361e-07	Ssh3
2.54548e-10	-0.601304	0.064	0.136	3.84953e-06	Srsf3
3.68736e-13	-0.601458	0.081	0.173	5.5764e-09	Tinf2
1.16439e-09	-0.601482	0.061	0.126	1.76091e-05	Tbxas1
2.60359e-10	-0.602321	0.066	0.138	3.93741e-06	Usp33
7.18162e-38	-0.603533	0.223	0.502	1.08608e-33	Rnasek
3.13166e-33	-0.603582	0.267	0.549	4.736e-29	Supt4a
5.75341e-18	-0.604352	0.104	0.231	8.70089e-14	Tbc1d23
6.582e-26	-0.605398	0.206	0.421	9.95397e-22	Sde2
3.23924e-16	-0.606241	0.094	0.209	4.8987e-12	Prpf18
1.537e-35	-0.606335	0.364	0.686	2.32441e-31	Dhx38
1.00769e-16	-0.606994	0.094	0.21	1.52393e-12	Hnrnpl
3.46583e-13	-0.60753	0.069	0.155	5.24137e-09	Crtc3
2.20522e-09	-0.60757	0.047	0.106	3.33495e-05	Ly96
4.78253e-11	-0.607763	0.041	0.102	7.23263e-07	Tbce
4.82404e-24	-0.607886	0.129	0.296	7.29539e-20	Copz1
2.90939e-14	-0.608188	0.072	0.164	4.39987e-10	Slc25a20
5.91856e-14	-0.608444	0.074	0.167	8.95064e-10	Stard7
1.03869e-42	-0.609241	0.651	0.892	1.57081e-38	Myo1f
8.87647e-17	-0.609465	0.12	0.246	1.34239e-12	Hsd11b1
2.54685e-30	-0.611012	0.271	0.536	3.8516e-26	Heca
4.17385e-35	-0.611439	0.243	0.522	6.31211e-31	Rassf2
7.45326e-18	-0.611536	0.105	0.232	1.12716e-13	Slk
3.26797e-34	-0.611859	0.383	0.707	4.94215e-30	Nsd3
5.99082e-25	-0.613803	0.167	0.357	9.05992e-21	Bsdc1
2.89694e-32	-0.614516	0.232	0.493	4.38104e-28	Washc2
1.24984e-26	-0.614586	0.171	0.374	1.89013e-22	Git2
1.39449e-11	-0.61526	0.073	0.154	2.10889e-07	Pcnp
6.80867e-10	-0.616324	0.046	0.106	1.02968e-05	Tmem19
1.01144e-08	-0.617346	0.045	0.1	0.00015296	Yaf2
2.20128e-24	-0.619053	0.135	0.305	3.329e-20	Adssl1
1.33571e-22	-0.620397	0.113	0.263	2.02e-18	Srf
9.37043e-39	-0.620809	0.428	0.747	1.41709e-34	Ostf1
2.01928e-33	-0.621769	0.298	0.592	3.05375e-29	Ddx5
6.70495e-19	-0.621946	0.098	0.224	1.01399e-14	Tmem33
2.15552e-20	-0.622129	0.121	0.267	3.25979e-16	Tpst2
6.57038e-19	-0.622856	0.102	0.231	9.93638e-15	Tmem14c
8.42e-09	-0.623689	0.05	0.108	0.000127336	Ier3ip1
2.36141e-12	-0.623792	0.096	0.192	3.57116e-08	Aqp9
1.38111e-21	-0.62386	0.104	0.245	2.08866e-17	Pgm2
7.5952e-08	-0.625041	0.05	0.103	0.00114862	Pdha1
3.67822e-23	-0.62541	0.151	0.325	5.56257e-19	Sh2b3
1.57087e-32	-0.625659	0.242	0.51	2.37562e-28	Tpd52
2.79867e-10	-0.626107	0.058	0.126	4.23242e-06	Napsa
1.31548e-10	-0.626223	0.052	0.119	1.9894e-06	Calcoco1
4.37099e-09	-0.626422	0.049	0.107	6.61024e-05	Tma7
2.74428e-16	-0.627	0.087	0.197	4.15018e-12	Cant1
5.67771e-17	-0.628881	0.082	0.192	8.5864e-13	Cdk12
9.92203e-11	-0.630296	0.053	0.12	1.50051e-06	Map2k4
5.36165e-33	-0.630478	0.741	0.897	8.10842e-29	Midn
4.08483e-40	-0.630826	0.455	0.806	6.17748e-36	Rab11fip1
5.88947e-13	-0.631505	0.059	0.14	8.90664e-09	Rc3h2
3.18914e-18	-0.63196	0.086	0.202	4.82294e-14	Tpd52l2
4.6969e-33	-0.632435	0.556	0.73	7.10312e-29	Fis1
1.91708e-14	-0.632879	0.063	0.151	2.8992e-10	Agrn
7.55657e-33	-0.63642	0.368	0.674	1.14278e-28	Ip6k1
9.82969e-35	-0.637118	0.357	0.64	1.48654e-30	Wdr1
3.13802e-17	-0.637641	0.095	0.213	4.74563e-13	Mgat1
2.67601e-15	-0.638139	0.081	0.183	4.04693e-11	Anapc2
1.359e-11	-0.638216	0.055	0.126	2.05522e-07	Nfyb
3.30214e-13	-0.638529	0.062	0.145	4.99383e-09	Foxk1
3.90518e-16	-0.639189	0.078	0.181	5.9058e-12	Cep170
2.07227e-17	-0.639831	0.093	0.21	3.1339e-13	Nck1
5.36797e-13	-0.641652	0.063	0.145	8.11798e-09	Gltp
1.39853e-16	-0.64225	0.065	0.163	2.115e-12	Fam111a
1.75761e-13	-0.6439	0.061	0.143	2.65804e-09	Zfyve1
1.57535e-35	-0.644022	0.226	0.493	2.3824e-31	Ccng2
1.18344e-18	-0.644215	0.106	0.236	1.78972e-14	Tm9sf2
5.59356e-18	-0.644224	0.103	0.229	8.45915e-14	Bmpr2
6.67603e-08	-0.644708	0.05	0.103	0.00100962	Cables2
5.75526e-13	-0.64494	0.069	0.154	8.70369e-09	Tmed2
4.12974e-15	-0.645361	0.072	0.168	6.2454e-11	Cnot3
2.25225e-12	-0.645466	0.042	0.11	3.40608e-08	Hsh2d
8.49498e-15	-0.645588	0.063	0.153	1.2847e-10	Kdm6a
1.95716e-16	-0.645899	0.046	0.129	2.95981e-12	Wdr83os
5.13116e-20	-0.646744	0.16	0.319	7.75986e-16	Rnd1
8.71798e-36	-0.647173	0.24	0.523	1.31842e-31	Atp6v0d1
9.91282e-14	-0.647701	0.063	0.147	1.49912e-09	Mapk6
5.60223e-13	-0.647701	0.069	0.154	8.47225e-09	Psmd13
1.0002e-12	-0.648566	0.075	0.163	1.51261e-08	Tmc4
2.71986e-09	-0.649016	0.616	0.374	4.11324e-05	Cybb
1.92117e-10	-0.649334	0.044	0.104	2.90538e-06	Galnt1
1.47276e-17	-0.649949	0.108	0.235	2.22725e-13	Fam193b
3.90577e-11	-0.650377	0.042	0.104	5.90669e-07	Slc35a4
1.88371e-12	-0.651947	0.056	0.132	2.84874e-08	E2f4
2.76772e-25	-0.653203	0.576	0.714	4.18563e-21	Sh3bgrl3
1.48419e-23	-0.653255	0.167	0.351	2.24454e-19	Snap23
4.78584e-17	-0.653473	0.092	0.207	7.23763e-13	Rnf20
2.40651e-28	-0.653718	0.171	0.381	3.63936e-24	Cpne1
1.07207e-20	-0.653838	0.098	0.232	1.6213e-16	Strn
1.02726e-11	-0.653992	0.072	0.154	1.55353e-07	Zfp687
2.70997e-13	-0.654707	0.067	0.153	4.09829e-09	Zfand6
2.1725e-20	-0.654728	0.078	0.198	3.28547e-16	Ppp3r1
6.99187e-11	-0.654788	0.046	0.11	1.05738e-06	Drg1
8.113e-21	-0.655629	0.107	0.246	1.22693e-16	Itga4
7.26695e-13	-0.655629	0.074	0.162	1.09898e-08	Setd2
7.82543e-33	-0.655813	0.247	0.51	1.18344e-28	Kras
1.61196e-27	-0.656724	0.144	0.334	2.43777e-23	Nrd1
2.3093e-28	-0.658361	0.172	0.378	3.49236e-24	Fermt3
1.40194e-49	-0.658605	0.324	0.704	2.12015e-45	Pak2
9.43323e-36	-0.658801	0.475	0.754	1.42659e-31	Ankrd13a
1.05114e-24	-0.659056	0.124	0.291	1.58964e-20	Ubl5
6.33075e-20	-0.65929	0.115	0.256	9.57399e-16	Slc25a37
2.97637e-05	-0.660409	0.43	0.312	0.450117	Igfbp7
4.53528e-17	-0.661261	0.097	0.215	6.8587e-13	Smim14
5.59765e-16	-0.663708	0.085	0.193	8.46533e-12	Irs2
1.63284e-16	-0.664141	0.118	0.243	2.46935e-12	Rufy4
1.6492e-16	-0.664141	0.081	0.188	2.49408e-12	Yipf3
5.93842e-20	-0.665028	0.124	0.267	8.98067e-16	Bend4
4.96735e-13	-0.665433	0.069	0.155	7.51212e-09	Zzef1
8.00433e-15	-0.66611	0.156	0.284	1.2105e-10	Ifi27l2a
1.12128e-10	-0.666247	0.052	0.119	1.69571e-06	Ttc39b
6.89833e-27	-0.666407	0.161	0.357	1.04323e-22	Rlf
0.702559	-0.667196	0.115	0.112	1	Col1a2
3.12148e-23	-0.66741	0.118	0.274	4.72061e-19	Ube2r2
1.66999e-23	-0.667432	0.118	0.276	2.52552e-19	Ndufb9
1.57372e-12	-0.668165	0.065	0.147	2.37994e-08	Rnf41
2.89024e-27	-0.668183	0.16	0.356	4.37091e-23	Ifi27
1.86301e-37	-0.668439	0.205	0.471	2.81742e-33	Orai1
6.95713e-44	-0.668613	0.339	0.681	1.05213e-39	Zdhhc18
1.53157e-32	-0.669435	0.218	0.471	2.31619e-28	Atxn2l
9.93927e-27	-0.669435	0.138	0.319	1.50312e-22	Clint1
1.0415e-37	-0.66992	0.356	0.69	1.57506e-33	Stat3
5.85333e-39	-0.670196	0.251	0.546	8.85198e-35	Rnf44
3.4975e-35	-0.670593	0.228	0.494	5.28927e-31	Wdfy3
4.62945e-14	-0.670752	0.066	0.154	7.00112e-10	Tbc1d2
7.41373e-09	-0.671221	0.052	0.111	0.000112118	Ctcf
1.88164e-18	-0.671734	0.069	0.176	2.84561e-14	Macf1
4.6202e-31	-0.671838	0.367	0.638	6.98713e-27	Adrb2
3.6732e-18	-0.672089	0.267	0.435	5.55497e-14	Tuba1a
3.23595e-21	-0.672149	0.124	0.275	4.89373e-17	Lrrfip2
4.41836e-39	-0.674681	0.213	0.493	6.68189e-35	Ppp3ca
2.4139e-14	-0.675667	0.083	0.181	3.65055e-10	Sap25
2.13114e-14	-0.676388	0.06	0.146	3.22292e-10	Cers5
1.81689e-16	-0.677447	0.074	0.176	2.74768e-12	Vti1b
0.0737716	-0.677602	0.101	0.12	1	Dusp3
2.27283e-17	-0.679216	0.085	0.198	3.4372e-13	Bud31
5.22493e-24	-0.679718	0.114	0.271	7.90166e-20	Cybc1
2.10997e-36	-0.680323	0.154	0.385	3.1909e-32	Fkbp8
5.56854e-22	-0.680667	0.118	0.27	8.4213e-18	Dctn1
2.09648e-65	-0.680709	0.869	0.935	3.17051e-61	Pirb
1.43565e-14	-0.680992	0.066	0.156	2.17114e-10	Pex5
7.9326e-15	-0.681244	0.063	0.153	1.19965e-10	Ptbp2
2.73689e-24	-0.682374	0.11	0.265	4.139e-20	Dctn2
2.94174e-28	-0.682894	0.189	0.403	4.4488e-24	Hexim1
6.23254e-12	-0.683024	0.055	0.128	9.42547e-08	Sap30l
5.43064e-18	-0.683801	0.073	0.181	8.21276e-14	Slc25a12
3.16083e-42	-0.683886	0.409	0.747	4.78013e-38	Nudt4
8.13598e-14	-0.684542	0.069	0.158	1.2304e-09	Senp7
9.06303e-40	-0.684931	0.25	0.549	1.3706e-35	Ikzf1
2.7412e-16	-0.685661	0.061	0.153	4.14552e-12	Hist1h1e
4.1449e-15	-0.68623	0.074	0.172	6.26834e-11	Sppl3
2.30029e-09	-0.688051	0.055	0.117	3.47872e-05	Nrbf2
1.96518e-14	-0.688748	0.068	0.159	2.97194e-10	Actr10
2.93914e-20	-0.689613	0.117	0.259	4.44487e-16	Lpgat1
1.81495e-28	-0.690127	0.193	0.408	2.74476e-24	Npepps
1.76998e-32	-0.690265	0.174	0.398	2.67674e-28	Slc12a6
9.32353e-12	-0.690332	0.052	0.123	1.41e-07	Pold4
1.34723e-20	-0.690558	0.095	0.227	2.03741e-16	Chst15
2.13153e-36	-0.691147	0.402	0.656	3.22351e-32	Ctdsp1
7.90981e-15	-0.691753	0.078	0.176	1.1962e-10	Ino80d
1.36165e-20	-0.691788	0.082	0.206	2.05922e-16	Nipbl
9.29369e-13	-0.692155	0.049	0.121	1.40549e-08	Mark3
2.99048e-34	-0.692878	0.153	0.377	4.5225e-30	Ifngr2
3.33387e-34	-0.692963	0.181	0.419	5.04182e-30	Kctd20
2.3876e-19	-0.693333	0.073	0.186	3.61077e-15	Hif1a
6.42453e-15	-0.695108	0.07	0.163	9.71581e-11	Efcab14
9.65854e-22	-0.696139	0.108	0.25	1.46066e-17	Med20
2.46187e-20	-0.696202	0.104	0.24	3.72309e-16	Tspan14
2.35498e-22	-0.696266	0.108	0.254	3.56143e-18	Rap1gds1
1.21449e-38	-0.696656	0.31	0.621	1.83668e-34	Lrrc25
1.43704e-11	-0.69707	0.044	0.11	2.17323e-07	Elk3
8.27355e-11	-0.69707	0.053	0.12	1.25121e-06	Ssna1
6.73548e-21	-0.697127	0.109	0.248	1.01861e-16	Zfand2b
7.8261e-17	-0.697191	0.071	0.172	1.18354e-12	Rhof
1.96702e-18	-0.697736	0.069	0.176	2.97472e-14	Exoc1
8.93414e-21	-0.698239	0.09	0.218	1.35111e-16	Tram1
5.06045e-19	-0.69829	0.088	0.209	7.65292e-15	Dgka
1.37416e-09	-0.69829	0.049	0.108	2.07814e-05	Cemip2
2.60604e-17	-0.698491	0.073	0.177	3.94112e-13	Klc4
2.2436e-16	-0.698819	0.07	0.169	3.39299e-12	Magoh
2.14519e-24	-0.698959	0.112	0.27	3.24417e-20	Ttc7b
1.46823e-21	-0.699684	0.107	0.249	2.22041e-17	Smarcd2
7.28018e-34	-0.700329	0.205	0.454	1.10098e-29	Cnr2
1.88424e-14	-0.700483	0.077	0.172	2.84954e-10	Hipk3
4.1613e-24	-0.70089	0.123	0.286	6.29313e-20	Mau2
7.8166e-14	-0.701144	0.05	0.126	1.1821e-09	Adss
5.51431e-07	-0.70158	0.334	0.396	0.00833929	Anxa3
3.91669e-16	-0.701699	0.06	0.153	5.92321e-12	Arpc1a
1.05137e-17	-0.702003	0.089	0.205	1.58999e-13	Rad21
8.14888e-15	-0.702172	0.053	0.136	1.23235e-10	Sec16a
4.4372e-36	-0.702602	0.251	0.527	6.71038e-32	Hmgcl
2.05156e-33	-0.703238	0.176	0.407	3.10257e-29	Rnpep
3.49732e-10	-0.703651	0.047	0.108	5.289e-06	Dram2
0.00328894	-0.705182	0.922	0.88	1	Gsn
6.20389e-21	-0.705961	0.09	0.22	9.38214e-17	Rbm33
1.81997e-16	-0.705961	0.065	0.162	2.75234e-12	Atg12
4.18679e-38	-0.706815	0.238	0.519	6.33168e-34	Dennd4a
2.24543e-17	-0.707909	0.078	0.185	3.39577e-13	Trim11
3.72144e-23	-0.708324	0.131	0.291	5.62794e-19	Dgat1
5.19857e-11	-0.708457	0.08	0.162	7.8618e-07	Fam76a
7.21919e-11	-0.708834	0.057	0.126	1.09176e-06	Mark4
1.13696e-16	-0.709135	0.076	0.18	1.71942e-12	Map3k1
9.1822e-24	-0.709488	0.127	0.289	1.38862e-19	Ing1
3.25567e-15	-0.711663	0.075	0.172	4.92356e-11	Gdap2
1.45742e-23	-0.713804	0.097	0.241	2.20406e-19	Top1
4.38447e-46	-0.71535	0.604	0.836	6.63064e-42	Prex1
2.42773e-19	-0.717388	0.081	0.198	3.67145e-15	Numa1
3.50427e-11	-0.717456	0.053	0.121	5.2995e-07	Zfp715
6.28033e-30	-0.717597	0.132	0.323	9.49775e-26	Synj1
8.90554e-25	-0.71769	0.117	0.278	1.34679e-20	Pxk
3.74793e-24	-0.71769	0.113	0.27	5.668e-20	Atp7a
3.28164e-11	-0.718823	0.051	0.119	4.96283e-07	Phkg2
7.05487e-42	-0.71933	0.313	0.647	1.06691e-37	Jak1
1.93551e-30	-0.719387	0.156	0.362	2.92706e-26	Eif1
1.85109e-19	-0.719672	0.881	0.793	2.79941e-15	Lgals3
1.16659e-34	-0.72001	0.361	0.63	1.76423e-30	Jaml
1.52574e-19	-0.720316	0.087	0.209	2.30738e-15	Tox4
1.21926e-22	-0.720316	0.132	0.292	1.84388e-18	Smad4
3.42388e-27	-0.721174	0.135	0.316	5.17793e-23	Plcb2
3.29426e-13	-0.721217	0.054	0.132	4.98191e-09	Kdm4c
2.40945e-27	-0.723858	0.127	0.305	3.64381e-23	Wbp2
4.21462e-36	-0.723926	0.244	0.515	6.37376e-32	Bin3
9.44024e-47	-0.723937	0.333	0.695	1.42765e-42	Ube2b
3.21169e-40	-0.723964	0.29	0.606	4.85704e-36	Map2k3
1.55843e-16	-0.72407	0.073	0.173	2.35681e-12	Arhgap1
2.64876e-12	-0.725391	0.041	0.106	4.00571e-08	Ganab
1.65615e-38	-0.725501	0.34	0.648	2.5046e-34	Tbc1d14
4.74432e-12	-0.725876	0.046	0.115	7.17483e-08	Tmem179b
3.24124e-14	-0.726018	0.048	0.125	4.90173e-10	Fbxo31
3.54549e-26	-0.726596	0.128	0.3	5.36185e-22	Nsd1
5.19097e-14	-0.726724	0.524	0.623	7.8503e-10	Zfand5
1.37792e-25	-0.727293	0.118	0.283	2.08383e-21	Sypl
5.67571e-28	-0.727814	0.153	0.347	8.58338e-24	Luc7l2
4.22538e-28	-0.728681	0.129	0.312	6.39004e-24	Lats2
3.03292e-11	-0.728711	0.049	0.115	4.58668e-07	Tnfaip6
1.07255e-16	-0.728774	0.065	0.162	1.62201e-12	Atp5b
5.70674e-36	-0.728959	0.188	0.438	8.63031e-32	Jmjd1c
9.14975e-43	-0.729216	0.444	0.769	1.38372e-38	Map1lc3b
1.31445e-14	-0.731406	0.049	0.128	1.98784e-10	Rtf1
4.21717e-11	-0.731457	0.044	0.107	6.37763e-07	Rbm6
5.33982e-28	-0.731738	0.118	0.292	8.07542e-24	Trip12
2.46882e-30	-0.732404	0.15	0.351	3.73359e-26	Zfyve27
2.33114e-16	-0.732487	0.061	0.154	3.52538e-12	Gtf2a1
5.7952e-27	-0.733143	0.11	0.275	8.76409e-23	Timm10b
1.22835e-13	-0.733182	0.049	0.124	1.85763e-09	Cnnm2
1.24595e-66	-0.733372	0.939	0.928	1.88425e-62	Gpx1
1.44489e-14	-0.733716	0.047	0.125	2.18511e-10	Ptpra
1.91601e-16	-0.733756	0.055	0.145	2.89758e-12	Prpf6
7.7692e-19	-0.734131	0.129	0.269	1.17494e-14	Gca
5.67784e-14	-0.734613	0.063	0.149	8.5866e-10	Marf1
5.18124e-12	-0.734784	0.067	0.147	7.83558e-08	Tmem88
1.32345e-18	-0.735094	0.072	0.181	2.00145e-14	G3bp2
9.69694e-47	-0.737598	0.239	0.561	1.46647e-42	Stk24
7.90516e-28	-0.73767	0.164	0.361	1.1955e-23	Abhd2
2.30699e-27	-0.738133	0.117	0.288	3.48886e-23	Ggt5
5.3868e-61	-0.738209	0.633	0.915	8.14645e-57	Fgr
3.6115e-18	-0.738297	0.077	0.188	5.46167e-14	Trim41
7.29337e-11	-0.739889	0.063	0.136	1.10298e-06	Arhgap27
1.87797e-36	-0.739903	0.212	0.476	2.84005e-32	Bcl10
3.94355e-48	-0.740431	0.439	0.795	5.96383e-44	Lyst
1.48199e-21	-0.740518	0.084	0.211	2.24121e-17	Mast3
2.6534e-17	-0.743004	0.076	0.183	4.01274e-13	Usp22
1.27028e-12	-0.743435	0.049	0.121	1.92105e-08	Rabif
2.06663e-11	-0.744243	0.044	0.108	3.12536e-07	Phf3
2.44854e-12	-0.744986	0.044	0.111	3.70293e-08	Trappc3
1.28533e-30	-0.745335	0.12	0.305	1.94381e-26	Gga1
2.77239e-11	-0.74567	0.047	0.112	4.19268e-07	Vezf1
1.53632e-13	-0.747153	0.109	0.215	2.32337e-09	Hist1h2bc
1.97635e-21	-0.74876	0.11	0.252	2.98884e-17	Pdzd8
5.63763e-31	-0.749592	0.151	0.356	8.5258e-27	Gramd1a
8.77974e-15	-0.75067	0.055	0.138	1.32776e-10	Entr1
4.44261e-12	-0.751489	0.049	0.119	6.71856e-08	Ermp1
4.69639e-10	-0.751489	0.042	0.1	7.10235e-06	Zbtb1
2.90731e-18	-0.752514	0.074	0.183	4.39672e-14	Dnajc8
2.05567e-33	-0.752912	0.164	0.386	3.1088e-29	Tprgl
2.77201e-16	-0.753931	0.07	0.168	4.1921e-12	Cnot6l
1.35115e-12	-0.754416	0.09	0.185	2.04334e-08	Gadd45g
5.00493e-26	-0.754767	0.096	0.249	7.56896e-22	Rac1
3.4337e-27	-0.755888	0.139	0.323	5.19279e-23	Rbm5
1.2611e-14	-0.75605	0.055	0.138	1.90717e-10	Tmem268
1.55046e-36	-0.756209	0.152	0.381	2.34476e-32	Wnk1
4.34844e-21	-0.758019	0.087	0.214	6.57614e-17	Tmub2
8.6223e-21	-0.761215	0.09	0.218	1.30395e-16	Ldlrap1
7.0926e-25	-0.762544	0.113	0.27	1.07261e-20	Acsl1
4.6853e-19	-0.762544	0.064	0.168	7.08558e-15	Naip2
9.11048e-19	-0.762544	0.072	0.18	1.37778e-14	Nmt1
1.12033e-10	-0.762544	0.043	0.104	1.69428e-06	Sympk
3.13373e-19	-0.7639	0.094	0.218	4.73914e-15	Armc7
6.66342e-18	-0.765983	0.077	0.186	1.00771e-13	Shoc2
2.50504e-20	-0.767161	0.123	0.267	3.78838e-16	Lipe
1.56992e-19	-0.767231	0.077	0.192	2.37419e-15	Zdhhc7
6.66209e-20	-0.767848	0.076	0.193	1.00751e-15	Aplp2
3.05331e-47	-0.768983	0.283	0.619	4.61751e-43	Rgs3
7.49895e-25	-0.769167	0.115	0.274	1.13407e-20	Cdk13
1.00857e-13	-0.76927	0.057	0.138	1.52526e-09	Zfp592
9.1564e-46	-0.770339	0.219	0.52	1.38472e-41	Inpp4a
9.28596e-17	-0.771314	0.101	0.218	1.40432e-12	Rsbn1l
8.57257e-32	-0.771943	0.125	0.317	1.29643e-27	Ap1g1
2.01243e-39	-0.772603	0.706	0.864	3.0434e-35	Sbno2
1.1152e-20	-0.772668	0.141	0.288	1.68652e-16	Txndc17
4.80816e-36	-0.773659	0.34	0.618	7.27138e-32	Tspan13
2.24912e-88	-0.773848	0.97	0.995	3.40135e-84	Grina
3.00811e-28	-0.77421	0.114	0.284	4.54917e-24	Ahsa1
1.6349e-37	-0.774413	0.162	0.398	2.47247e-33	Maea
2.42323e-24	-0.775035	0.095	0.239	3.66465e-20	Kif3b
1.28411e-17	-0.776517	0.068	0.169	1.94196e-13	Pik3r6
4.28131e-10	-0.777191	0.043	0.102	6.47463e-06	Snx2
3.31927e-45	-0.777581	0.536	0.759	5.01972e-41	Sri
5.83632e-28	-0.778016	0.121	0.296	8.82627e-24	Cast
2.4814e-17	-0.778369	0.064	0.162	3.75262e-13	Slc25a33
1.01436e-13	-0.778369	0.05	0.125	1.53401e-09	Tceal9
7.89295e-18	-0.779618	0.06	0.156	1.19365e-13	Dnttip1
3.12653e-13	-0.780138	0.062	0.143	4.72825e-09	Tom1
3.5498e-55	-0.782292	0.43	0.814	5.36836e-51	Il17ra
8.09113e-14	-0.782353	0.04	0.11	1.22362e-09	Zfp276
1.0343e-31	-0.782608	0.16	0.37	1.56418e-27	Khnyn
1.60556e-46	-0.783399	0.229	0.537	2.42808e-42	Wasf2
7.81735e-19	-0.78428	0.09	0.21	1.18222e-14	Ngly1
7.60355e-15	-0.78571	0.05	0.13	1.14988e-10	Spag7
3.14765e-16	-0.786249	0.055	0.143	4.76019e-12	Tmem104
1.32887e-12	-0.786293	0.045	0.113	2.00964e-08	Nrf1
2.88884e-29	-0.786357	0.113	0.287	4.3688e-25	Mgrn1
2.51826e-19	-0.787491	0.064	0.168	3.80837e-15	Rnaseh2c
1.10827e-54	-0.787849	0.469	0.844	1.67603e-50	Cytip
1.0217e-46	-0.788223	0.322	0.654	1.54511e-42	Sfxn5
1.19542e-20	-0.791276	0.087	0.211	1.80783e-16	Gatad2b
3.38277e-16	-0.791496	0.058	0.149	5.11577e-12	Nudt18
2.67104e-24	-0.791589	0.125	0.286	4.03941e-20	Cop1
8.64353e-34	-0.792869	0.275	0.533	1.30716e-29	Gcnt1
4.31099e-53	-0.794221	0.271	0.628	6.51952e-49	Ppp1r12a
1.37599e-14	-0.794415	0.055	0.137	2.08091e-10	Pygo2
5.48941e-28	-0.794966	0.109	0.274	8.30163e-24	Ap5b1
7.99003e-28	-0.797515	0.117	0.288	1.20833e-23	Hip1
3.53823e-36	-0.798168	0.139	0.355	5.35086e-32	Trpc4ap
3.67736e-32	-0.798421	0.102	0.278	5.56127e-28	Reep5
2.766e-35	-0.799329	0.107	0.297	4.18302e-31	Ndufb7
4.29704e-33	-0.799719	0.174	0.4	6.49841e-29	Phf21a
4.11841e-91	-0.800413	0.637	0.953	6.22828e-87	Slpi
1.38767e-28	-0.800441	0.109	0.279	2.09858e-24	Apobec1
1.78394e-14	-0.800891	0.053	0.133	2.69786e-10	Prcc
6.41677e-31	-0.801759	0.147	0.347	9.70408e-27	Tirap
3.00932e-13	-0.802208	0.049	0.123	4.55099e-09	Rxrb
5.9897e-44	-0.80239	0.271	0.576	9.05823e-40	Tbc1d15
1.20962e-35	-0.803205	0.156	0.381	1.8293e-31	Eif4ebp2
8.98391e-101	-0.803271	0.958	0.983	1.35864e-96	Msrb1
4.27911e-12	-0.803452	0.042	0.107	6.47129e-08	Bap1
6.87602e-12	-0.804364	0.043	0.108	1.03986e-07	Slc25a39
6.54651e-23	-0.804996	0.11	0.258	9.90028e-19	Rb1cc1
2.80056e-36	-0.805076	0.135	0.349	4.23528e-32	Rab1b
6.29907e-19	-0.805756	0.075	0.186	9.52608e-15	Phf12
3.7382e-43	-0.806082	0.302	0.615	5.65328e-39	Klf3
9.50835e-16	-0.806266	0.058	0.147	1.43795e-11	Noct
2.14649e-22	-0.806317	0.076	0.201	3.24613e-18	Tor4a
1.93463e-22	-0.806416	0.086	0.216	2.92574e-18	Tbc1d1
3.84857e-27	-0.806938	0.11	0.274	5.8202e-23	Slc25a11
2.21115e-38	-0.80715	0.165	0.405	3.34392e-34	Ppp2r1a
1.94457e-21	-0.807537	0.107	0.246	2.94078e-17	Samd4b
3.44677e-19	-0.807868	0.083	0.201	5.21255e-15	Ubxn7
0.00230282	-0.807905	0.221	0.181	1	Col3a1
8.65982e-16	-0.808348	0.05	0.134	1.30962e-11	Pcbp2
2.41254e-33	-0.810179	0.144	0.351	3.64848e-29	Shkbp1
5.24462e-29	-0.810197	0.101	0.265	7.93144e-25	Auh
1.1149e-13	-0.810907	0.037	0.104	1.68606e-09	Wdr7
1.19803e-25	-0.812876	0.085	0.227	1.81178e-21	Elf1
7.30013e-19	-0.813486	0.076	0.188	1.104e-14	Smarcc2
1.76081e-11	-0.81402	0.043	0.107	2.66287e-07	Stk11ip
1.58938e-35	-0.815749	0.181	0.417	2.40363e-31	Stag2
1.52751e-51	-0.815776	0.5	0.778	2.31006e-47	Tcn2
1.19831e-25	-0.816367	0.087	0.231	1.81221e-21	Sptlc2
9.54926e-27	-0.816652	0.128	0.3	1.44413e-22	Sesn2
3.04396e-18	-0.816821	0.057	0.154	4.60337e-14	Csnk2b
6.36715e-32	-0.816837	0.116	0.302	9.62905e-28	Crebbp
1.34895e-36	-0.817013	0.314	0.593	2.04002e-32	Cyp4f18
1.51621e-13	-0.818039	0.046	0.119	2.29297e-09	Cnst
6.64451e-17	-0.818578	0.056	0.147	1.00485e-12	Micu2
9.79128e-24	-0.819035	0.094	0.233	1.48074e-19	Srebf2
2.00683e-11	-0.819973	0.039	0.1	3.03493e-07	Wipf2
2.44218e-50	-0.820539	0.267	0.605	3.6933e-46	Arid3a
8.10213e-16	-0.822502	0.049	0.133	1.22528e-11	Psmd4
1.06305e-13	-0.824605	0.051	0.128	1.60765e-09	Mnt
1.38392e-28	-0.825738	0.115	0.287	2.09291e-24	Gpbp1l1
1.38642e-11	-0.828133	0.04	0.102	2.09668e-07	Bad
4.99349e-49	-0.828172	0.265	0.595	7.55165e-45	Rgs19
6.10251e-13	-0.828704	0.389	0.49	9.22882e-09	Hspa8
3.08478e-41	-0.82888	0.285	0.585	4.66512e-37	Slc28a2
2.51553e-19	-0.828972	0.066	0.172	3.80423e-15	Ubap2l
1.13292e-21	-0.8299	0.065	0.179	1.71332e-17	Ndufb8
1.20035e-13	-0.8299	0.049	0.125	1.81528e-09	Ireb2
8.03343e-47	-0.830638	0.336	0.641	1.2149e-42	Chil1
1.33142e-22	-0.831586	0.093	0.229	2.01351e-18	Adipor2
0.17798	-0.832237	0.367	0.309	1	Sparc
9.88906e-23	-0.832515	0.086	0.218	1.49552e-18	Setd1b
6.41037e-12	-0.832934	0.046	0.113	9.69441e-08	Hps3
1.69356e-13	-0.833189	0.046	0.119	2.56117e-09	H2afv
4.98391e-31	-0.833754	0.185	0.399	7.53717e-27	Tnfsf14
5.0545e-18	-0.833776	0.055	0.15	7.64392e-14	Nipsnap3b
1.19991e-15	-0.834098	0.052	0.136	1.81462e-11	Abcc5
1.6064e-41	-0.834599	0.164	0.415	2.42936e-37	Gng2
1.82408e-12	-0.834858	0.038	0.102	2.75856e-08	Ostm1
9.76248e-12	-0.834858	0.039	0.1	1.47638e-07	Phf2
2.99593e-56	-0.835043	0.375	0.76	4.53075e-52	Clk1
7.12921e-21	-0.835301	0.076	0.194	1.07815e-16	Osbpl11
3.71838e-13	-0.835729	0.039	0.106	5.62331e-09	Psmc3
4.0914e-25	-0.836174	0.086	0.227	6.18742e-21	Fcho2
3.54759e-11	-0.836545	0.04	0.1	5.36503e-07	Fopnl
4.05278e-48	-0.836929	0.199	0.494	6.12902e-44	Stk11
4.50207e-52	-0.838191	0.366	0.7	6.80848e-48	Fpr1
5.69873e-24	-0.838562	0.092	0.232	8.61819e-20	Prickle3
2.30364e-28	-0.83936	0.105	0.27	3.48379e-24	Rapgef6
3.52403e-40	-0.839476	0.153	0.391	5.32939e-36	Rgs14
3.64265e-17	-0.84096	0.073	0.176	5.50879e-13	Mbd6
9.59508e-17	-0.841742	0.158	0.288	1.45106e-12	Adam15
5.29338e-18	-0.842317	0.064	0.164	8.00518e-14	Lonp2
2.49483e-17	-0.8425	0.051	0.14	3.77293e-13	Exoc2
1.75788e-11	-0.844745	0.044	0.108	2.65844e-07	Anxa6
2.96332e-11	-0.84596	0.041	0.102	4.48143e-07	Ramac
4.92297e-79	-0.846239	0.515	0.919	7.44501e-75	Adam8
3.82436e-11	-0.846432	0.057	0.126	5.78359e-07	Mkln1
1.3832e-24	-0.846511	0.095	0.24	2.09181e-20	Rnf111
5.78217e-26	-0.847638	0.087	0.231	8.74437e-22	Brpf1
8.84584e-27	-0.847669	0.076	0.215	1.33776e-22	Tcf20
5.11252e-31	-0.847712	0.118	0.299	7.73167e-27	Sertad3
7.02732e-44	-0.848653	0.266	0.571	1.06274e-39	Bcl3
1.13331e-37	-0.849132	0.148	0.375	1.71391e-33	Hnrnpul2
1.03082e-23	-0.849828	0.085	0.219	1.5589e-19	Dop1b
1.00211e-24	-0.850478	0.091	0.233	1.51548e-20	Sgk3
7.18348e-43	-0.851344	0.156	0.405	1.08636e-38	Crlf3
1.31538e-13	-0.851459	0.056	0.136	1.98924e-09	Spn
4.13895e-42	-0.852149	0.176	0.435	6.25934e-38	Capza1
2.9659e-30	-0.852802	0.122	0.306	4.48533e-26	Arid1a
1.00429e-112	-0.853311	0.97	0.995	1.51879e-108	Actg1
8.2876e-54	-0.853582	0.259	0.606	1.25333e-49	Arhgap25
2.27783e-47	-0.855029	0.184	0.464	3.44477e-43	B4galt3
1.92199e-28	-0.855971	0.112	0.28	2.90662e-24	Tfeb
2.00125e-83	-0.856283	0.959	0.983	3.02649e-79	Ifitm2
4.94242e-16	-0.858838	0.054	0.141	7.47442e-12	Prpf8
6.87511e-20	-0.85918	0.06	0.164	1.03972e-15	Stk26
1.52727e-29	-0.859506	0.1	0.263	2.30969e-25	Plekhm1
3.69141e-37	-0.859544	0.143	0.362	5.58252e-33	Fuca1
1.41579e-11	-0.859978	0.042	0.106	2.1411e-07	Eml3
3.87053e-33	-0.86002	0.121	0.312	5.85341e-29	Prkag1
3.11281e-29	-0.860293	0.157	0.352	4.70751e-25	Cyb5r1
6.41299e-13	-0.860349	0.052	0.125	9.69837e-09	Cyb561a3
1.54309e-27	-0.860868	0.135	0.313	2.33362e-23	Cdk17
2.01124e-26	-0.861148	0.09	0.239	3.04159e-22	Myo9b
2.94487e-26	-0.861296	0.098	0.252	4.45352e-22	Cdyl
1.87435e-16	-0.86208	0.047	0.13	2.83459e-12	Mon1b
5.21411e-16	-0.86208	0.065	0.159	7.8853e-12	Map1lc3a
2.49496e-23	-0.863279	0.07	0.193	3.77313e-19	Vav3
2.31146e-44	-0.863357	0.222	0.51	3.49562e-40	Numb
1.31318e-16	-0.864347	0.036	0.111	1.98593e-12	Gtf2a2
1.97611e-26	-0.866949	0.083	0.223	2.98848e-22	Nt5c3
2.86394e-56	-0.867509	0.425	0.754	4.33113e-52	Capzb
1.55471e-15	-0.867981	0.044	0.121	2.35119e-11	Nat9
2.73247e-13	-0.868339	0.041	0.11	4.13231e-09	Ppil2
1.20149e-27	-0.870348	0.11	0.275	1.81702e-23	Snx13
4.28453e-19	-0.870551	0.048	0.141	6.4795e-15	Dctn3
3.52683e-41	-0.871555	0.136	0.366	5.33363e-37	Mtpn
1.44101e-49	-0.871624	0.21	0.52	2.17924e-45	Dazap2
1.02845e-30	-0.872553	0.117	0.297	1.55532e-26	Ric8a
1.23512e-23	-0.872968	0.074	0.201	1.86788e-19	Ubr5
1.05741e-26	-0.873264	0.087	0.235	1.59913e-22	Prdm2
1.28194e-19	-0.874255	0.062	0.167	1.93868e-15	Rp2
3.75132e-14	-0.874625	0.041	0.112	5.67311e-10	Ap2a1
4.04471e-70	-0.875354	0.439	0.847	6.11681e-66	Arhgap9
2.78259e-13	-0.876579	0.042	0.111	4.2081e-09	Epc2
3.98489e-13	-0.876579	0.041	0.108	6.02635e-09	Cherp
7.24183e-65	-0.876667	0.377	0.784	1.09518e-60	Nckap1l
5.52756e-79	-0.877373	0.602	0.918	8.35932e-75	Gda
5.44784e-39	-0.877719	0.161	0.395	8.23877e-35	Evi2a
1.05284e-37	-0.877922	0.171	0.409	1.59221e-33	Vps28
7.07828e-56	-0.878323	0.405	0.773	1.07045e-51	Ypel3
3.0602e-27	-0.878692	0.108	0.269	4.62794e-23	Setd7
3.1956e-19	-0.879268	0.079	0.193	4.83271e-15	Rit1
2.04389e-18	-0.879728	0.055	0.15	3.09097e-14	Orai3
1.4776e-12	-0.880114	0.049	0.12	2.23457e-08	Taf4
4.11309e-11	-0.880381	0.043	0.106	6.22023e-07	Rubcnl
1.48476e-36	-0.882008	0.115	0.312	2.24541e-32	Mrgpra2a
3.36101e-16	-0.882367	0.052	0.137	5.08285e-12	Rab33b
1.9525e-18	-0.882454	0.067	0.171	2.95276e-14	Cdk19
3.04873e-14	-0.882838	0.046	0.121	4.61059e-10	Syvn1
1.76107e-25	-0.883485	0.084	0.224	2.66327e-21	mt-Co3
7.02615e-37	-0.883807	0.191	0.43	1.06256e-32	Rasa3
1.62945e-23	-0.883824	0.073	0.197	2.46422e-19	Snapc5
1.10147e-70	-0.88476	0.51	0.875	1.66575e-66	Cdc42se1
3.70184e-19	-0.8848	0.05	0.143	5.59829e-15	Adprm
2.05611e-58	-0.885392	0.243	0.6	3.10945e-54	Dock2
4.16714e-13	-0.886533	0.048	0.12	6.30197e-09	Prrc2b
3.93565e-32	-0.886912	0.112	0.293	5.95188e-28	Map4k4
6.20348e-29	-0.886935	0.092	0.248	9.38152e-25	Gclm
6.30543e-14	-0.888075	0.051	0.128	9.53569e-10	Dvl1
5.32281e-31	-0.888236	0.129	0.318	8.04968e-27	Psen1
9.78796e-17	-0.890385	0.049	0.134	1.48023e-12	Smc1a
2.21252e-19	-0.891827	0.068	0.175	3.346e-15	Fbxl3
3.16649e-15	-0.891827	0.057	0.143	4.78868e-11	Rnf5
1.21834e-27	-0.89211	0.112	0.278	1.8425e-23	Acta2
2.16831e-57	-0.892161	0.245	0.592	3.27914e-53	Sf3b2
1.40742e-17	-0.892486	0.06	0.155	2.12844e-13	Mapkapk3
2.63409e-24	-0.892655	0.089	0.228	3.98353e-20	Nt5c2
1.8443e-59	-0.893639	0.304	0.666	2.78914e-55	Cd300lb
2.08564e-27	-0.896206	0.109	0.271	3.15411e-23	Herpud1
6.35808e-60	-0.897237	0.372	0.75	9.61533e-56	Sh2d3c
8.64895e-41	-0.898169	0.144	0.377	1.30798e-36	Atxn7l1
2.03213e-37	-0.900484	0.147	0.366	3.07319e-33	Def6
6.03834e-32	-0.900531	0.095	0.265	9.13178e-28	Lrrc8d
3.91469e-19	-0.901251	0.079	0.192	5.92019e-15	Ankrd13c
2.21843e-28	-0.901846	0.108	0.271	3.35494e-24	Arhgef18
2.3308e-13	-0.901994	0.039	0.106	3.52487e-09	Yipf4
1.7899e-48	-0.902068	0.176	0.459	2.70687e-44	Mark2
2.48341e-19	-0.902998	0.079	0.194	3.75566e-15	Mprip
4.54978e-44	-0.903284	0.167	0.424	6.88063e-40	Glyr1
2.57134e-14	-0.904989	0.05	0.128	3.88863e-10	Trappc8
8.73442e-12	-0.905766	0.04	0.103	1.32091e-07	Dcaf5
1.07418e-14	-0.905908	0.055	0.138	1.62448e-10	Batf
5.00233e-19	-0.906749	0.064	0.167	7.56503e-15	Yipf1
3.76245e-23	-0.907595	0.083	0.214	5.68995e-19	Rnf216
2.37325e-20	-0.909698	0.053	0.154	3.58907e-16	Tmed10
5.95817e-61	-0.911141	0.332	0.716	9.01054e-57	Atg3
5.06491e-36	-0.91151	0.131	0.339	7.65966e-32	Mbp
3.8541e-56	-0.911818	0.233	0.567	5.82856e-52	Was
4.56351e-13	-0.912929	0.039	0.106	6.90139e-09	Gpn3
8.3126e-36	-0.913472	0.105	0.293	1.25711e-31	Vrk3
1.70957e-62	-0.914159	0.25	0.619	2.58538e-58	Rtn3
2.07589e-19	-0.914547	0.077	0.189	3.13937e-15	Peli2
1.48247e-47	-0.915361	0.132	0.381	2.24193e-43	Ilk
3.82034e-37	-0.917078	0.113	0.31	5.77749e-33	Pdcd6
4.63019e-53	-0.917178	0.213	0.528	7.00224e-49	Stk40
5.42362e-20	-0.918369	0.07	0.18	8.20214e-16	Klhl18
1.23745e-30	-0.918828	0.117	0.295	1.87139e-26	Atg9a
4.46559e-85	-0.91904	0.631	0.954	6.75331e-81	Ptprc
2.78216e-26	-0.91925	0.091	0.237	4.20746e-22	BC031181
2.0597e-30	-0.919728	0.072	0.219	3.11489e-26	Aldh3a2
5.44752e-35	-0.921805	0.111	0.301	8.23829e-31	Hdac5
2.8055e-15	-0.921852	0.035	0.106	4.24276e-11	Amer2
4.01279e-60	-0.922078	0.221	0.566	6.06855e-56	Sec14l1
1.2965e-35	-0.922754	0.124	0.326	1.96069e-31	Kmt2e
7.22265e-42	-0.923318	0.15	0.387	1.09228e-37	Zfp217
1.38274e-16	-0.924395	0.04	0.117	2.09111e-12	Fcrl1
8.42835e-50	-0.924547	0.194	0.484	1.27462e-45	Tmem50a
3.72991e-34	-0.925073	0.126	0.322	5.64074e-30	Rab6a
7.46066e-88	-0.925384	0.964	0.958	1.12828e-83	Vim
5.44678e-25	-0.925518	0.069	0.197	8.23717e-21	Copb1
3.61109e-57	-0.927592	0.381	0.744	5.46105e-53	Cdkn1b
2.12267e-25	-0.928867	0.074	0.206	3.21011e-21	Micu1
1.16532e-18	-0.930144	0.051	0.143	1.76231e-14	Tor1a
6.91934e-19	-0.930301	0.055	0.151	1.04641e-14	Zswim6
[truncated: 1,030 more rows]

## Sheet: neut upreg
p_val	avg_log2FC	pct.1	pct.2	p_val_adj	gene	upregulated av_log2fc>1, p_val_adj<0.05= 260 genes
8.0176e-70	10.1737	0.314	0.001	1.2125e-65	Il1a
2.766e-25	7.52378	0.129	0.001	4.183e-21	Gbp8
7.4522e-18	5.92924	0.1	0.005	1.127e-13	Saa3
1.6453e-39	5.30272	0.205	0.008	2.4882e-35	Cxcl10
2.601e-101	5.17895	0.465	0.052	3.9329e-97	Ifi47
4.4777e-36	5.17829	0.201	0.016	6.7716e-32	Ralgds
1.335e-163	5.04796	0.64	0.07	2.019e-159	Cd274
8.5746e-83	5.03383	0.385	0.023	1.2967e-78	Gbp5
1.7039e-18	4.62977	0.109	0.009	2.5767e-14	Trim30c
4.5964e-18	4.60901	0.105	0.008	6.9511e-14	Scimp
1.8308e-43	4.53181	0.251	0.03	2.7687e-39	Ikbke
4.691e-102	4.43463	0.478	0.051	7.0945e-98	Clec4n
1.8144e-64	4.42737	0.351	0.051	2.744e-60	Bcl2a1b
2.7681e-45	4.19617	0.259	0.029	4.1862e-41	Gbp3
6.3226e-90	4.14403	0.459	0.07	9.5616e-86	Icam1
6.7354e-73	4.10104	0.42	0.09	1.0186e-68	Socs1
2.493e-177	3.96207	0.725	0.121	3.771e-173	Tgm2
1.29e-55	3.92091	0.329	0.055	1.9509e-51	H2-Q6
2.6867e-65	3.91177	0.314	0.012	4.0631e-61	H2-DMa
2.0397e-30	3.90553	0.207	0.037	3.0847e-26	Gbp4
3.2925e-61	3.84751	0.303	0.016	4.9793e-57	Cfb
1.635e-285	3.8445	0.902	0.126	2.473e-281	Ctss
1.4365e-71	3.83947	0.43	0.108	2.1725e-67	Oasl2
2.0022e-94	3.82256	0.508	0.128	3.028e-90	Irgm1
2.9567e-35	3.75788	0.233	0.042	4.4714e-31	Tgif1
5.5347e-31	3.68047	0.205	0.033	8.3701e-27	Traf1
2.233e-148	3.67634	0.692	0.192	3.377e-144	Basp1
2.2789e-15	3.61958	0.101	0.013	3.4464e-11	F10
3.0286e-71	3.60424	0.417	0.094	4.5802e-67	Nlrc5
5.1008e-43	3.50049	0.239	0.018	7.714e-39	Myof
1.633e-154	3.45805	0.569	0.025	2.469e-150	Ifi30
5.2958e-90	3.44289	0.417	0.029	8.0089e-86	Cxcl16
1.3804e-14	3.42749	0.112	0.023	2.0876e-10	Sh2b2
2.1956e-81	3.41903	0.553	0.254	3.3204e-77	Gbp2b
2.927e-126	3.37235	0.56	0.056	4.426e-122	Ccl3
8.88e-196	3.33906	0.837	0.269	1.343e-191	Mpeg1
3.7145e-59	3.32578	0.372	0.083	5.6174e-55	Igtp
4.8389e-85	3.22363	0.463	0.077	7.3178e-81	Il2rg
2.2239e-27	3.19613	0.214	0.053	3.3632e-23	Mllt6
5.8927e-23	3.18231	0.185	0.046	8.9116e-19	Rhoh
2.3251e-13	3.17292	0.101	0.02	3.5162e-09	Tifa
7.0155e-44	3.15641	0.252	0.023	1.061e-39	Aif1
1.221e-108	3.14441	0.531	0.074	1.846e-104	Ccl4
1.097e-21	3.13608	0.18	0.047	1.659e-17	Psmb10
6.8417e-15	3.12198	0.151	0.051	1.0347e-10	F3
1.0084e-39	3.1208	0.32	0.104	1.5249e-35	Sod2
1.107e-268	3.06886	0.783	0.025	1.674e-264	H2-Ab1
2.7561e-47	2.98625	0.376	0.137	4.1681e-43	Zbp1
1.0682e-32	2.95765	0.254	0.065	1.6155e-28	Herc6
1.583e-270	2.95266	0.815	0.043	2.393e-266	H2-Eb1
2.774e-145	2.95028	0.674	0.126	4.196e-141	P4hb
2.676e-156	2.93231	0.712	0.142	4.047e-152	Bhlhe40
1.0111e-36	2.88251	0.217	0.021	1.5292e-32	Sdc4
7.82e-13	2.87553	0.111	0.029	1.1826e-08	Il15ra
1.87e-186	2.86712	0.866	0.334	2.828e-182	Ccrl2
1.799e-207	2.85396	0.924	0.469	2.72e-203	Cxcl2
1.1463e-61	2.82958	0.385	0.072	1.7335e-57	Bax
7.9793e-17	2.81691	0.136	0.031	1.2067e-12	Tnfrsf26
5.1867e-90	2.81415	0.579	0.232	7.8438e-86	Ninj1
1.7366e-98	2.77983	0.436	0.022	2.6262e-94	Pld4
1.829e-131	2.76578	0.693	0.197	2.766e-127	Cstb
8.5394e-95	2.76393	0.651	0.36	1.2914e-90	Gbp2
2.159e-199	2.73594	0.936	0.592	3.265e-195	Tapbp
1.6788e-64	2.70014	0.435	0.104	2.5388e-60	Slc35b2
1.534e-195	2.69851	0.887	0.355	2.319e-191	H2-K1
2.0396e-16	2.67988	0.159	0.051	3.0845e-12	Nek6
3.2517e-38	2.67304	0.327	0.115	4.9175e-34	Gbp7
7.5336e-15	2.66347	0.152	0.051	1.1393e-10	Nr4a3
0	2.62727	0.952	0.125	0	Cd74
1.8756e-19	2.62618	0.189	0.063	2.8365e-15	Irf5
7.5756e-12	2.60762	0.127	0.044	1.1457e-07	Clcn7
7.8224e-25	2.60654	0.369	0.226	1.183e-20	Tnf
3.068e-175	2.59534	0.841	0.267	4.639e-171	Irf2bp2
3.919e-180	2.59184	0.663	0.06	5.927e-176	Fn1
9.413e-110	2.53467	0.706	0.357	1.424e-105	Tap2
9.923e-125	2.51097	0.733	0.305	1.501e-120	Tap1
7.922e-111	2.50666	0.665	0.235	1.198e-106	Psmb8
1.929e-12	2.48655	0.127	0.042	2.9172e-08	Tapbpl
4.691e-142	2.47904	0.62	0.091	7.095e-138	Sdc3
1.8014e-58	2.47841	0.435	0.137	2.7242e-54	Maff
1.124e-252	2.46717	0.778	0.048	1.7e-248	H2-Aa
1.3062e-18	2.46473	0.215	0.087	1.9754e-14	Crem
2.6177e-28	2.45848	0.314	0.132	3.9588e-24	Rsad2
1.3355e-95	2.45022	0.552	0.113	2.0197e-91	Clic4
3.357e-168	2.44238	0.829	0.261	5.077e-164	Ctsz
2.6544e-29	2.43169	0.209	0.037	4.0143e-25	Evl
2.8431e-12	2.41456	0.125	0.04	4.2996e-08	Egr2
1.187e-188	2.3499	0.972	0.683	1.795e-184	Ier3
1.288e-144	2.34883	0.93	0.724	1.948e-140	Marcksl1
2.5389e-46	2.34156	0.41	0.159	3.8396e-42	Egr3
1.206e-120	2.3186	0.654	0.16	1.823e-116	Fcgr2b
6.4003e-10	2.298	0.114	0.042	9.6792e-06	Anxa4
1.4262e-76	2.28642	0.494	0.115	2.1568e-72	Atp1a1
6.8951e-09	2.26832	0.107	0.042	0.00010427	Mif
1.021e-153	2.24877	0.839	0.283	1.544e-149	Cdkn1a
3.1716e-18	2.24512	0.256	0.132	4.7964e-14	Klhl6
2.8907e-13	2.17702	0.182	0.083	4.3717e-09	Ube2l6
5.8055e-23	2.16089	0.229	0.074	8.7797e-19	Bst2
1.0494e-53	2.15302	0.6	0.432	1.5871e-49	Il1rn
2.5113e-11	2.15276	0.146	0.061	3.7978e-07	Xaf1
4.3059e-18	2.1498	0.303	0.175	6.5118e-14	Atp1b3
9.7729e-30	2.14236	0.351	0.175	1.478e-25	Parp14
1.485e-158	2.13693	0.817	0.243	2.245e-154	Npc2
9.5228e-13	2.13072	0.151	0.057	1.4401e-08	Abca1
1.1034e-43	2.1246	0.48	0.301	1.6687e-39	Irak2
3.0926e-22	2.11954	0.314	0.179	4.6769e-18	Psme2b
8.3834e-20	2.11902	0.28	0.143	1.2678e-15	Egln3
6.7412e-08	2.1152	0.125	0.061	0.00101947	Rasgef1b
1.5419e-96	2.11177	0.727	0.412	2.3318e-92	Pik3ap1
7.3647e-22	2.10705	0.28	0.137	1.1138e-17	Irgm2
5.302e-168	2.08372	0.749	0.154	8.019e-164	Ctsc
2.187e-109	2.07081	0.823	0.615	3.307e-105	Acod1
5.2702e-20	2.06933	0.309	0.183	7.9701e-16	Il18bp
1.9574e-08	2.06563	0.127	0.06	0.00029602	Slc43a2
1.0327e-11	2.06527	0.152	0.064	1.5618e-07	Gbp9
8.7691e-13	2.05962	0.173	0.077	1.3261e-08	Tnfrsf23
7.453e-66	2.05946	0.398	0.065	1.1271e-61	Lgals3bp
9.5731e-18	2.05467	0.222	0.096	1.4477e-13	Ifi35
1.8783e-10	2.04352	0.152	0.072	2.8406e-06	Idnk
1.2213e-09	2.03654	0.133	0.059	1.847e-05	Casp8
2.1153e-68	2.03582	0.504	0.154	3.1989e-64	Srsf9
4.647e-86	2.03195	0.585	0.179	7.0276e-82	Slc39a1
7.4626e-64	2.02895	0.392	0.063	1.1286e-59	Plekho1
1.121e-135	2.01249	0.923	0.578	1.696e-131	Nfkbia
1.0057e-64	1.98922	0.528	0.188	1.5209e-60	Tcirg1
2.7499e-10	1.98401	0.159	0.078	4.1586e-06	Parp12
6.042e-12	1.9832	0.191	0.099	9.1373e-08	Rbpj
9.236e-110	1.97985	0.785	0.398	1.397e-105	Efhd2
1.976e-117	1.97734	0.759	0.304	2.989e-113	Ptgs2
7.8747e-72	1.95503	0.614	0.291	1.1909e-67	Nfkb2
1.635e-109	1.92867	0.791	0.372	2.473e-105	Gadd45b
3.184e-10	1.92335	0.129	0.052	4.8152e-06	Spp1
3.7529e-51	1.91288	0.556	0.304	5.6755e-47	Bcl2l11
1.018e-13	1.90926	0.208	0.106	1.5396e-09	Nmi
2.2526e-79	1.90548	0.814	0.555	3.4066e-75	Irf1
2.1668e-10	1.89758	0.18	0.098	3.2769e-06	Eid3
2.1064e-10	1.89678	0.18	0.098	3.1854e-06	Nfkbie
1.1479e-12	1.8957	0.188	0.091	1.7359e-08	Abcg1
2.295e-17	1.87156	0.247	0.121	3.4707e-13	Nod2
4.7338e-84	1.86259	0.7	0.314	7.159e-80	Ifrd1
3.4473e-52	1.85994	0.522	0.243	5.2133e-48	Psme1
1.818e-99	1.85559	0.527	0.09	2.7494e-95	Tmsb10
5.2639e-47	1.85043	0.391	0.113	7.9606e-43	Lamp1
1.1491e-08	1.84855	0.14	0.07	0.00017378	H2-Q4
6.6381e-09	1.84769	0.137	0.065	0.00010039	Slc20a1
3.08e-131	1.84328	0.672	0.138	4.658e-127	mt-Nd6
3.8899e-59	1.83598	0.611	0.288	5.8828e-55	Xbp1
1.8405e-12	1.81319	0.204	0.106	2.7833e-08	Ifih1
1.7118e-06	1.80954	0.12	0.065	0.025888	Nod1
6.435e-112	1.79864	0.812	0.395	9.732e-108	Gna13
3.9462e-09	1.79707	0.178	0.102	5.9678e-05	Fam20c
1.0653e-67	1.77068	0.716	0.484	1.6111e-63	Stat1
6.3234e-41	1.76776	0.398	0.142	9.5629e-37	Itgb1
4.998e-44	1.76326	0.536	0.309	7.5584e-40	Trafd1
3.4227e-29	1.75847	0.442	0.283	5.1761e-25	Clec2d
1.5013e-25	1.75683	0.192	0.035	2.2703e-21	Gatm
8.0661e-28	1.7448	0.249	0.066	1.2198e-23	Npm1
4.7547e-90	1.74143	0.748	0.362	7.1906e-86	Ywhag
2.239e-113	1.72684	0.893	0.636	3.386e-109	Mapkapk2
1.1384e-07	1.726	0.127	0.064	0.00172153	Stat2
6.4673e-14	1.71807	0.259	0.156	9.7805e-10	Dtx3l
4.6375e-07	1.71079	0.125	0.065	0.00701323	Ankrd37
1.3936e-08	1.7035	0.163	0.091	0.00021076	Zfp263
8.5119e-80	1.70005	0.599	0.194	1.2872e-75	Jpt1
5.009e-112	1.69829	0.493	0.037	7.575e-108	Mafb
1.7153e-33	1.69548	0.387	0.179	2.5941e-29	Csf1
3.5605e-42	1.69532	0.609	0.454	5.3846e-38	Isg15
5.0931e-07	1.6939	0.144	0.083	0.00770223	Fmnl2
6.2557e-56	1.688	0.567	0.263	9.4605e-52	Bri3
1.3115e-10	1.68474	0.263	0.186	1.9834e-06	Cflar
9.1716e-17	1.68383	0.327	0.22	1.387e-12	Ogfr
2.155e-85	1.67536	0.588	0.168	3.259e-81	Itm2c
3.466e-12	1.66122	0.244	0.149	5.2416e-08	Pfkp
1.145e-30	1.65654	0.286	0.083	1.7316e-26	Tubb5
2.7082e-08	1.64783	0.164	0.094	0.00040956	Relb
3.5569e-20	1.63681	0.219	0.073	5.379e-16	Hsp90b1
8.491e-71	1.62001	0.705	0.398	1.2841e-66	Pgam1
2.7075e-61	1.60841	0.69	0.434	4.0946e-57	Psmb9
1.9464e-12	1.60758	0.319	0.24	2.9435e-08	Txnrd1
1.8989e-06	1.60556	0.173	0.116	0.0287167	Ccdc71l
4.6551e-20	1.60003	0.234	0.086	7.04e-16	Pdia3
4.4038e-07	1.59427	0.188	0.126	0.00665993	P4ha1
2.5624e-12	1.59241	0.208	0.104	3.8752e-08	Gns
8.9745e-07	1.58979	0.141	0.082	0.0135722	Amdhd2
9.4181e-19	1.54792	0.31	0.168	1.4243e-14	Pfkl
3.7604e-74	1.54553	0.853	0.687	5.6869e-70	Sema4d
5.1952e-11	1.53285	0.238	0.147	7.8567e-07	Tmem140
1.565e-108	1.5196	0.532	0.068	2.366e-104	Mt1
1.1973e-69	1.50471	0.759	0.52	1.8107e-65	Neurl3
3.0166e-59	1.49894	0.479	0.142	4.562e-55	Rack1
1.2309e-09	1.48639	0.273	0.203	1.8615e-05	Sppl2a
1.2008e-11	1.47971	0.307	0.224	1.816e-07	Arrdc4
7.3555e-09	1.4761	0.228	0.154	0.00011124	Isy1
6.03e-104	1.46196	0.892	0.542	9.119e-100	Ctsb
4.4257e-59	1.45091	0.603	0.258	6.6929e-55	Zeb2
3.3197e-27	1.43893	0.483	0.352	5.0204e-23	Skil
7.833e-185	1.4381	0.997	0.954	1.185e-180	Cebpb
4.5443e-60	1.43799	0.66	0.335	6.8723e-56	Slc3a2
8.953e-15	1.43531	0.346	0.253	1.354e-10	Parp10
2.7426e-71	1.43265	0.736	0.36	4.1477e-67	Ly6e
2.3838e-06	1.40343	0.258	0.218	0.0360508	Zc3h7a
1.0765e-57	1.39357	0.634	0.301	1.6279e-53	Atox1
3.5596e-39	1.37883	0.439	0.177	5.3832e-35	Ybx1
2.65e-16	1.37559	0.367	0.252	4.0076e-12	Pmaip1
4.2415e-92	1.3682	0.784	0.336	6.4145e-88	Akr1a1
1.1379e-07	1.34816	0.2	0.13	0.00172086	Gpr84
1.1981e-38	1.34036	0.438	0.173	1.8119e-34	Erp29
6.3193e-53	1.33883	0.405	0.096	9.5567e-49	Axl
6.6292e-25	1.33688	0.376	0.188	1.0025e-20	Cox6b1
4.5192e-26	1.33323	0.487	0.327	6.8345e-22	Dusp6
3.2537e-56	1.32709	0.457	0.129	4.9205e-52	Selenow
5.2943e-27	1.32067	0.49	0.313	8.0066e-23	Sqstm1
6.3849e-27	1.31913	0.457	0.266	9.6559e-23	Cbfb
1.9007e-46	1.30292	0.589	0.299	2.8744e-42	Ski
1.206e-07	1.30283	0.197	0.128	0.0018238	Gpr132
2.0365e-82	1.29921	0.911	0.698	3.0797e-78	Ier5
7.5692e-62	1.28571	0.583	0.22	1.1447e-57	Eef2
1.5049e-56	1.2765	0.654	0.33	2.2758e-52	Actn4
4.2142e-12	1.27649	0.422	0.403	6.3732e-08	Card19
1.7533e-06	1.26547	0.163	0.1	0.0265151	M6pr
7.2707e-29	1.24705	0.618	0.533	1.0996e-24	Hcar2
2.0896e-60	1.23861	0.861	0.664	3.16e-56	Vmp1
2.2671e-06	1.23149	0.246	0.196	0.0342847	Spag9
1.456e-117	1.2299	0.676	0.175	2.201e-113	Crip1
1.2687e-42	1.22784	0.566	0.283	1.9187e-38	Chchd2
7.1786e-11	1.22074	0.306	0.213	1.0856e-06	Srsf1
1.9922e-25	1.21753	0.414	0.252	3.0128e-21	Tnfaip3
1.1325e-57	1.21169	0.918	0.84	1.7127e-53	Tnfaip2
1.658e-56	1.20809	0.764	0.545	2.5075e-52	Adam17
7.6795e-09	1.19794	0.319	0.262	0.00011614	Zfp292
2.9932e-67	1.19692	0.591	0.205	4.5266e-63	Anxa5
2.8384e-28	1.18956	0.432	0.219	4.2925e-24	Myo1c
5.4716e-07	1.18763	0.299	0.253	0.00827471	Slc7a11
2.3298e-49	1.18231	0.375	0.089	3.5234e-45	Pltp
2.8569e-12	1.16943	0.386	0.306	4.3204e-08	Crk
7.7174e-73	1.16791	0.907	0.681	1.1671e-68	Plekho2
2.5281e-12	1.16079	0.435	0.387	3.8232e-08	Bcl2l1
3.5108e-07	1.16	0.255	0.193	0.00530934	Fas
3.8564e-29	1.15694	0.594	0.472	5.8321e-25	Tnfrsf1b
7.232e-15	1.13555	0.447	0.377	1.0937e-10	Rab20
2.2167e-90	1.13263	0.931	0.57	3.3523e-86	Egr1
8.1307e-71	1.12333	0.994	0.894	1.2296e-66	Prdx5
3.9651e-41	1.11162	0.716	0.563	5.9964e-37	Susd6
8.1589e-23	1.10369	0.42	0.235	1.2339e-18	Rrbp1
1.8455e-26	1.10227	0.488	0.282	2.7909e-22	Cd63
1.6581e-20	1.07559	0.378	0.203	2.5075e-16	Mrfap1
5.706e-14	1.06922	0.267	0.137	8.6291e-10	Rnf187
6.9685e-09	1.06123	0.303	0.226	0.00010538	Cd80
2.0743e-06	1.03582	0.314	0.276	0.03137	Jak2
3.398e-64	1.03554	0.854	0.478	5.1388e-60	Ptms
2.1629e-43	1.03364	0.616	0.312	3.271e-39	Tgfb1
4.6177e-16	1.02066	0.51	0.451	6.9833e-12	Nfkbid
2.1514e-20	1.01907	0.469	0.304	3.2536e-16	Cox8a
1.4402e-40	1.01799	0.927	0.883	2.1781e-36	Samhd1
4.8467e-10	1.01333	0.502	0.529	7.3297e-06	Ehd1
3.0712e-22	1.01205	0.501	0.329	4.6446e-18	Gnb1
1.0664e-54	1.01199	0.581	0.227	1.6127e-50	Id2
4.332e-81	1.00439	0.968	0.858	6.5512e-77	Pim1
6.982e-14	1.00299	0.303	0.169	1.0559e-09	Eif4b
1.8259e-36	1.00091	0.734	0.619	2.7613e-32	Nlrp3

## Sheet: neut downreg
p_val	avg_log2FC	pct.1	pct.2	p_val_adj	gene	downregulated_av_log2fc>1, p_val_adj<0.05= 932 genes
3.8401e-16	-1.0007	0.036	0.11	5.8074e-12	Cdc27
7.838e-46	-1.00113	0.157	0.412	1.1853e-41	Tnrc6b
2.1047e-21	-1.00117	0.055	0.159	3.183e-17	Slc35c2
8.6918e-18	-1.00133	0.046	0.133	1.3145e-13	Ppil4
8.0837e-31	-1.00288	0.1	0.267	1.2225e-26	Mta2
2.6562e-34	-1.00294	0.092	0.265	4.017e-30	Dynlrb1
7.112e-20	-1.00317	0.053	0.15	1.0755e-15	D17H6S53E
1.878e-56	-1.0037	0.176	0.48	2.8401e-52	Plcg2
3.6759e-35	-1.00433	0.205	0.435	5.5591e-31	Prr5l
1.1913e-18	-1.00443	0.058	0.155	1.8017e-14	Rfx1
1.6972e-39	-1.00491	0.098	0.291	2.5667e-35	Ralbp1
1.9697e-80	-1.00614	0.559	0.859	2.9788e-76	Vsir
1.4483e-21	-1.00703	0.053	0.155	2.1902e-17	Slmap
2.8877e-15	-1.00812	0.035	0.104	4.3671e-11	Zfp91
5.519e-24	-1.00812	0.069	0.19	8.3464e-20	Stim1
2.3101e-42	-1.01022	0.108	0.317	3.4935e-38	Clec4a2
1.2149e-68	-1.01042	0.362	0.746	1.8373e-64	Trem3
2.7692e-53	-1.01053	0.172	0.454	4.1879e-49	Rdh12
7.0946e-14	-1.01172	0.035	0.1	1.0729e-09	Exoc3
1.4133e-73	-1.01182	0.314	0.726	2.1374e-69	Iqsec1
1.619e-30	-1.01196	0.087	0.244	2.4484e-26	Bloc1s2
2.7831e-62	-1.01251	0.18	0.502	4.2089e-58	Rnf130
2.8777e-23	-1.01268	0.054	0.163	4.3519e-19	Pdcl
6.7418e-30	-1.01476	0.075	0.22	1.0196e-25	Fam160b1
8.2847e-38	-1.01882	0.092	0.274	1.2529e-33	Mdh2
3.1985e-37	-1.01911	0.118	0.316	4.8371e-33	Zmynd11
1.7609e-77	-1.01918	0.409	0.823	2.6631e-73	Lyn
3.1304e-23	-1.01986	0.052	0.159	4.7342e-19	Serp1
1.2723e-94	-1.0199	0.429	0.874	1.9241e-90	Rcsd1
8.2363e-38	-1.02477	0.101	0.292	1.2456e-33	Hnrnpf
2.1442e-49	-1.02664	0.131	0.381	3.2427e-45	Sash3
3.9578e-43	-1.02668	0.131	0.36	5.9853e-39	Rnf13
8.8897e-33	-1.02676	0.07	0.22	1.3444e-28	Pabpc1
2.3142e-45	-1.02682	0.181	0.443	3.4997e-41	Vcl
3.1005e-33	-1.0302	0.103	0.28	4.6888e-29	Anxa7
3.6915e-46	-1.03141	0.134	0.374	5.5827e-42	Card9
2.4313e-19	-1.03222	0.046	0.137	3.6768e-15	Spsb2
3.8803e-49	-1.03248	0.139	0.391	5.8682e-45	Map11
9.8321e-18	-1.03248	0.039	0.12	1.4869e-13	Csnk1g3
4.972e-17	-1.0334	0.042	0.123	7.5192e-13	Rbl2
3.8146e-76	-1.03359	0.299	0.712	5.7688e-72	Dennd5a
1.9478e-27	-1.03359	0.071	0.206	2.9457e-23	Stk16
1.6035e-18	-1.03462	0.042	0.128	2.4249e-14	Ctnna1
7.0416e-23	-1.03682	0.053	0.159	1.0649e-18	Pcsk7
4.0469e-26	-1.03838	0.057	0.177	6.1201e-22	Kat5
1.8904e-17	-1.04038	0.057	0.15	2.8588e-13	Fbxo3
5.4508e-15	-1.04053	0.036	0.106	8.2433e-11	Eif4enif1
8.2118e-22	-1.04062	0.058	0.166	1.2419e-17	Rmnd5a
1.6774e-30	-1.0432	0.086	0.241	2.5367e-26	Wdtc1
4.8008e-34	-1.04408	0.109	0.292	7.2602e-30	Tmem156
3.3325e-24	-1.04409	0.078	0.207	5.0398e-20	Mpzl3
1.1591e-41	-1.0447	0.109	0.316	1.7529e-37	Copa
9.691e-16	-1.04494	0.05	0.132	1.4656e-11	Zfp871
2.3721e-56	-1.04588	0.169	0.463	3.5873e-52	Ampd3
9.0115e-75	-1.04617	0.33	0.737	1.3628e-70	Pxn
2.5011e-28	-1.0462	0.074	0.214	3.7824e-24	Slain2
1.7924e-55	-1.04695	0.219	0.532	2.7107e-51	Dbnl
6.143e-136	-1.04781	0.831	0.983	9.29e-132	Ncf2
7.6616e-29	-1.04836	0.079	0.223	1.1587e-24	Itpr2
1.3415e-19	-1.04863	0.061	0.163	2.0287e-15	Hmgcr
4.7077e-27	-1.04985	0.076	0.213	7.1195e-23	Ctnnbip1
2.4193e-18	-1.05079	0.048	0.137	3.6587e-14	Fbxl20
2.1922e-28	-1.05111	0.066	0.201	3.3152e-24	Capns1
3.3499e-20	-1.05184	0.056	0.156	5.066e-16	Ep400
2.9553e-40	-1.05196	0.111	0.314	4.4692e-36	Cbx4
5.7593e-62	-1.05213	0.232	0.575	8.7098e-58	Selenon
2.3026e-68	-1.05237	0.541	0.858	3.4822e-64	Itgam
1.2196e-69	-1.05311	0.193	0.546	1.8445e-65	Tmem164
7.6961e-14	-1.05503	0.036	0.102	1.1639e-09	Tmem106b
1.7214e-72	-1.05602	0.252	0.632	2.6033e-68	Ppp2r5a
5.0939e-56	-1.05635	0.16	0.449	7.7035e-52	Mical1
7.1619e-29	-1.05673	0.075	0.218	1.0831e-24	Agfg1
3.4944e-14	-1.05699	0.042	0.112	5.2846e-10	Dhrs11
6.8702e-44	-1.06019	0.112	0.329	1.039e-39	Naa60
2.9527e-25	-1.06063	0.068	0.193	4.4654e-21	Xpr1
1.768e-20	-1.06175	0.046	0.14	2.6738e-16	Inpp5b
9.4864e-14	-1.06187	0.038	0.104	1.4346e-09	Smim19
2.8821e-15	-1.06361	0.038	0.11	4.3586e-11	Sgpp1
5.503e-43	-1.06406	0.117	0.332	8.3222e-39	St8sia4
4.0199e-17	-1.06475	0.038	0.115	6.0793e-13	Huwe1
3.2856e-14	-1.06511	0.037	0.104	4.9687e-10	Cyb5r3
8.2026e-14	-1.06779	0.038	0.104	1.2405e-09	Hif1an
6.589e-38	-1.06811	0.092	0.274	9.9646e-34	Milr1
6.7855e-45	-1.07109	0.113	0.332	1.0262e-40	Dock5
6.6287e-77	-1.0711	0.304	0.72	1.0025e-72	Rara
1.0024e-17	-1.0723	0.045	0.129	1.516e-13	Aftph
2.1007e-45	-1.07253	0.12	0.346	3.1768e-41	Csnk1g2
9.1149e-66	-1.07266	0.368	0.695	1.3784e-61	Gpi1
8.5176e-68	-1.07334	0.307	0.694	1.2881e-63	Cxcr4
4.7558e-20	-1.07383	0.051	0.147	7.1922e-16	Spidr
3.3183e-22	-1.07406	0.048	0.147	5.0182e-18	Casd1
3.4352e-33	-1.07428	0.103	0.276	5.1951e-29	Csgalnact2
1.234e-25	-1.07442	0.048	0.158	1.8662e-21	Stard5
1.694e-47	-1.07669	0.158	0.412	2.5618e-43	Arhgap4
7.5743e-36	-1.07671	0.099	0.28	1.1455e-31	Coro2a
3.1626e-80	-1.07851	0.328	0.738	4.7829e-76	Myh9
3.6383e-47	-1.08024	0.12	0.352	5.5022e-43	Stk4
1.5976e-52	-1.08051	0.156	0.428	2.416e-48	Chsy1
2.0679e-22	-1.08447	0.051	0.155	3.1273e-18	Vps35
6.0694e-34	-1.08447	0.092	0.262	9.1788e-30	Bid
1.4402e-20	-1.08447	0.049	0.146	2.178e-16	Herpud2
6.8605e-47	-1.0861	0.149	0.396	1.0375e-42	Unc13d
1.8446e-66	-1.08715	0.228	0.58	2.7896e-62	Ccni
6.3094e-24	-1.08818	0.071	0.194	9.5418e-20	Hip1r
5.085e-19	-1.09012	0.048	0.138	7.6901e-15	Acox1
1.6054e-36	-1.09228	0.09	0.266	2.4278e-32	Myo1g
4.4988e-16	-1.09251	0.033	0.103	6.8036e-12	Pknox1
3.682e-64	-1.09329	0.443	0.782	5.5683e-60	Osm
1.3715e-57	-1.09389	0.142	0.422	2.0742e-53	Soat1
5.6894e-26	-1.09393	0.056	0.173	8.6041e-22	Wdr45
2.7377e-42	-1.09395	0.113	0.319	4.1402e-38	Atp2a3
1.3325e-54	-1.09442	0.104	0.343	2.0152e-50	Ndufa13
6.6432e-32	-1.09502	0.074	0.224	1.0046e-27	Mff
2.2108e-20	-1.09615	0.042	0.132	3.3434e-16	Zbtb44
3.9948e-72	-1.09617	0.224	0.595	6.0413e-68	Flot1
1.7296e-32	-1.09694	0.13	0.319	2.6157e-28	Arrdc3
4.517e-91	-1.09771	0.525	0.9	6.8311e-87	Cd33
5.0687e-31	-1.09828	0.06	0.197	7.6654e-27	Sycp2
3.0837e-17	-1.09979	0.042	0.123	4.6634e-13	Zc3h12d
2.2911e-45	-1.10101	0.105	0.318	3.4648e-41	Fam214b
3.8366e-26	-1.10217	0.077	0.21	5.8021e-22	Ifit1bl2
2.8172e-32	-1.10247	0.078	0.233	4.2604e-28	Ensa
3.5042e-35	-1.10297	0.093	0.267	5.2994e-31	Cd300ld
1.448e-36	-1.10333	0.101	0.286	2.1899e-32	Sgms1
1.1582e-26	-1.10399	0.068	0.197	1.7515e-22	Zscan29
3.4367e-17	-1.10428	0.042	0.123	5.1973e-13	Ncoa6
9.1528e-30	-1.10476	0.061	0.194	1.3842e-25	Rere
1.847e-44	-1.10562	0.123	0.347	2.7932e-40	Azin1
3.3881e-17	-1.10606	0.035	0.11	5.1238e-13	Taf8
1.257e-43	-1.1063	0.112	0.326	1.9009e-39	Mob3a
9.3367e-15	-1.10673	0.034	0.102	1.412e-10	Tmed3
3.7541e-32	-1.10896	0.077	0.231	5.6773e-28	Lypla2
2.0811e-85	-1.11035	0.334	0.765	3.1473e-81	Cd37
2.4252e-45	-1.1106	0.171	0.422	3.6676e-41	Gcc1
6.5808e-50	-1.11227	0.166	0.433	9.9522e-46	Mfsd6
1.9039e-16	-1.11362	0.037	0.111	2.8793e-12	Rad9a
6.6909e-47	-1.11471	0.143	0.387	1.0119e-42	Ywhah
3.5057e-35	-1.11517	0.096	0.271	5.3017e-31	Prkaa1
5.8096e-59	-1.11553	0.168	0.464	8.7859e-55	Aldh3b1
2.8953e-59	-1.11578	0.113	0.372	4.3786e-55	2025-09-09
2.9745e-30	-1.1163	0.092	0.25	4.4984e-26	Ipmk
4.0359e-21	-1.11795	0.037	0.125	6.1034e-17	Paip1
2.4212e-36	-1.11819	0.102	0.287	3.6616e-32	Rchy1
1.185e-22	-1.11896	0.044	0.142	1.7921e-18	Arl6ip6
3.3987e-17	-1.11992	0.037	0.113	5.1398e-13	Madd
7.3772e-34	-1.12034	0.08	0.24	1.1157e-29	Inpp5k
5.1355e-20	-1.12039	0.043	0.133	7.7665e-16	Nnt
2.6023e-75	-1.1214	0.275	0.666	3.9355e-71	Usp32
1.3065e-57	-1.1222	0.157	0.446	1.9758e-53	Paip2
5.3443e-51	-1.12247	0.169	0.442	8.0823e-47	Klra2
2.0132e-33	-1.12251	0.077	0.233	3.0445e-29	Lbh
5.787e-70	-1.12547	0.192	0.54	8.7517e-66	Hsd17b11
2.3369e-91	-1.12549	0.341	0.791	3.5341e-87	Siglece
8.1217e-33	-1.1264	0.066	0.213	1.2282e-28	Mindy2
5.5359e-28	-1.12733	0.068	0.202	8.3719e-24	Taz
8.404e-16	-1.13127	0.034	0.103	1.2709e-11	Trub2
6.3428e-86	-1.13138	0.345	0.771	9.5922e-82	Pten
5.8173e-48	-1.13411	0.104	0.323	8.7976e-44	Fgfr1op2
4.506e-17	-1.13451	0.032	0.104	6.8144e-13	Pias3
1.2377e-18	-1.13466	0.041	0.125	1.8718e-14	Csnk2a1
3.7693e-69	-1.13568	0.262	0.621	5.7004e-65	Alox5
1.673e-29	-1.13607	0.059	0.19	2.5301e-25	Ppard
2.1902e-24	-1.13764	0.056	0.169	3.3122e-20	Kmt2c
2.5307e-46	-1.13767	0.06	0.235	3.8272e-42	Tgm1
3.9833e-58	-1.13786	0.143	0.419	6.024e-54	Oaz2
6.0418e-49	-1.13805	0.149	0.403	9.137e-45	Nfatc1
3.7559e-60	-1.13917	0.218	0.542	5.6801e-56	Ogt
1.0133e-86	-1.13965	0.585	0.838	1.5325e-82	Flna
2.1694e-80	-1.14085	0.398	0.794	3.2807e-76	Ddx6
1.2598e-16	-1.14106	0.033	0.104	1.9052e-12	Fam114a2
2.1435e-73	-1.1416	0.212	0.579	3.2416e-69	Map3k3
6.8384e-43	-1.14224	0.097	0.299	1.0342e-38	Coq10b
4.9996e-16	-1.14289	0.042	0.119	7.5609e-12	Abhd4
6.1059e-17	-1.14459	0.034	0.108	9.234e-13	C1galt1c1
2.3247e-68	-1.1451	0.236	0.595	3.5156e-64	Bcl6
8.7356e-58	-1.14551	0.205	0.515	1.3211e-53	Ppt1
1.4848e-31	-1.14614	0.081	0.233	2.2455e-27	Dab2ip
8.7287e-21	-1.15159	0.044	0.137	1.32e-16	Man2b2
7.3739e-66	-1.1517	0.175	0.494	1.1152e-61	Tarm1
3.0527e-33	-1.15274	0.081	0.24	4.6166e-29	Ugdh
6.6565e-47	-1.1538	0.123	0.352	1.0067e-42	Ccndbp1
2.308e-101	-1.15392	0.385	0.847	3.4898e-97	Mboat7
4.2513e-18	-1.15455	0.039	0.12	6.4292e-14	Mapk1ip1
2.3117e-50	-1.15497	0.108	0.338	3.496e-46	Ralb
5.0387e-49	-1.15518	0.144	0.396	7.62e-45	Pde1b
1.5265e-78	-1.15527	0.197	0.57	2.3085e-74	Actr2
2.6904e-29	-1.15589	0.063	0.196	4.0687e-25	Iqgap2
2.2025e-19	-1.15603	0.035	0.116	3.3308e-15	2025-03-02
2.9042e-97	-1.15621	0.358	0.811	4.3921e-93	Nadk
8.6996e-26	-1.15637	0.051	0.164	1.3156e-21	Arhgef6
8.8671e-20	-1.15712	0.037	0.121	1.341e-15	Cryzl1
1.3036e-43	-1.15744	0.101	0.305	1.9714e-39	Anks1
1.3478e-18	-1.15747	0.053	0.146	2.0383e-14	Mat2b
1.0145e-29	-1.15924	0.064	0.199	1.5342e-25	Tmed8
7.7678e-26	-1.15938	0.057	0.176	1.1747e-21	Gdi2
2.729e-48	-1.15976	0.119	0.349	4.127e-44	Rap1gap2
8.6147e-82	-1.15985	0.308	0.717	1.3028e-77	Carhsp1
2.9959e-66	-1.16161	0.15	0.456	4.5308e-62	Ppp2r5c
2.19e-20	-1.16195	0.047	0.141	3.3119e-16	Tmem41b
5.9854e-30	-1.16406	0.06	0.192	9.0517e-26	Cuedc2
1.5918e-52	-1.16475	0.114	0.355	2.4073e-48	Rsu1
4.6363e-34	-1.16547	0.059	0.202	7.0115e-30	Cep120
4.4851e-25	-1.16584	0.052	0.163	6.7828e-21	Foxp1
1.7858e-18	-1.16586	0.065	0.164	2.7007e-14	Zmpste24
2.8096e-50	-1.16622	0.101	0.322	4.249e-46	Clec12a
6.8801e-43	-1.1663	0.114	0.325	1.0405e-38	Cd101
1.6481e-47	-1.16649	0.111	0.334	2.4924e-43	Palm
2.4564e-16	-1.1678	0.035	0.107	3.7149e-12	Arsg
1.913e-19	-1.16994	0.04	0.125	2.8931e-15	Slc22a15
4.3428e-34	-1.1702	0.081	0.243	6.5677e-30	2025-03-01
9.112e-21	-1.1702	0.049	0.146	1.378e-16	Cib1
5.5124e-29	-1.17153	0.071	0.21	8.3365e-25	H2afz
5.9091e-89	-1.17172	0.267	0.695	8.9363e-85	Msl1
9.9445e-33	-1.17219	0.059	0.198	1.5039e-28	Ifnlr1
2.7052e-40	-1.1727	0.092	0.279	4.091e-36	Vps26b
7.7315e-39	-1.17275	0.085	0.265	1.1692e-34	Tnfaip8
4.7562e-90	-1.17361	0.277	0.712	7.1927e-86	Akap13
6.9047e-72	-1.17509	0.256	0.628	1.0442e-67	Gpcpd1
4.2801e-14	-1.1759	0.039	0.108	6.4728e-10	Smc4
3.4804e-34	-1.17712	0.069	0.222	5.2634e-30	Ints6l
2.2685e-18	-1.17758	0.04	0.123	3.4307e-14	Tapt1
2.5749e-28	-1.17822	0.052	0.173	3.894e-24	Nek9
4.3968e-19	-1.17852	0.037	0.119	6.6493e-15	Wdr5
1.9991e-27	-1.1794	0.064	0.192	3.0233e-23	Mta3
1.042e-49	-1.18131	0.112	0.342	1.5759e-45	Ywhab
9.4989e-31	-1.18265	0.062	0.198	1.4365e-26	Ubl7
1.7025e-77	-1.18338	0.22	0.596	2.5748e-73	Rab44
3.2138e-22	-1.18401	0.043	0.14	4.8602e-18	Hpcal1
6.9027e-19	-1.18401	0.044	0.13	1.0439e-14	Lnpk
1.4642e-20	-1.185	0.038	0.124	2.2143e-16	Gbe1
3.7581e-17	-1.18562	0.033	0.106	5.6834e-13	Nek7
1.8163e-54	-1.18613	0.14	0.403	2.7468e-50	Lgals9
1.8762e-69	-1.18648	0.239	0.595	2.8373e-65	Ssh2
6.3624e-41	-1.18694	0.093	0.282	9.6218e-37	Ctbp1
2.1034e-89	-1.18695	0.264	0.698	3.1809e-85	Gmfg
4.722e-109	-1.1876	0.51	0.906	7.141e-105	Stk17b
7.1008e-37	-1.18785	0.061	0.214	1.0739e-32	Ncoa2
6.9738e-76	-1.1902	0.325	0.718	1.0546e-71	Rgs2
1.9673e-69	-1.19092	0.284	0.645	2.9751e-65	Gcnt2
1.5615e-61	-1.19218	0.167	0.471	2.3615e-57	Stat5b
8.7294e-19	-1.19228	0.04	0.124	1.3201e-14	Smpd5
1.8181e-39	-1.19253	0.366	0.595	2.7495e-35	Steap4
4.2558e-70	-1.19307	0.168	0.495	6.436e-66	Zfp516
3.2832e-25	-1.19395	0.046	0.153	4.9652e-21	Cir1
1.4162e-73	-1.19399	0.203	0.555	2.1418e-69	Ctse
1.6808e-40	-1.19431	0.089	0.275	2.5418e-36	Ints12
1.4447e-31	-1.19509	0.068	0.211	2.1848e-27	Myo5a
3.492e-162	-1.19582	0.961	0.991	5.281e-158	Rac2
3.7801e-31	-1.19737	0.062	0.199	5.7167e-27	Kidins220
7.2149e-17	-1.19768	0.038	0.113	1.0911e-12	Nploc4
1.9808e-18	-1.19851	0.041	0.124	2.9955e-14	Cdc25b
5.9199e-34	-1.19995	0.055	0.193	8.9526e-30	Vipas39
1.9006e-30	-1.20129	0.059	0.192	2.8742e-26	Psma1
2.307e-73	-1.20225	0.192	0.542	3.4889e-69	Kctd10
5.6677e-53	-1.20441	0.135	0.39	8.5712e-49	Ccm2
3.3408e-17	-1.20443	0.033	0.106	5.0522e-13	Stx18
1.995e-49	-1.20521	0.107	0.332	3.0171e-45	Casc3
4.0183e-80	-1.20661	0.199	0.572	6.0769e-76	Kif21b
1.7013e-42	-1.20711	0.112	0.321	2.5729e-38	Atrnl1
8.8666e-50	-1.20821	0.093	0.309	1.3409e-45	Aip
1.9359e-88	-1.20944	0.252	0.669	2.9276e-84	Myl12b
2.9169e-76	-1.20956	0.237	0.609	4.4113e-72	Dhrs9
5.1745e-24	-1.21	0.042	0.142	7.8254e-20	Tnks2
8.1661e-57	-1.21	0.139	0.409	1.235e-52	Edem2
1.6371e-44	-1.21074	0.112	0.326	2.4758e-40	Map3k5
5.0425e-22	-1.21088	0.045	0.142	7.6258e-18	Eef2k
5.3561e-17	-1.2113	0.034	0.108	8.1001e-13	Bnip3l
5.4305e-17	-1.21148	0.032	0.103	8.2125e-13	Nlrp1b
3.0675e-56	-1.21241	0.135	0.399	4.639e-52	Pik3cg
2.7963e-23	-1.21309	0.054	0.162	4.2289e-19	Taok2
2.2712e-48	-1.21468	0.1	0.316	3.4347e-44	Plscr1
6.122e-97	-1.21609	0.308	0.763	9.2583e-93	Ttc7
2.2703e-15	-1.21638	0.039	0.111	3.4334e-11	Fbh1
3.6128e-18	-1.21849	0.044	0.129	5.4636e-14	Rpia
1.5964e-32	-1.21901	0.072	0.222	2.4142e-28	Elovl1
4.827e-168	-1.21978	0.902	0.986	7.3e-164	Anxa2
1.5194e-36	-1.22013	0.073	0.235	2.2978e-32	Zdhhc9
1.5553e-22	-1.22089	0.046	0.145	2.3521e-18	Baz1b
4.6991e-88	-1.22417	0.221	0.626	7.1064e-84	Rassf3
2.345e-122	-1.22666	0.417	0.898	3.546e-118	Arhgap45
3.4111e-83	-1.22869	0.26	0.648	5.1587e-79	Mettl9
8.2337e-44	-1.2302	0.083	0.272	1.2452e-39	Scamp2
2.6171e-41	-1.23314	0.075	0.25	3.9578e-37	Znhit1
4.7966e-24	-1.23476	0.061	0.176	7.2539e-20	Pithd1
3.8856e-48	-1.23481	0.12	0.349	5.8762e-44	Pnpla8
4.9005e-62	-1.23534	0.132	0.411	7.411e-58	Atp8b4
2.48e-105	-1.23776	0.329	0.799	3.751e-101	Stk38
5.4813e-27	-1.23857	0.051	0.167	8.2894e-23	Akirin1
3.7758e-27	-1.2412	0.045	0.155	5.7102e-23	Ezh1
1.0071e-50	-1.24176	0.095	0.313	1.523e-46	Rp9
1.5575e-41	-1.24218	0.106	0.305	2.3554e-37	Snrk
1.147e-106	-1.24391	0.417	0.832	1.734e-102	Anxa11
2.6001e-55	-1.24587	0.118	0.368	3.9321e-51	Ltbr
4.9525e-60	-1.24589	0.138	0.413	7.4896e-56	Pilrb2
1.3468e-24	-1.24685	0.056	0.168	2.0368e-20	Nxn
1.175e-117	-1.24839	0.329	0.816	1.777e-113	Abtb1
1.7436e-62	-1.24843	0.138	0.421	2.6368e-58	Csnk1e
1.7203e-25	-1.24922	0.043	0.149	2.6016e-21	Strn3
1.8452e-28	-1.25104	0.055	0.179	2.7905e-24	Rhoc
2.6498e-38	-1.25169	0.077	0.246	4.0073e-34	Senp2
9.1114e-24	-1.25248	0.045	0.147	1.3779e-19	Uqcrfs1
1.9946e-34	-1.25287	0.058	0.201	3.0164e-30	Braf
4.8585e-38	-1.25391	0.059	0.211	7.3476e-34	Hcfc1r1
4.7819e-30	-1.2544	0.049	0.171	7.2317e-26	Vps36
8.6035e-62	-1.25518	0.104	0.36	1.3011e-57	Pgk1
2.88e-105	-1.25703	0.389	0.815	4.355e-101	Xdh
9.433e-60	-1.25714	0.141	0.417	1.4266e-55	Mocos
8.3467e-32	-1.2585	0.049	0.176	1.2623e-27	Entpd7
1.2258e-19	-1.25938	0.04	0.125	1.8538e-15	Borcs8
6.6322e-30	-1.26024	0.054	0.18	1.003e-25	Gatad1
5.1161e-19	-1.2608	0.039	0.123	7.7371e-15	Gpr137
6.8309e-53	-1.26264	0.106	0.339	1.033e-48	Sipa1l2
6.3234e-29	-1.26361	0.057	0.184	9.5629e-25	Me2
4.1959e-23	-1.2637	0.035	0.125	6.3454e-19	Galns
2.623e-59	-1.26545	0.142	0.417	3.9668e-55	Treml2
8.7198e-47	-1.26578	0.098	0.308	1.3187e-42	Acin1
4.7082e-25	-1.2658	0.042	0.143	7.1202e-21	Vps18
6.6712e-33	-1.26661	0.066	0.211	1.0089e-28	Snx27
2.4895e-29	-1.26756	0.048	0.167	3.7649e-25	Slc44a1
1.8732e-38	-1.26773	0.063	0.219	2.8328e-34	Coro7
3.295e-51	-1.26824	0.114	0.347	4.9831e-47	Mtmr3
7.48e-133	-1.26883	0.498	0.922	1.131e-128	Pygl
7.7629e-33	-1.2689	0.057	0.193	1.174e-28	Pak1
3.7502e-73	-1.27075	0.153	0.473	5.6715e-69	Trp53inp1
4.2972e-81	-1.27089	0.171	0.527	6.4986e-77	Atg7
3.5201e-25	-1.27107	0.048	0.155	5.3234e-21	Stap1
1.6427e-28	-1.27184	0.049	0.168	2.4842e-24	Pitpnc1
5.9933e-20	-1.27274	0.031	0.11	9.0636e-16	Rap2a
6.9996e-19	-1.27292	0.033	0.111	1.0586e-14	Setx
5.6895e-71	-1.2743	0.15	0.463	8.6043e-67	Stk10
4.496e-170	-1.27627	0.886	0.992	6.799e-166	Zyx
3.2296e-18	-1.27712	0.036	0.113	4.8841e-14	Zfp445
6.8329e-86	-1.27779	0.17	0.54	1.0333e-81	Ncor1
1.5102e-24	-1.27904	0.036	0.132	2.2839e-20	Rab3gap2
6.3481e-10	-1.28079	0.174	0.259	9.6002e-06	Cd81
1.9083e-34	-1.28109	0.07	0.223	2.886e-30	Frg1
9.8605e-73	-1.28181	0.189	0.527	1.4912e-68	Rnf11
1.2723e-48	-1.28387	0.089	0.296	1.924e-44	Evi2
1.6821e-68	-1.2839	0.136	0.434	2.5438e-64	Klhl2
6.6894e-30	-1.28517	0.048	0.168	1.0116e-25	Hnrnpc
1.0019e-31	-1.28539	0.067	0.209	1.5152e-27	Ubr2
4.9148e-82	-1.28573	0.242	0.623	7.4326e-78	Pram1
8.1944e-27	-1.28611	0.046	0.156	1.2392e-22	Cdc14a
3.5184e-77	-1.28778	0.157	0.493	5.3209e-73	Atp2c1
8.4152e-27	-1.28901	0.055	0.173	1.2726e-22	Tnfrsf21
1.1831e-69	-1.28934	0.153	0.464	1.7892e-65	Mctp2
1.2704e-84	-1.29049	0.192	0.565	1.9213e-80	Pbx1
1.341e-56	-1.29062	0.109	0.356	2.028e-52	Irak4
1.7142e-23	-1.29092	0.042	0.141	2.5924e-19	Zbtb39
7.8692e-72	-1.29136	0.176	0.508	1.1901e-67	Cdc42ep3
1.181e-41	-1.29363	0.068	0.237	1.786e-37	Ppox
1.0027e-68	-1.29368	0.131	0.425	1.5164e-64	Clip1
5.1789e-41	-1.2944	0.067	0.233	7.832e-37	Kri1
9.9076e-37	-1.2944	0.058	0.206	1.4983e-32	Tacstd2
3.7127e-18	-1.29515	0.03	0.102	5.6148e-14	Trappc1
9.2205e-18	-1.29515	0.031	0.103	1.3944e-13	Gps2
9.8236e-30	-1.29553	0.056	0.183	1.4856e-25	Slco4c1
7.6757e-92	-1.29598	0.259	0.665	1.1608e-87	Slc27a4
1.4046e-28	-1.29648	0.045	0.159	2.1242e-24	Rabggta
6.711e-13	-1.29747	0.1	0.199	1.0149e-08	Bgn
3.9885e-68	-1.29766	0.138	0.437	6.0319e-64	Rab4b
1.6375e-38	-1.29788	0.075	0.241	2.4764e-34	F5
2.4201e-18	-1.2986	0.029	0.1	3.6599e-14	Trim33
8.5872e-34	-1.30073	0.054	0.19	1.2986e-29	Tk2
9.2941e-31	-1.30115	0.043	0.16	1.4055e-26	Atp13a2
2.876e-122	-1.3033	0.457	0.881	4.35e-118	Glrx
1.6059e-80	-1.30369	0.182	0.538	2.4286e-76	Twf2
2.3498e-21	-1.30444	0.035	0.12	3.5536e-17	Cib2
4.4364e-35	-1.30469	0.052	0.189	6.7091e-31	Zfhx3
1.4114e-32	-1.3056	0.058	0.194	2.1344e-28	Pink1
7.1579e-61	-1.30573	0.141	0.424	1.0825e-56	Atg101
9.599e-110	-1.30836	0.389	0.82	1.452e-105	Pgd
4.115e-18	-1.31048	0.032	0.106	6.2231e-14	Stx16
1.0611e-39	-1.31075	0.069	0.235	1.6047e-35	Dock11
5.3858e-68	-1.31105	0.148	0.45	8.145e-64	Sqor
7.9034e-22	-1.31124	0.037	0.125	1.1952e-17	Paxx
1.5583e-84	-1.31238	0.173	0.535	2.3566e-80	Msra
4.1199e-69	-1.31295	0.14	0.441	6.2306e-65	Tmem50b
5.4064e-26	-1.31473	0.08	0.213	8.1762e-22	Trf
1.668e-20	-1.31665	0.035	0.119	2.5224e-16	Ube3b
3.0346e-49	-1.31692	0.101	0.319	4.5893e-45	Narf
1.1494e-37	-1.31751	0.074	0.239	1.7382e-33	Stx5a
1.0834e-65	-1.32271	0.132	0.415	1.6384e-61	Fgd4
1.7868e-45	-1.32304	0.083	0.276	2.7021e-41	Prr14
1.4012e-32	-1.32629	0.05	0.18	2.119e-28	Dap
1.3484e-45	-1.32914	0.102	0.309	2.0392e-41	Arhgap26
5.896e-107	-1.32966	0.306	0.756	8.916e-103	Hipk1
5.1644e-31	-1.33139	0.054	0.183	7.8101e-27	Epb41
1.3145e-61	-1.33218	0.127	0.396	1.9879e-57	Pira2
4.3675e-87	-1.33252	0.198	0.581	6.6049e-83	Dmxl2
4.3353e-96	-1.33258	0.27	0.699	6.5563e-92	Xpo6
4.8104e-89	-1.33315	0.199	0.588	7.2748e-85	Slc35a5
1.2721e-23	-1.3335	0.038	0.133	1.9238e-19	Dnmbp
3.0447e-22	-1.33409	0.034	0.121	4.6045e-18	Tada3
4.5552e-40	-1.33549	0.069	0.236	6.8888e-36	Mlec
6.5298e-21	-1.33601	0.033	0.116	9.875e-17	Nos1ap
3.4815e-19	-1.33905	0.033	0.111	5.2651e-15	Nfic
2.4606e-25	-1.34111	0.039	0.14	3.7211e-21	Ctbp2
2.9798e-86	-1.34869	0.226	0.61	4.5063e-82	Ppp1r3d
2.2854e-50	-1.34944	0.091	0.301	3.4562e-46	Cyb5r4
1.0253e-24	-1.34976	0.04	0.138	1.5505e-20	Bmpr1a
2.814e-186	-1.3525	0.892	0.984	4.256e-182	Alox5ap
9.5345e-49	-1.35258	0.098	0.31	1.4419e-44	Tmem170b
4.7583e-79	-1.35272	0.162	0.498	7.196e-75	Acap1
7.8083e-32	-1.35497	0.05	0.177	1.1809e-27	Mvb12b
1.4579e-37	-1.35923	0.049	0.189	2.2048e-33	Stt3b
2.7032e-67	-1.36093	0.146	0.442	4.0881e-63	Tecr
3.1313e-20	-1.36099	0.03	0.107	4.7355e-16	Agl
1.966e-159	-1.36177	0.567	0.967	2.973e-155	Lsp1
4.8914e-84	-1.363	0.163	0.518	7.3972e-80	Pbx2
6.4313e-51	-1.3631	0.08	0.284	9.7261e-47	D1Ertd622e
1.743e-47	-1.36439	0.085	0.284	2.636e-43	Hcst
5.786e-77	-1.36458	0.126	0.437	8.7502e-73	Ppp1ca
1.811e-50	-1.36528	0.09	0.301	2.7388e-46	Plekhg3
1.1143e-32	-1.36599	0.069	0.213	1.6851e-28	Tbc1d8
1.2769e-81	-1.36692	0.185	0.538	1.9311e-77	Timp2
1.1393e-22	-1.36778	0.038	0.13	1.723e-18	Zrsr1
5.5181e-35	-1.36795	0.062	0.209	8.3451e-31	Pcmt1
6.6946e-32	-1.36827	0.048	0.173	1.0124e-27	Exoc6
1.0646e-18	-1.37245	0.03	0.103	1.61e-14	Plekhg2
9.3599e-33	-1.37268	0.06	0.197	1.4155e-28	Lamtor4
2.2395e-64	-1.37381	0.119	0.389	3.3868e-60	Hjurp
9.2261e-75	-1.37431	0.133	0.443	1.3953e-70	Csk
6.0622e-91	-1.37514	0.161	0.535	9.1678e-87	Arpc2
8.727e-119	-1.37566	0.327	0.806	1.32e-114	Rasgrp4
2.481e-109	-1.37692	0.276	0.741	3.753e-105	Fam32a
1.4706e-32	-1.37725	0.069	0.216	2.224e-28	mt-Cytb
1.443e-59	-1.3782	0.107	0.355	2.1823e-55	Slc25a24
2.2273e-30	-1.3782	0.049	0.172	3.3683e-26	Tmem120a
3.627e-130	-1.38267	0.341	0.853	5.486e-126	Pi16
6.199e-80	-1.38422	0.147	0.478	9.3748e-76	Mia2
2.735e-92	-1.387	0.191	0.578	4.1362e-88	Cds2
4.394e-104	-1.38874	0.2	0.619	6.645e-100	Notch1
2.1842e-22	-1.38933	0.031	0.116	3.3032e-18	Eif3f
1.009e-119	-1.39066	0.771	0.928	1.526e-115	Arhgdib
1.224e-128	-1.392	0.379	0.858	1.851e-124	Tmcc1
1.0191e-27	-1.3946	0.038	0.142	1.5411e-23	Nedd4l
9.536e-104	-1.39469	0.188	0.605	1.442e-99	Tcp11l2
1.4755e-27	-1.39601	0.036	0.138	2.2313e-23	Vps13c
4.7639e-56	-1.39613	0.092	0.319	7.2045e-52	Arfip1
2.942e-204	-1.39889	0.951	0.991	4.449e-200	S100a11
4.3211e-40	-1.40013	0.058	0.213	6.5348e-36	Lyz1
1.4533e-79	-1.40121	0.136	0.458	2.1978e-75	Rab24
8.1553e-37	-1.40201	0.06	0.209	1.2333e-32	Dcaf11
4.059e-158	-1.40238	0.485	0.935	6.139e-154	Spi1
1.3486e-49	-1.40418	0.066	0.253	2.0395e-45	Snx1
7.0062e-35	-1.40446	0.056	0.197	1.0596e-30	Pcnx
2.401e-53	-1.40505	0.076	0.282	3.6311e-49	Rab5b
4.3044e-53	-1.40574	0.079	0.288	6.5096e-49	Sos2
2.3388e-92	-1.40666	0.164	0.54	3.537e-88	Eif4ebp1
1.5501e-37	-1.40737	0.053	0.196	2.3442e-33	Itgb2l
3.1753e-35	-1.41046	0.056	0.197	4.802e-31	Samd8
3.9964e-39	-1.41117	0.061	0.218	6.0438e-35	Gpr65
3.8091e-76	-1.41118	0.129	0.437	5.7605e-72	Tnfaip8l2
3.8471e-37	-1.41177	0.063	0.215	5.818e-33	Agap1
9.2521e-33	-1.4122	0.055	0.188	1.3992e-28	Sipa1l1
5.2656e-67	-1.41396	0.09	0.343	7.9632e-63	Unc119
4.2655e-38	-1.41643	0.104	0.289	6.4508e-34	Hsp90aa1
1.2555e-43	-1.41664	0.079	0.261	1.8987e-39	Asnsd1
3.8713e-96	-1.41719	0.549	0.803	5.8545e-92	Aldh2
6.049e-150	-1.41874	0.401	0.904	9.147e-146	Grk2
3.7959e-31	-1.41889	0.051	0.177	5.7405e-27	Atrx
1.223e-111	-1.42067	0.213	0.661	1.849e-107	Rab5if
2.9011e-56	-1.42072	0.076	0.288	4.3873e-52	Abcd1
9.6382e-45	-1.42116	0.066	0.24	1.4576e-40	Clasp1
5.2072e-28	-1.42327	0.038	0.142	7.8748e-24	Smarca2
5.5656e-21	-1.42432	0.026	0.1	8.4168e-17	Pdk3
1.978e-26	-1.42686	0.045	0.153	2.9914e-22	Nt5dc1
2.1101e-60	-1.42967	0.096	0.336	3.1911e-56	Srpk2
2.103e-99	-1.43223	0.2	0.605	3.18e-95	Nbeal2
2.7587e-55	-1.4324	0.091	0.316	4.172e-51	Hnrnpa2b1
3.5014e-27	-1.43355	0.035	0.136	5.2952e-23	Agpat1
8.6978e-40	-1.43606	0.061	0.218	1.3154e-35	Mpc2
5.027e-58	-1.43854	0.083	0.306	7.6024e-54	Arpc4
7.6432e-68	-1.44025	0.483	0.785	1.1559e-63	Ifitm1
2.2855e-25	-1.44062	0.027	0.115	3.4564e-21	Card6
8.1124e-93	-1.4407	0.229	0.621	1.2268e-88	Dstn
3.0562e-28	-1.44202	0.036	0.14	4.6219e-24	Kif2a
2.4539e-27	-1.44202	0.036	0.137	3.7111e-23	Nbr1
4.163e-47	-1.44281	0.09	0.289	6.2957e-43	Adgrg3
1.1172e-29	-1.44355	0.037	0.145	1.6896e-25	Mfsd14a
6.9275e-21	-1.44607	0.034	0.117	1.0476e-16	Trappc2l
2.9237e-54	-1.44671	0.085	0.301	4.4215e-50	Wdr77
6.4082e-66	-1.44675	0.097	0.351	9.6911e-62	Scp2
2.5666e-35	-1.44828	0.047	0.18	3.8815e-31	Lsm10
5.212e-107	-1.45569	0.522	0.857	7.883e-103	Wfdc21
5.0547e-30	-1.45588	0.044	0.16	7.6442e-26	Trip4
6.3772e-46	-1.45965	0.069	0.249	9.6442e-42	Akt2
1.3293e-66	-1.46159	0.098	0.356	2.0103e-62	Tle5
9.1768e-41	-1.46171	0.061	0.222	1.3878e-36	Rapgef1
5.8603e-40	-1.46184	0.052	0.201	8.8626e-36	Tomm22
9.648e-140	-1.46363	0.287	0.814	1.459e-135	Kdm7a
6.128e-68	-1.46389	0.112	0.379	9.2674e-64	Ppm1m
3.277e-22	-1.46615	0.034	0.121	4.9558e-18	Mpnd
3.8415e-22	-1.46839	0.033	0.119	5.8095e-18	Brpf3
8.2436e-81	-1.46854	0.121	0.433	1.2467e-76	Far1
6.8584e-35	-1.46945	0.053	0.189	1.0372e-30	Ldb1
2.3836e-26	-1.4695	0.033	0.128	3.6048e-22	Atg4d
4.0811e-91	-1.46992	0.178	0.554	6.1719e-87	Rnf167
3.1166e-26	-1.47053	0.031	0.125	4.7132e-22	Ing3
6.3687e-19	-1.47203	0.034	0.111	9.6314e-15	Tmco3
4.732e-24	-1.47485	0.034	0.124	7.1562e-20	Zfp414
6.5057e-36	-1.47536	0.043	0.172	9.8385e-32	Tmem71
8.8769e-26	-1.47679	0.028	0.117	1.3425e-21	Foxo4
3.971e-117	-1.47792	0.258	0.717	6.006e-113	Capn1
1.59e-122	-1.47844	0.348	0.804	2.405e-118	Stx11
8.9999e-27	-1.47988	0.041	0.146	1.3611e-22	Vsig10l
7.1093e-42	-1.48121	0.061	0.223	1.0751e-37	Cox7a2l
5.4271e-62	-1.48213	0.121	0.379	8.2074e-58	Trp53inp2
3.1817e-76	-1.48414	0.127	0.429	4.8117e-72	Slc35e1
7.2071e-23	-1.48501	0.037	0.128	1.0899e-18	Eepd1
1.8393e-22	-1.48583	0.03	0.112	2.7816e-18	Nipal3
1.333e-156	-1.48603	0.287	0.831	2.016e-152	Slc2a3
4.7886e-34	-1.48674	0.043	0.167	7.2418e-30	C1rl
4.046e-134	-1.48724	0.347	0.824	6.119e-130	Lbr
7.4675e-77	-1.4886	0.127	0.432	1.1293e-72	Asxl1
1.7736e-86	-1.48902	0.154	0.502	2.6823e-82	Degs1
2.0711e-45	-1.48905	0.062	0.233	3.1322e-41	Zfp740
1.0055e-83	-1.49196	0.165	0.512	1.5206e-79	Ulk1
1.7882e-92	-1.49235	0.184	0.558	2.7043e-88	Atp11a
1.6362e-45	-1.49377	0.07	0.249	2.4744e-41	Aacs
1.9794e-20	-1.49466	0.03	0.108	2.9934e-16	Gpr108
1.8789e-24	-1.4951	0.047	0.15	2.8414e-20	Lbp
3.616e-53	-1.49545	0.094	0.312	5.4684e-49	Dach1
3.8601e-41	-1.4977	0.062	0.223	5.8377e-37	Carns1
2.3775e-66	-1.49781	0.18	0.475	3.5955e-62	Lims1
2.141e-114	-1.49815	0.22	0.668	3.237e-110	Max
1.8142e-31	-1.49951	0.065	0.202	2.7436e-27	Ly75
3.738e-53	-1.50133	0.075	0.278	5.653e-49	Nlrx1
2.2336e-52	-1.50308	0.075	0.275	3.3779e-48	Vrk1
1.4229e-29	-1.5037	0.033	0.136	2.1518e-25	Ints3
4.5713e-71	-1.50586	0.123	0.409	6.9132e-67	Mid1ip1
1.0873e-41	-1.50656	0.056	0.211	1.6444e-37	Shc1
5.5757e-30	-1.50716	0.037	0.145	8.4322e-26	Ncoa1
4.4985e-93	-1.51032	0.18	0.555	6.8031e-89	Arap3
8.3709e-61	-1.51122	0.104	0.347	1.2659e-56	Nin
3.9973e-69	-1.51257	0.095	0.355	6.0451e-65	Atp8a1
2.9913e-68	-1.51416	0.095	0.351	4.5237e-64	Ap1s2
8.8672e-87	-1.5144	0.245	0.621	1.341e-82	Hlx
2.7979e-51	-1.51498	0.069	0.261	4.2312e-47	Trappc9
1.332e-105	-1.51758	0.196	0.606	2.014e-101	Rnf10
1.6642e-42	-1.51907	0.055	0.213	2.5167e-38	Kbtbd7
9.7352e-65	-1.51917	0.102	0.355	1.4722e-60	Ankrd22
2.3437e-35	-1.52034	0.056	0.196	3.5443e-31	Mcu
6.1249e-23	-1.52205	0.049	0.15	9.2628e-19	Entpd3
3.9519e-34	-1.52284	0.052	0.185	5.9764e-30	Pgls
4.3452e-38	-1.52376	0.045	0.183	6.5713e-34	Stim2
5.983e-105	-1.52431	0.2	0.613	9.048e-101	Il16
8.5898e-54	-1.52493	0.103	0.327	1.299e-49	Ncoa4
2.909e-126	-1.52719	0.214	0.69	4.399e-122	Fam129a
3.561e-134	-1.53541	0.3	0.785	5.385e-130	Sun2
1.1409e-35	-1.53873	0.047	0.18	1.7254e-31	Dym
7.495e-213	-1.53937	0.808	0.979	1.133e-208	Hp
7.3362e-40	-1.54015	0.058	0.211	1.1095e-35	Tnfsf13b
7.6848e-30	-1.54015	0.031	0.132	1.1622e-25	Josd1
1.5884e-20	-1.54157	0.034	0.116	2.4021e-16	Fbxo9
3.744e-69	-1.54321	0.104	0.37	5.662e-65	AI467606
1.166e-107	-1.54466	0.158	0.558	1.764e-103	Prkcb
2.3693e-49	-1.54651	0.084	0.284	3.583e-45	Ets1
3.731e-104	-1.54979	0.182	0.585	5.643e-100	Stxbp2
2.4585e-50	-1.55144	0.072	0.263	3.718e-46	Parvg
5.8254e-23	-1.55309	0.036	0.126	8.8097e-19	Lrrc61
3.7154e-32	-1.55454	0.148	0.348	5.6187e-28	Dnajb1
2.0954e-22	-1.55485	0.065	0.175	3.1689e-18	Cebpe
2.899e-110	-1.55701	0.175	0.585	4.385e-106	Mapk3
4.701e-106	-1.55862	0.221	0.645	7.109e-102	Rbm38
1.2374e-61	-1.56048	0.079	0.304	1.8714e-57	Satb1
4.9597e-22	-1.56225	0.028	0.107	7.5006e-18	Hipk2
9.4324e-30	-1.56294	0.036	0.143	1.4265e-25	Ppp4r1
4.0021e-37	-1.56531	0.044	0.176	6.0523e-33	Eml2
3.761e-119	-1.56538	0.346	0.767	5.688e-115	Actn1
1.6545e-23	-1.56624	0.033	0.121	2.5021e-19	Prxl2c
1.352e-69	-1.5669	0.161	0.464	2.0446e-65	Mov10
1.747e-125	-1.56752	0.247	0.716	2.642e-121	Por
1.7588e-47	-1.56762	0.07	0.253	2.6598e-43	Aatk
3.6534e-45	-1.56776	0.057	0.223	5.525e-41	Tmem131
1.2084e-70	-1.56951	0.096	0.357	1.8274e-66	Ccdc88c
2.625e-36	-1.5699	0.045	0.176	3.9698e-32	Rnf125
1.6425e-59	-1.57049	0.108	0.349	2.4839e-55	Lrmp
4.9667e-29	-1.57492	0.04	0.149	7.5112e-25	Med31
8.709e-104	-1.58319	0.13	0.498	1.317e-99	Mrtfa
3.6713e-36	-1.58404	0.05	0.186	5.5522e-32	2025-09-01
5.4978e-35	-1.58771	0.049	0.18	8.3144e-31	Rab28
1.647e-155	-1.59007	0.352	0.876	2.49e-151	Nfam1
3.909e-103	-1.59047	0.167	0.551	5.911e-99	Dgat2
7.8015e-74	-1.59152	0.094	0.36	1.1798e-69	Haus2
1.0255e-59	-1.5917	0.069	0.279	1.5509e-55	Tmem40
1.3037e-95	-1.5926	0.277	0.647	1.9715e-91	Mmp25
3.6149e-35	-1.59415	0.035	0.153	5.4668e-31	Msmo1
2.4575e-27	-1.59729	0.031	0.126	3.7164e-23	Galnt10
4.7346e-42	-1.60011	0.053	0.207	7.1601e-38	Dgkh
4.7596e-23	-1.6053	0.024	0.102	7.1979e-19	Cd151
2.2556e-36	-1.60593	0.038	0.162	3.4111e-32	Klhdc2
2.35e-199	-1.6075	0.551	0.978	3.553e-195	Sorl1
4.7615e-23	-1.60803	0.025	0.104	7.2009e-19	Bloc1s1
6.0126e-16	-1.60874	0.081	0.175	9.0928e-12	Chil3
7.9185e-50	-1.60922	0.073	0.263	1.1975e-45	Abhd5
7.2314e-31	-1.61102	0.032	0.136	1.0936e-26	Fbxo33
6.4691e-32	-1.61265	0.039	0.154	9.7833e-28	Gapvd1
6.189e-101	-1.61459	0.168	0.55	9.3597e-97	Dennd3
1.33e-66	-1.61693	0.09	0.336	2.0114e-62	Card10
4.9321e-67	-1.6171	0.086	0.332	7.4588e-63	Fam122a
4.3341e-56	-1.61805	0.072	0.275	6.5544e-52	Prkab1
3.4781e-24	-1.6183	0.025	0.107	5.2599e-20	Cnot6
4.0611e-95	-1.61852	0.116	0.454	6.1416e-91	Glipr1
8.45e-153	-1.62103	0.252	0.784	1.278e-148	Svil
3.8272e-31	-1.6215	0.028	0.129	5.7879e-27	Pgap2
9.6844e-09	-1.62217	0.194	0.271	0.00014646	Col4a1
1.2524e-66	-1.62229	0.07	0.299	1.894e-62	Acox3
4.895e-101	-1.62373	0.16	0.541	7.4026e-97	Igf1r
3.607e-130	-1.62463	0.196	0.661	5.454e-126	Mapk14
2.394e-152	-1.62531	0.395	0.853	3.62e-148	Mcemp1
1.2189e-32	-1.62776	0.037	0.151	1.8433e-28	Fam234a
8.325e-92	-1.63187	0.125	0.456	1.259e-87	Zdhhc3
8.5705e-95	-1.63347	0.102	0.422	1.2961e-90	Tfdp1
1.0993e-39	-1.63381	0.045	0.185	1.6625e-35	Hebp1
2.3032e-33	-1.63408	0.038	0.154	3.4831e-29	Tspan5
2.4357e-31	-1.63549	0.033	0.14	3.6835e-27	Usp47
5.3502e-43	-1.63807	0.049	0.199	8.0911e-39	Gapt
2.9737e-53	-1.6385	0.081	0.287	4.4971e-49	Asap1
2.2623e-45	-1.63885	0.049	0.206	3.4213e-41	Hnrnpll
1.8373e-38	-1.63947	0.058	0.209	2.7785e-34	Cd244a
2.777e-100	-1.64244	0.132	0.488	4.1991e-96	Cpne2
4.3385e-73	-1.64313	0.092	0.355	6.5611e-69	Klra17
1.4611e-34	-1.64694	0.044	0.171	2.2097e-30	Pak1ip1
1.3274e-63	-1.64826	0.11	0.365	2.0075e-59	Crispld2
4.7632e-22	-1.65038	0.026	0.104	7.2034e-18	Mpst
1.7239e-40	-1.65045	0.04	0.175	2.607e-36	Pigx
1.3147e-36	-1.65072	0.033	0.151	1.9882e-32	Slc37a3
1.7107e-57	-1.65437	0.07	0.275	2.5871e-53	Sh3kbp1
5.6441e-28	-1.65672	0.031	0.128	8.5356e-24	Gba2
1.6579e-70	-1.65679	0.071	0.308	2.5072e-66	Osbpl2
2.257e-167	-1.66142	0.364	0.89	3.414e-163	Itgal
4.0134e-34	-1.66476	0.037	0.154	6.0695e-30	Kif23
9.9004e-41	-1.66773	0.058	0.211	1.4972e-36	Tmc6
4.2727e-62	-1.66809	0.064	0.275	6.4616e-58	Agpat2
6.6019e-53	-1.66943	0.115	0.342	9.9841e-49	St3gal5
3.8453e-24	-1.67266	0.029	0.115	5.8153e-20	Ss18l2
2.6834e-96	-1.67322	0.132	0.476	4.0582e-92	Map3k9
1.606e-141	-1.67352	0.221	0.714	2.428e-137	Pag1
2.172e-169	-1.67547	0.951	0.984	3.285e-165	S100a8
1.404e-25	-1.6773	0.022	0.103	2.1232e-21	Zhx2
7.9881e-79	-1.6788	0.094	0.372	1.208e-74	Fam117b
5.74e-212	-1.67907	0.968	0.988	8.681e-208	S100a9
6.601e-29	-1.68327	0.034	0.137	9.9827e-25	Cdk2
3.168e-101	-1.68468	0.132	0.492	4.7913e-97	Tmem43
1.078e-142	-1.68587	0.357	0.832	1.63e-138	Gadd45a
1.0762e-41	-1.68592	0.045	0.189	1.6276e-37	Insr
1.625e-185	-1.68852	0.311	0.883	2.458e-181	Mtus1
1.0241e-31	-1.69279	0.029	0.13	1.5487e-27	Rin2
1.0015e-52	-1.69543	0.048	0.22	1.5146e-48	Zcchc8
7.1931e-42	-1.69829	0.046	0.192	1.0878e-37	Flvcr1
3.6615e-44	-1.69841	0.046	0.197	5.5373e-40	Dynlt1f
1.2438e-29	-1.70222	0.02	0.107	1.881e-25	Ston2
5.6968e-49	-1.70636	0.059	0.232	8.6152e-45	Hopx
2.1153e-64	-1.70814	0.063	0.276	3.199e-60	Dhrs1
7.4265e-29	-1.70896	0.03	0.126	1.1231e-24	Ulk2
1.0794e-28	-1.71126	0.025	0.116	1.6324e-24	Morf4l2
1.6362e-66	-1.71857	0.073	0.3	2.4745e-62	Zfand4
8.3809e-57	-1.72256	0.059	0.25	1.2674e-52	Gtpbp1
3.5719e-38	-1.72522	0.038	0.166	5.4019e-34	Zyg11b
3.4995e-43	-1.72621	0.037	0.175	5.2923e-39	Pi4k2a
8.7417e-26	-1.72914	0.026	0.111	1.322e-21	mt-Nd4
9.0862e-26	-1.72921	0.032	0.124	1.3741e-21	Syt11
1.451e-141	-1.73114	0.194	0.679	2.194e-137	Rassf5
1.1301e-32	-1.73419	0.035	0.146	1.7091e-28	Zmynd8
3.1219e-81	-1.73475	0.103	0.391	4.7212e-77	Hhex
2.602e-111	-1.73552	0.144	0.528	3.935e-107	Cmah
4.863e-100	-1.73894	0.133	0.485	7.3539e-96	Rflnb
8.494e-132	-1.73894	0.206	0.67	1.285e-127	Sephs2
1.1381e-97	-1.73917	0.125	0.467	1.7212e-93	Chst12
2.607e-180	-1.7394	0.337	0.87	3.943e-176	Prr13
6.9917e-68	-1.73944	0.069	0.297	1.0574e-63	Ralgapa1
1.0701e-30	-1.74595	0.033	0.137	1.6184e-26	Syne2
4.2518e-74	-1.74812	0.093	0.359	6.43e-70	Hgsnat
8.0324e-56	-1.74819	0.055	0.24	1.2147e-51	Lonrf1
4.501e-138	-1.74971	0.172	0.634	6.806e-134	AB124611
1.232e-182	-1.75128	0.274	0.833	1.863e-178	R3hdm4
2.5299e-71	-1.75387	0.092	0.347	3.826e-67	Rogdi
1.417e-158	-1.76173	0.203	0.72	2.143e-154	Akna
3.545e-111	-1.7649	0.128	0.503	5.36e-107	Mindy1
2.2356e-35	-1.7663	0.045	0.173	3.3809e-31	Fabp5
1.1089e-24	-1.76844	0.026	0.108	1.677e-20	Rgp1
1.8818e-26	-1.77036	0.026	0.112	2.8459e-22	Tsen34
7.1659e-57	-1.77307	0.054	0.24	1.0837e-52	Lin28a
3.9541e-45	-1.77499	0.041	0.186	5.9798e-41	Pqlc3
1.3252e-28	-1.77897	0.025	0.115	2.004e-24	Chmp7
1.0457e-34	-1.78571	0.029	0.138	1.5815e-30	Rgs18
2.732e-153	-1.78665	0.2	0.705	4.131e-149	Pfkfb4
7.7423e-40	-1.78727	0.034	0.159	1.1709e-35	Pip5k1b
1.618e-103	-1.78789	0.093	0.422	2.447e-99	Ipcef1
1.891e-51	-1.78876	0.049	0.218	2.8598e-47	Sap30
4.9477e-74	-1.79017	0.093	0.356	7.4824e-70	Cpne3
3.5557e-37	-1.7915	0.034	0.155	5.3773e-33	Ibtk
1.477e-88	-1.79229	0.092	0.385	2.2336e-84	Grk6
2.7522e-62	-1.79497	0.053	0.249	4.1621e-58	Dhdds
2.4127e-42	-1.79549	0.056	0.21	3.6487e-38	Cdadc1
3.8456e-32	-1.80068	0.032	0.138	5.8157e-28	Cask
4.9306e-28	-1.80519	0.025	0.115	7.4565e-24	Prune1
5.1015e-45	-1.80705	0.069	0.24	7.715e-41	Rhou
6.096e-104	-1.8078	0.11	0.451	9.219e-100	Sh3bp5
8.2982e-39	-1.80884	0.038	0.166	1.2549e-34	Rab11fip4
4.7649e-33	-1.8128	0.027	0.129	7.206e-29	Celsr3
2.1429e-36	-1.81317	0.034	0.153	3.2407e-32	Phactr2
1.788e-127	-1.81534	0.218	0.658	2.704e-123	Ckap4
5.476e-122	-1.81678	0.132	0.531	8.281e-118	Actr3
2.699e-117	-1.81716	0.114	0.484	4.082e-113	S1pr4
2.8707e-62	-1.81879	0.063	0.271	4.3414e-58	Rnf141
3.055e-149	-1.82061	0.171	0.653	4.621e-145	Gnb2
5.1e-161	-1.82372	0.55	0.906	7.712e-157	Anxa1
6.869e-42	-1.825	0.05	0.198	1.0388e-37	Lpcat4
4.6423e-47	-1.8305	0.052	0.214	7.0206e-43	Nhsl2
2.1031e-98	-1.83281	0.102	0.426	3.1805e-94	Abca7
1.7625e-74	-1.83482	0.083	0.338	2.6655e-70	Atp1a3
3.431e-195	-1.83518	0.381	0.914	5.189e-191	Selplg
2.569e-32	-1.83959	0.038	0.151	3.8852e-28	Ptger4
4.0758e-28	-1.84493	0.044	0.154	6.1638e-24	Pecam1
2.3485e-35	-1.84513	0.035	0.151	3.5516e-31	Tmc8
5.5252e-31	-1.84547	0.026	0.124	8.3558e-27	Idh1
3.5153e-68	-1.84731	0.077	0.31	5.3162e-64	Ano10
1.2232e-25	-1.85211	0.026	0.111	1.8498e-21	Mospd1
6.099e-89	-1.85562	0.104	0.404	9.2235e-85	Rhov
9.434e-241	-1.85599	0.396	0.97	1.427e-236	Taldo1
1.091e-209	-1.85697	0.349	0.93	1.65e-205	Bin2
5.7198e-71	-1.86485	0.065	0.293	8.6501e-67	Fam217b
2.5044e-47	-1.86799	0.093	0.287	3.7874e-43	Camp
5.8288e-49	-1.87225	0.045	0.202	8.8149e-45	Plxnc1
1.8763e-39	-1.87242	0.026	0.14	2.8376e-35	Slc12a9
8.3092e-44	-1.87636	0.038	0.176	1.2566e-39	Rbfa
2.188e-139	-1.87874	0.189	0.64	3.308e-135	Gyg
2.0119e-55	-1.87889	0.045	0.216	3.0426e-51	Gpr27
9.937e-130	-1.8876	0.16	0.588	1.503e-125	Cpd
1.029e-212	-1.88987	0.318	0.89	1.556e-208	Cnn2
2.446e-123	-1.90326	0.123	0.514	3.7e-119	Slc44a2
4.069e-213	-1.90403	0.325	0.902	6.153e-209	Ccpg1
5.478e-166	-1.90685	0.203	0.722	8.285e-162	Slc40a1
3.8829e-67	-1.9097	0.058	0.27	5.872e-63	Fam222b
9.9794e-46	-1.9097	0.03	0.162	1.5092e-41	Lmtk2
4.6e-130	-1.91207	0.162	0.587	6.957e-126	Limd2
3.7694e-49	-1.91229	0.043	0.199	5.7004e-45	Glul
3.097e-187	-1.91413	0.248	0.806	4.683e-183	Nfe2
4.688e-107	-1.91418	0.093	0.422	7.09e-103	Fam160a2
1.3442e-31	-1.91597	0.026	0.123	2.0328e-27	Ptgir
3.512e-246	-1.91905	0.504	0.973	5.312e-242	Lrg1
6.1352e-49	-1.92614	0.051	0.214	9.2783e-45	2025-09-05
6.1385e-37	-1.93247	0.028	0.14	9.2832e-33	Dctn6
7.3027e-38	-1.93341	0.035	0.156	1.1044e-33	Sytl1
9.965e-128	-1.93561	0.144	0.553	1.507e-123	Mfsd14b
1.4743e-32	-1.93583	0.027	0.129	2.2297e-28	C2cd2l
1.0845e-69	-1.9365	0.061	0.279	1.6401e-65	Tmpo
2.115e-118	-1.93665	0.125	0.505	3.199e-114	Pde2a
1.062e-111	-1.94253	0.101	0.446	1.606e-107	Mpp1
5.171e-184	-1.94681	0.396	0.879	7.82e-180	Trem1
2.6125e-47	-1.95017	0.033	0.172	3.9509e-43	Txnl4b
8.895e-32	-1.95158	0.024	0.119	1.3452e-27	Ccdc189
9.478e-37	-1.95615	0.027	0.137	1.4334e-32	Cep85l
4.2136e-70	-1.95817	0.081	0.318	6.3722e-66	Fosl1
4.6638e-59	-1.95894	0.054	0.243	7.053e-55	Golim4
1.2516e-64	-1.96214	0.049	0.244	1.8928e-60	Arhgap15
3.098e-192	-1.96229	0.243	0.803	4.685e-188	Ifitm3
9.537e-122	-1.96427	0.121	0.502	1.442e-117	Mctp1
1.1865e-40	-1.969	0.023	0.136	1.7944e-36	Arhgap39
7.546e-187	-1.97257	0.404	0.901	1.141e-182	Pglyrp1
2.9102e-37	-1.97429	0.031	0.146	4.4011e-33	Usp46
6.354e-170	-1.97545	0.197	0.708	9.609e-166	Rnf144a
1.7304e-39	-1.98407	0.023	0.132	2.6169e-35	Tle4
5.7011e-55	-1.98569	0.055	0.236	8.6218e-51	Fmo5
1.671e-73	-1.99029	0.053	0.27	2.5271e-69	Abcd2
5.756e-164	-1.9926	0.153	0.636	8.705e-160	Adam19
2.7611e-41	-1.9935	0.037	0.169	4.1756e-37	H6pd
4.213e-128	-1.99596	0.122	0.52	6.372e-124	Nlrp12
2.334e-153	-1.99772	0.191	0.664	3.53e-149	Mgst1
3.402e-160	-2.00027	0.194	0.682	5.145e-156	Dhrs7
9.054e-116	-2.00064	0.134	0.508	1.369e-111	Mapk13
1.7987e-42	-2.00647	0.032	0.16	2.7201e-38	Scamp1
3.124e-103	-2.01533	0.165	0.532	4.725e-99	Ngp
1.0502e-60	-2.01767	0.042	0.219	1.5882e-56	Ncln
2.018e-129	-2.02529	0.11	0.497	3.051e-125	Pacs1
2.1981e-47	-2.03556	0.032	0.169	3.3242e-43	Uhrf1bp1l
6.2177e-50	-2.03768	0.037	0.186	9.403e-46	Apmap
1.4381e-65	-2.03931	0.053	0.253	2.1749e-61	Abca13
2.4568e-51	-2.03985	0.039	0.194	3.7154e-47	Ech1
1.1782e-40	-2.04008	0.026	0.142	1.7818e-36	AU040320
9.9272e-68	-2.04033	0.048	0.249	1.5013e-63	mt-Nd4l
5.5322e-76	-2.04179	0.057	0.284	8.3664e-72	Ccno
4.8643e-66	-2.04467	0.052	0.253	7.3563e-62	Tmx4
1.4424e-44	-2.04548	0.032	0.163	2.1814e-40	Brd3
1.3046e-57	-2.05214	0.152	0.399	1.9729e-53	Sptbn1
2.4509e-76	-2.05622	0.069	0.31	3.7064e-72	L1cam
2.432e-116	-2.0597	0.086	0.424	3.677e-112	Ap1m1
1.104e-157	-2.0657	0.181	0.658	1.669e-153	G6pdx
3.215e-150	-2.06735	0.129	0.57	4.863e-146	Tbc1d10c
4.4282e-44	-2.07507	0.03	0.158	6.6967e-40	Pcmtd2
6.5859e-53	-2.07531	0.028	0.169	9.9598e-49	Med30
1.724e-118	-2.07719	0.242	0.651	2.607e-114	Cd177
3.168e-151	-2.07945	0.163	0.618	4.791e-147	Padi4
3.5868e-46	-2.08447	0.033	0.168	5.4244e-42	Mppe1
4.805e-146	-2.0903	0.123	0.55	7.266e-142	Lmo4
5.563e-107	-2.10096	0.08	0.391	8.413e-103	Atrn
2.0411e-47	-2.10185	0.033	0.171	3.0867e-43	Trrap
8.485e-138	-2.10541	0.141	0.555	1.283e-133	Flot2
1.5055e-60	-2.10639	0.04	0.214	2.2767e-56	Cep19
5.564e-147	-2.11165	0.143	0.583	8.415e-143	Hdac4
1.0125e-46	-2.11618	0.029	0.16	1.5312e-42	Fry
1.9417e-30	-2.1232	0.024	0.117	2.9364e-26	Cd93
5.502e-118	-2.12375	0.079	0.411	8.32e-114	Smpdl3a
2.8483e-32	-2.12437	0.018	0.104	4.3075e-28	Capn2
1.9394e-44	-2.12859	0.029	0.155	2.933e-40	Mxd4
1.673e-123	-2.13343	0.128	0.506	2.531e-119	Syne1
7.7e-158	-2.13566	0.188	0.658	1.164e-153	Tkt
2.7292e-94	-2.13791	0.126	0.445	4.1274e-90	Ceacam1
5.252e-168	-2.13819	0.114	0.576	7.942e-164	Dock8
4.6894e-43	-2.14143	0.033	0.163	7.0918e-39	Wipi1
7.0172e-64	-2.14337	0.034	0.206	1.0612e-59	Ywhaz
3.224e-185	-2.14486	0.149	0.661	4.875e-181	Rab27a
1.0216e-51	-2.1474	0.031	0.176	1.545e-47	Zxdc
2.008e-147	-2.15453	0.297	0.742	3.037e-143	Mmp8
2.5175e-66	-2.15797	0.056	0.259	3.8073e-62	Ethe1
5.298e-189	-2.1587	0.306	0.854	8.011e-185	Retnlg
3.2184e-69	-2.16747	0.076	0.304	4.8672e-65	Serpinb1a
5.4897e-39	-2.16813	0.021	0.125	8.3021e-35	Amotl2
2.1309e-43	-2.17242	0.034	0.164	3.2225e-39	Tinagl1
1.266e-122	-2.17251	0.078	0.417	1.915e-118	Hacd4
3.801e-200	-2.17513	0.171	0.712	5.749e-196	Cdkn2d
8.853e-137	-2.18274	0.422	0.828	1.339e-132	Lcn2
7.1863e-38	-2.18478	0.024	0.13	1.0868e-33	Jup
3.7125e-27	-2.18757	0.02	0.1	5.6145e-23	Bcl9l
3.2193e-66	-2.19139	0.048	0.241	4.8685e-62	E2f2
9.0819e-51	-2.19435	0.03	0.171	1.3735e-46	Copg2
5.2413e-54	-2.19622	0.06	0.241	7.9264e-50	Lta4h
9.2558e-10	-2.2035	0.076	0.142	1.3997e-05	Olfm4
1.459e-169	-2.21158	0.114	0.571	2.206e-165	Sort1
1.0426e-35	-2.21248	0.019	0.115	1.5767e-31	Tlr8
8.259e-170	-2.21786	0.117	0.576	1.249e-165	Mgam
2.3484e-48	-2.22198	0.028	0.16	3.5515e-44	Klhl5
3.22e-196	-2.22288	0.166	0.695	4.869e-192	Atxn10
6.678e-104	-2.22482	0.077	0.375	1.01e-99	Cd3d
5.5549e-44	-2.22495	0.025	0.145	8.4007e-40	Ly6a
2.0492e-63	-2.22806	0.034	0.203	3.0991e-59	Ovgp1
1.6585e-31	-2.22821	0.022	0.115	2.5081e-27	Dock9
2.1976e-34	-2.23648	0.024	0.124	3.3234e-30	Dnah8
2.6379e-48	-2.24563	0.043	0.196	3.9893e-44	Olfml2b
2.6141e-90	-2.24599	0.055	0.304	3.9534e-86	Ccdc125
8.0126e-41	-2.24653	0.031	0.154	1.2117e-36	Kcnab2
4.663e-151	-2.25844	0.161	0.606	7.051e-147	Adpgk
5.9988e-56	-2.26778	0.032	0.185	9.072e-52	Polr1a
1.183e-203	-2.27179	0.191	0.747	1.788e-199	Ube2h
1.6349e-35	-2.28611	0.019	0.115	2.4724e-31	Cdk5r1
1.4295e-33	-2.29342	0.017	0.106	2.1618e-29	Slc7a7
1.114e-124	-2.3001	0.072	0.402	1.684e-120	Rab3d
2.3559e-56	-2.31509	0.031	0.184	3.5628e-52	Mospd3
1.0213e-22	-2.32216	0.03	0.112	1.5445e-18	Igfbp4
3.312e-218	-2.32713	0.228	0.786	5.009e-214	Ccnd3
9.997e-119	-2.32913	0.079	0.405	1.512e-114	Megf9
8.4765e-84	-2.33445	0.045	0.269	1.2819e-79	Slc25a45
8.3447e-52	-2.33792	0.03	0.171	1.262e-47	Svip
4.1134e-38	-2.34227	0.018	0.117	6.2208e-34	Pam
1.1007e-43	-2.34254	0.02	0.13	1.6646e-39	Ugt8a
8.8121e-74	-2.35107	0.038	0.232	1.3327e-69	Per2
1.7736e-41	-2.35176	0.025	0.14	2.6822e-37	Mgst2
9.266e-175	-2.37038	0.099	0.545	1.401e-170	Add3
4.616e-120	-2.37055	0.169	0.557	6.981e-116	Ly6g
4.8596e-53	-2.39502	0.034	0.185	7.3492e-49	Thbd
1.2897e-28	-2.4064	0.021	0.104	1.9503e-24	Arsb
1.068e-192	-2.43199	0.128	0.617	1.615e-188	Pnkp
8.4858e-48	-2.43516	0.025	0.151	1.2833e-43	Cd34
3.0812e-46	-2.43555	0.034	0.172	4.6597e-42	Mgll
3.2251e-39	-2.43646	0.017	0.115	4.8773e-35	Depdc1b
8.4868e-58	-2.43714	0.027	0.176	1.2835e-53	Camk2g
1.5301e-35	-2.45125	0.017	0.108	2.3139e-31	Ankrd28
7.515e-202	-2.46702	0.122	0.627	1.137e-197	Cyfip2
1.1873e-46	-2.48099	0.021	0.138	1.7955e-42	Cep295nl
6.238e-63	-2.4844	0.031	0.194	9.4338e-59	Rfc2
3.769e-148	-2.51311	0.075	0.445	5.7e-144	Lrrk2
1.1519e-49	-2.51723	0.039	0.189	1.7421e-45	Col4a2
2.1575e-61	-2.51743	0.043	0.222	3.2628e-57	Cavin1
2.9522e-92	-2.51992	0.039	0.267	4.4646e-88	Bmx
7.869e-164	-2.53752	0.087	0.498	1.19e-159	Dck
1.9175e-57	-2.54588	0.03	0.184	2.8998e-53	Serpinh1
1.1955e-26	-2.56243	0.126	0.267	1.8079e-22	Ltf
9.841e-109	-2.5632	0.042	0.3	1.488e-104	Asb7
6.3646e-39	-2.57227	0.014	0.106	9.6252e-35	Tns2
4.532e-205	-2.58136	0.102	0.595	6.854e-201	Rasgrp2
3.1321e-95	-2.58882	0.037	0.266	4.7367e-91	Xpc
5.634e-118	-2.59421	0.051	0.338	8.52e-114	Klf5
7.2489e-46	-2.62593	0.019	0.133	1.0963e-41	Rfx2
2.001e-37	-2.64087	0.019	0.117	3.0261e-33	Esam
1.9038e-46	-2.6432	0.016	0.125	2.8792e-42	Coq4
4.2986e-38	-2.66943	0.018	0.115	6.5007e-34	Lamc1
6.159e-138	-2.72219	0.155	0.562	9.315e-134	Ifitm6
2.1598e-57	-2.73655	0.041	0.21	3.2662e-53	Epas1
2.202e-180	-2.74089	0.127	0.597	3.33e-176	Dnaja1
3.0936e-91	-2.82144	0.029	0.235	4.6785e-87	Ceacam10
1.356e-45	-2.82574	0.015	0.12	2.0506e-41	Chil5
5.7877e-65	-2.83872	0.017	0.156	8.7527e-61	Lins1
1.051e-54	-2.84227	0.017	0.142	1.5894e-50	Plpp3
2.1228e-75	-2.8448	0.035	0.227	3.2104e-71	Hspg2
3.5293e-32	-2.84569	0.02	0.11	5.3374e-28	Egfl7
1.1359e-43	-2.88778	0.01	0.102	1.7178e-39	Scrg1
8.1704e-42	-2.94046	0.016	0.117	1.2356e-37	Tm4sf1
7.9732e-45	-2.95894	0.012	0.11	1.2058e-40	Plxnd1
4.2846e-51	-2.96721	0.042	0.199	6.4796e-47	Mgp
2.558e-92	-3.01304	0.03	0.243	3.8685e-88	Sparcl1
7.7357e-34	-3.01666	0.015	0.1	1.1699e-29	Cyyr1
6.986e-115	-3.04401	0.048	0.323	1.056e-110	Prok2
1.4822e-30	-3.06602	0.02	0.107	2.2415e-26	Serping1
1.0501e-61	-3.06706	0.02	0.16	1.588e-57	Ehd2
2.3935e-35	-3.11689	0.015	0.102	3.6197e-31	Cfh
2.8225e-75	-3.1298	0.022	0.189	4.2684e-71	Eng
1.6725e-46	-3.18242	0.022	0.142	2.5293e-42	Slc9a3r2
1.6086e-40	-3.2012	0.014	0.11	2.4327e-36	Flt1
3.4063e-75	-3.21196	0.021	0.184	5.1514e-71	Acpp
1.1006e-46	-3.21857	0.013	0.116	1.6644e-42	S1pr1
4.0837e-27	-3.28945	0.023	0.107	6.1758e-23	Gpx3
4.2292e-70	-3.30686	0.015	0.159	6.3958e-66	Timp3
2.8161e-64	-3.33885	0.033	0.201	4.2587e-60	Cxcl12
8.5215e-87	-3.36161	0.07	0.332	1.2887e-82	Fabp4
2.1104e-71	-3.46462	0.032	0.211	3.1915e-67	Cav1
4.3079e-52	-3.53776	0.018	0.138	6.5149e-48	Adgrl4
4.423e-101	-3.64975	0.036	0.272	6.6894e-97	Cd36
7.1447e-55	-3.71868	0.008	0.111	1.0805e-50	Gng11
1.328e-117	-3.7237	0.03	0.28	2.008e-113	Ltbp4
1.7021e-65	-3.72748	0.034	0.206	2.5741e-61	Dcn
1.0312e-44	-3.73429	0.011	0.106	1.5596e-40	Cd300lg
9.2258e-49	-3.73453	0.011	0.112	1.3952e-44	Adgrf5
4.91e-62	-3.89917	0.01	0.129	7.4254e-58	Cavin2
3.8228e-62	-3.92432	0.011	0.132	5.7813e-58	Lpl
2.0694e-76	-4.18052	0.013	0.16	3.1296e-72	Hspb1
4.8894e-60	-4.34543	0.006	0.11	7.3942e-56	Nrp1
1.38e-158	-4.45487	0.033	0.343	2.086e-154	Hspa1a
6.693e-218	-4.74407	0.042	0.45	1.012e-213	Hspa1b
6.9619e-63	-4.94245	0.005	0.11	1.0528e-58	Kdr

## Sheet: monomacDC all DEG
p_val	avg_log2FC	pct.1	pct.2	p_val_adj	gene
9.35684e-119	8.48036	0.419	0.003	1.41503e-114	Arg1
1.23056e-66	7.95933	0.268	0.002	1.86097e-62	Acod1
1.05014e-93	7.82157	0.351	0.002	1.58813e-89	AA467197
1.32871e-77	7.156	0.312	0.009	2.00941e-73	Inhba
1.45106e-98	7.11235	0.373	0.01	2.19443e-94	Slc7a2
4.54548e-104	6.63637	0.381	0.005	6.87412e-100	Pdcd1lg2
5.92384e-74	6.35586	0.293	0.005	8.95862e-70	Fcrlb
7.82223e-66	6.04317	0.28	0.012	1.18296e-61	Cxcl9
6.61337e-43	5.4303	0.187	0.003	1.00014e-38	Ly6i
1.55509e-83	5.39308	0.338	0.015	2.35176e-79	Serpina3g
1.86843e-55	5.27846	0.252	0.017	2.82563e-51	Sdc1
2.82648e-43	5.20746	0.194	0.007	4.27448e-39	F7
2.81182e-40	4.86197	0.185	0.008	4.25232e-36	Eno2
9.41551e-134	4.71959	0.481	0.023	1.42391e-129	Ccl5
1.7341e-45	4.63393	0.208	0.01	2.62248e-41	Slc7a11
8.81154e-32	4.42185	0.215	0.052	1.33257e-27	Nos2
3.25019e-36	4.33628	0.179	0.014	4.91526e-32	Pdpn
1.47274e-22	4.20464	0.108	0.005	2.22722e-18	Gpnmb
4.00818e-72	4.1812	0.321	0.028	6.06157e-68	Gbp8
6.276e-115	4.16304	0.44	0.027	9.49119e-111	Vegfa
4.09737e-57	4.14407	0.278	0.032	6.19645e-53	Gpc1
1.71508e-26	4.08187	0.13	0.008	2.59371e-22	Vdr
1.4421e-33	4.04972	0.175	0.018	2.18089e-29	Procr
1.61265e-84	4.02189	0.404	0.065	2.43881e-80	Spp1
1.76759e-35	3.99337	0.183	0.018	2.67312e-31	Timp1
4.87373e-73	3.89368	0.346	0.041	7.37055e-69	Mmp12
8.43939e-114	3.83744	0.458	0.05	1.27629e-109	Src
1.32876e-168	3.78596	0.613	0.096	2.00948e-164	Cd274
1.02075e-65	3.76202	0.335	0.056	1.54368e-61	Hilpda
4.39102e-28	3.75462	0.145	0.012	6.64054e-24	Upp1
1.02981e-19	3.66321	0.1	0.007	1.55739e-15	Dcstamp
5.02924e-55	3.64169	0.268	0.028	7.60573e-51	Aldoc
2.16944e-34	3.50908	0.188	0.024	3.28085e-30	Egln3
2.87444e-119	3.4783	0.515	0.093	4.34701e-115	Ass1
8.77476e-161	3.41956	0.653	0.15	1.32701e-156	Tgm2
1.56776e-196	3.40029	0.66	0.085	2.37092e-192	Mmp14
2.94981e-60	3.38529	0.33	0.062	4.461e-56	Il1a
1.51373e-111	3.37733	0.465	0.06	2.28921e-107	Ikbke
4.61199e-19	3.32828	0.135	0.031	6.97471e-15	Cxcl10
7.84106e-144	3.15575	0.573	0.094	1.1858e-139	Cd300lf
4.24674e-21	3.15306	0.112	0.01	6.42234e-17	Slamf6
1.47376e-129	3.08194	0.549	0.095	2.22876e-125	Ptgs2
3.50364e-158	3.00587	0.671	0.2	5.29856e-154	Slc2a1
3.73792e-28	2.98268	0.16	0.022	5.65286e-24	Kynu
8.75995e-257	2.87633	0.842	0.32	1.32477e-252	Pgam1
6.63619e-24	2.86127	0.153	0.028	1.00359e-19	Gpr162
1.40912e-172	2.85699	0.723	0.238	2.13101e-168	Cfb
1.57086e-86	2.80611	0.418	0.07	2.37561e-82	Fam20c
3.10937e-47	2.79403	0.273	0.051	4.7023e-43	Gpat3
3.03192e-35	2.77743	0.221	0.043	4.58517e-31	Lhfpl2
6.26296e-169	2.77149	0.677	0.157	9.47148e-165	Bhlhe40
1.96061e-24	2.75146	0.148	0.024	2.96503e-20	Gca
1.809e-81	2.72482	0.42	0.087	2.73575e-77	Hvcn1
8.2592e-33	2.72407	0.192	0.03	1.24904e-28	Spon1
3.81086e-105	2.68073	0.506	0.119	5.76316e-101	Mif
1.7848e-38	2.67308	0.222	0.035	2.69915e-34	Rai14
1.11946e-31	2.65761	0.189	0.031	1.69297e-27	Galnt6
1.16957e-71	2.64962	0.452	0.153	1.76874e-67	Malt1
1.27145e-101	2.6305	0.543	0.167	1.92282e-97	Il1rn
2.24764e-89	2.62076	0.456	0.096	3.3991e-85	Adam8
2.38018e-53	2.58498	0.304	0.057	3.59955e-49	Nectin2
1.7975e-134	2.53858	0.605	0.132	2.71836e-130	F10
5.45559e-28	2.53596	0.207	0.056	8.25048e-24	Slc6a8
1.21486e-269	2.51615	0.957	0.692	1.83723e-265	Prdx5
3.10035e-41	2.50836	0.331	0.121	4.68866e-37	Gbp2b
2.82126e-39	2.50189	0.225	0.034	4.26659e-35	Tarm1
1.6481e-273	2.4781	0.904	0.296	2.49242e-269	C3
4.04158e-57	2.4481	0.336	0.073	6.11208e-53	Chchd10
4.30011e-19	2.41229	0.127	0.025	6.50306e-15	Htr7
1.15438e-137	2.41034	0.657	0.228	1.74577e-133	Anxa3
2.43689e-35	2.40889	0.226	0.047	3.68531e-31	Ltbp3
1.40747e-132	2.40646	0.617	0.166	2.12852e-128	Slc16a3
1.60682e-114	2.39955	0.559	0.136	2.42999e-110	Clec4d
1.9623e-97	2.38644	0.525	0.15	2.96759e-93	Anpep
2.16607e-39	2.36771	0.266	0.067	3.27574e-35	Gys1
2.17379e-171	2.34821	0.759	0.272	3.28743e-167	Tnfaip2
8.0364e-25	2.31677	0.158	0.028	1.21534e-20	Kcnn4
9.97659e-95	2.30362	0.509	0.133	1.50876e-90	Pilra
6.24801e-16	2.29497	0.128	0.035	9.44887e-12	Mmp25
7.3502e-106	2.28671	0.574	0.19	1.11157e-101	Dram1
1.42408e-16	2.21901	0.126	0.032	2.15364e-12	Nrg1
4.8808e-86	2.1999	0.438	0.074	7.38123e-82	Saa3
1.62327e-46	2.19106	0.415	0.187	2.45488e-42	Gbp2
1.73319e-51	2.16066	0.351	0.102	2.62111e-47	Ell2
1.1118e-25	2.16044	0.194	0.051	1.68137e-21	Calhm6
2.02828e-31	2.1598	0.25	0.076	3.06737e-27	Gbp4
2.17272e-18	2.1556	0.14	0.035	3.2858e-14	Chst1
1.97315e-33	2.15054	0.349	0.161	2.984e-29	Socs1
1.64586e-122	2.13345	0.652	0.258	2.48904e-118	Pfkl
5.42859e-70	2.10736	0.42	0.108	8.20965e-66	Il21r
8.09408e-28	2.10422	0.202	0.05	1.22407e-23	Aifm2
8.43317e-97	2.09084	0.581	0.234	1.27535e-92	Tpi1
4.64523e-17	2.07886	0.129	0.032	7.02498e-13	Bnip3
2.40725e-22	2.07299	0.167	0.042	3.64048e-18	Abtb2
8.6864e-40	2.05896	0.29	0.082	1.31364e-35	Ltb4r1
1.33268e-19	2.04831	0.148	0.037	2.01541e-15	Ppargc1b
6.43402e-206	2.04454	0.855	0.477	9.73016e-202	Aldoa
4.51481e-20	2.03649	0.152	0.039	6.82775e-16	Ptrh1
1.30336e-142	2.02767	0.693	0.238	1.97107e-138	Arg2
1.01604e-16	2.02674	0.13	0.034	1.53655e-12	Mvd
7.8745e-73	2.02402	0.484	0.173	1.19086e-68	Clcn7
6.16081e-45	2.01495	0.361	0.133	9.31699e-41	Fam162a
1.31255e-37	1.99967	0.284	0.084	1.98497e-33	Tfec
1.19755e-12	1.98104	0.106	0.031	1.81105e-08	Hs3st3b1
9.88833e-42	1.98004	0.343	0.123	1.49541e-37	Acp5
1.32964e-165	1.94882	0.78	0.316	2.01081e-161	Il2rg
1.52141e-110	1.93149	0.7	0.364	2.30083e-106	Clec4n
1.11995e-150	1.91987	0.816	0.509	1.69369e-146	Ldha
2.08374e-13	1.91729	0.11	0.031	3.15124e-09	Ttc39c
6.97402e-21	1.90207	0.175	0.052	1.05468e-16	Scd2
2.37776e-81	1.88977	0.542	0.203	3.59588e-77	Slamf8
4.83815e-72	1.88347	0.536	0.237	7.31674e-68	Pfkp
4.96428e-23	1.87505	0.277	0.126	7.50748e-19	Fabp5
3.25503e-32	1.8375	0.259	0.079	4.92258e-28	Acaa1a
5.30734e-17	1.8364	0.143	0.042	8.02628e-13	Fuom
5.9501e-53	1.83085	0.353	0.089	8.99834e-49	Itgax
2.33574e-18	1.82756	0.185	0.067	3.53233e-14	Cxcl14
1.75582e-49	1.82208	0.384	0.135	2.65532e-45	Hif1a
1.02268e-153	1.77896	0.82	0.491	1.54659e-149	Myof
4.73991e-77	1.75754	0.48	0.131	7.16816e-73	Pygl
1.70602e-170	1.75405	0.883	0.629	2.58002e-166	P4hb
2.5763e-20	1.75239	0.171	0.05	3.89613e-16	Runx2
4.79994e-44	1.75196	0.359	0.128	7.25895e-40	Ripk3
1.11842e-169	1.75128	0.83	0.372	1.69138e-165	Sema4d
7.93448e-32	1.7495	0.202	0.036	1.19993e-27	Wfdc21
3.31689e-31	1.74066	0.286	0.106	5.01613e-27	Dnaaf3
5.1103e-86	1.73417	0.635	0.338	7.7283e-82	Ndufb6
2.6263e-58	1.72994	0.428	0.14	3.97175e-54	Uck2
1.01941e-16	1.72451	0.168	0.061	1.54166e-12	Srxn1
3.41397e-35	1.72217	0.317	0.119	5.16295e-31	Slc27a1
5.93275e-51	1.71879	0.398	0.134	8.97209e-47	Apoc2
7.80223e-19	1.71827	0.171	0.056	1.17993e-14	Pdk1
9.90955e-34	1.69854	0.317	0.125	1.49862e-29	Il18bp
3.24153e-37	1.68867	0.321	0.114	4.90216e-33	Inf2
4.3536e-28	1.68172	0.187	0.036	6.58396e-24	Klrb1b
5.24722e-18	1.67946	0.197	0.078	7.93538e-14	Iigp1
8.84e-114	1.67492	0.694	0.258	1.33687e-109	Plaur
2.71343e-116	1.66966	0.724	0.358	4.10352e-112	Capg
1.2715e-41	1.66728	0.364	0.14	1.92289e-37	Ccdc71l
3.01407e-19	1.66497	0.172	0.054	4.55818e-15	Slco3a1
4.71342e-112	1.66212	0.692	0.319	7.12811e-108	Ak2
1.84441e-39	1.66152	0.345	0.128	2.7893e-35	Ric1
2.86484e-17	1.65809	0.167	0.058	4.3325e-13	Il15ra
3.63898e-60	1.65155	0.489	0.204	5.50324e-56	Ccdc86
4.64968e-66	1.64286	0.52	0.205	7.03171e-62	Ndrg1
3.38338e-45	1.63876	0.392	0.154	5.11669e-41	Pgk1
4.23515e-88	1.61965	0.627	0.281	6.40482e-84	Bcl2a1b
1.65052e-99	1.61223	0.674	0.328	2.49608e-95	Cd84
9.69049e-31	1.61061	0.293	0.112	1.46549e-26	Comtd1
2.15319e-20	1.60573	0.198	0.07	3.25627e-16	Stimate
2.06849e-43	1.59231	0.394	0.162	3.12817e-39	Cox6c
5.53608e-127	1.59051	0.781	0.429	8.37221e-123	Pkm
5.51486e-153	1.58755	0.866	0.597	8.34012e-149	Cstb
1.25842e-152	1.58752	0.744	0.225	1.90311e-148	Fn1
1.42395e-13	1.58599	0.126	0.041	2.15344e-09	Gbp6
9.70877e-67	1.58234	0.637	0.37	1.46826e-62	Sgk1
1.12508e-76	1.58217	0.595	0.288	1.70145e-72	Atp5mpl
2.4691e-31	1.57833	0.303	0.115	3.73402e-27	Nr4a3
1.39709e-52	1.57544	0.426	0.153	2.11282e-48	Clec4e
1.43177e-205	1.57291	0.955	0.755	2.16527e-201	Tspo
6.51067e-20	1.57235	0.198	0.072	9.84609e-16	Pgm1
3.78799e-30	1.56391	0.357	0.176	5.72858e-26	Ero1l
2.6048e-146	1.55209	0.836	0.503	3.93924e-142	Prelid1
8.29036e-34	1.54701	0.402	0.205	1.25375e-29	Fpr2
5.40728e-13	1.53519	0.155	0.066	8.17743e-09	Gpr157
3.84228e-18	1.52907	0.191	0.073	5.81068e-14	Dhcr24
3.52026e-13	1.52893	0.113	0.033	5.32369e-09	C1s1
1.68042e-84	1.52347	0.658	0.343	2.5413e-80	Txn1
1.26416e-305	1.51941	1	0.96	1.91179e-301	Ctss
9.43371e-18	1.51908	0.193	0.076	1.42666e-13	Eva1b
7.39211e-109	1.51775	0.73	0.372	1.11791e-104	Clec12a
6.30098e-170	1.51246	0.901	0.579	9.52897e-166	Rnf149
4.7592e-31	1.4984	0.248	0.072	7.19734e-27	Ptgfrn
2.57638e-49	1.48952	0.453	0.201	3.89625e-45	Lpp
1.41659e-122	1.48546	0.783	0.481	2.14231e-118	Cox6b1
3.18419e-10	1.48247	0.102	0.036	4.81545e-06	Tmem154
1.21889e-25	1.47435	0.258	0.099	1.84333e-21	Gk
7.29924e-216	1.46966	0.982	0.876	1.10386e-211	Cebpb
7.07459e-29	1.46247	0.29	0.114	1.06989e-24	Agpat4
2.54094e-11	1.43619	0.135	0.057	3.84266e-07	Aldh1b1
2.15357e-26	1.43613	0.274	0.109	3.25685e-22	Arl5c
1.14985e-16	1.432	0.176	0.066	1.73891e-12	Ankrd37
1.23495e-36	1.42755	0.345	0.134	1.86761e-32	Hcar2
5.0986e-196	1.42138	0.964	0.868	7.71062e-192	Tapbp
2.97204e-36	1.42034	0.377	0.167	4.49462e-32	Cd38
1.17178e-16	1.41132	0.181	0.07	1.77208e-12	Kcna3
1.04865e-92	1.4027	0.73	0.446	1.58588e-88	Anxa4
1.61338e-22	1.3971	0.238	0.093	2.43992e-18	Ndst1
3.77261e-240	1.39628	0.986	0.813	5.70532e-236	Gm2a
1.1499e-122	1.38629	0.802	0.504	1.73899e-118	Cox8a
1.06806e-21	1.38526	0.26	0.116	1.61522e-17	Foxp4
5.08588e-43	1.3833	0.438	0.202	7.69138e-39	Rhbdf2
4.9528e-45	1.37599	0.508	0.276	7.49012e-41	Nampt
3.33816e-48	1.35599	0.424	0.163	5.0483e-44	Rab11fip1
1.75658e-10	1.35304	0.115	0.044	2.65648e-06	Eml2
1.38601e-28	1.35284	0.33	0.15	2.09606e-24	Agtrap
3.7768e-18	1.35211	0.213	0.09	5.71166e-14	Pno1
2.2931e-64	1.35082	0.598	0.302	3.46785e-60	Pim3
4.04516e-11	1.3504	0.171	0.086	6.1175e-07	Gpr84
3.06892e-62	1.34805	0.62	0.371	4.64113e-58	Psmb5
6.83739e-32	1.34685	0.554	0.387	1.03402e-27	Prdx1
7.96854e-32	1.34292	0.706	0.582	1.20508e-27	Ctsl
5.3149e-15	1.34275	0.203	0.095	8.03773e-11	Ms4a8a
1.87545e-24	1.33764	0.265	0.107	2.83624e-20	Acot7
4.20282e-18	1.33693	0.308	0.176	6.35592e-14	Cd40
8.70647e-11	1.33534	0.175	0.092	1.31668e-06	Tspan33
3.92477e-50	1.3278	0.562	0.321	5.93543e-46	Hk2
1.42662e-28	1.32747	0.315	0.136	2.15747e-24	Cyp4v3
1.70191e-91	1.32664	0.762	0.488	2.5738e-87	Tap1
5.29844e-112	1.31855	0.806	0.491	8.01282e-108	Scand1
1.79046e-13	1.31162	0.208	0.107	2.70772e-09	Ppp1r3b
5.81393e-32	1.30733	0.378	0.18	8.79241e-28	Traf1
9.7962e-67	1.30532	0.705	0.461	1.48148e-62	Ctsd
2.71632e-14	1.29437	0.185	0.083	4.1079e-10	Fdft1
7.39897e-30	1.28864	0.371	0.184	1.11895e-25	Higd1a
4.27845e-25	1.28863	0.31	0.145	6.4703e-21	Gde1
3.6759e-69	1.28801	0.562	0.233	5.55906e-65	Ddhd1
2.8841e-46	1.28795	0.486	0.235	4.36162e-42	Dpep2
2.66227e-34	1.28564	0.422	0.219	4.02615e-30	Ppt2
6.69657e-28	1.28013	0.352	0.175	1.01272e-23	Nufip1
4.39629e-83	1.27927	0.723	0.456	6.64851e-79	Cox5b
4.92284e-60	1.27183	0.729	0.554	7.44481e-56	Slc35b2
2.45587e-91	1.27113	0.764	0.507	3.71402e-87	Sem1
8.0211e-34	1.26547	0.548	0.377	1.21303e-29	Mdm2
3.35093e-52	1.26521	0.541	0.281	5.06761e-48	Psen2
2.84995e-29	1.26512	0.352	0.167	4.30998e-25	Mtln
6.8359e-80	1.25607	0.704	0.419	1.03379e-75	Ndufv3
5.16102e-45	1.2503	0.508	0.27	7.80501e-41	Tor3a
1.96994e-169	1.2458	0.962	0.77	2.97914e-165	Ifi30
6.50137e-41	1.24382	0.549	0.351	9.83203e-37	Pld3
1.00995e-31	1.24105	0.354	0.156	1.52734e-27	Plxdc2
1.69359e-53	1.23965	0.582	0.329	2.56122e-49	Rexo2
5.85727e-45	1.23847	0.466	0.211	8.85795e-41	Hpse
1.38555e-19	1.23649	0.26	0.123	2.09537e-15	Gcsh
2.68575e-16	1.22841	0.214	0.096	4.06166e-12	Pmvk
2.78417e-39	1.22704	0.429	0.193	4.2105e-35	Mmp19
1.92647e-35	1.22615	0.396	0.183	2.9134e-31	Plgrkt
2.3612e-217	1.22555	0.989	0.95	3.57084e-213	Ctsz
2.57997e-60	1.2206	0.722	0.485	3.90169e-56	Basp1
7.61783e-10	1.22007	0.134	0.061	1.15204e-05	Ppp1r12b
9.97292e-24	1.21696	0.302	0.142	1.5082e-19	Alas1
9.20638e-27	1.21279	0.342	0.167	1.39228e-22	Letm1
1.71144e-166	1.21192	0.945	0.741	2.58821e-162	Gna13
3.40376e-09	1.21089	0.104	0.041	5.14751e-05	Clcf1
2.08747e-27	1.20911	0.332	0.153	3.15688e-23	Pbxip1
1.06358e-09	1.20727	0.125	0.054	1.60845e-05	C1rl
2.02505e-14	1.20673	0.312	0.196	3.06249e-10	Isg15
4.949e-27	1.20606	0.321	0.145	7.48438e-23	Lrrc58
9.82458e-16	1.20266	0.184	0.075	1.48577e-11	Cd69
1.05203e-23	1.20172	0.393	0.237	1.59099e-19	Chd7
9.50664e-25	1.20001	0.348	0.183	1.43769e-20	Atp5g3
2.96857e-60	1.19653	0.677	0.425	4.48936e-56	Stat1
2.60317e-33	1.19269	0.44	0.237	3.93678e-29	Mllt6
4.30427e-14	1.1896	0.123	0.036	6.50934e-10	Gpr171
3.18651e-11	1.18852	0.151	0.068	4.81897e-07	Tcf7l2
2.8256e-07	1.18527	0.114	0.058	0.00427316	Batf2
7.50152e-58	1.17794	0.618	0.359	1.13445e-53	Ctdnep1
6.26803e-61	1.17321	0.656	0.415	9.47914e-57	Cox6a1
2.00781e-09	1.16713	0.133	0.062	3.03642e-05	Serhl
2.17255e-13	1.16646	0.182	0.083	3.28555e-09	Etfrf1
2.97481e-12	1.16422	0.167	0.076	4.4988e-08	Pex16
8.44196e-19	1.15803	0.267	0.132	1.27668e-14	Casp7
1.28343e-172	1.15473	0.984	0.902	1.94093e-168	Ptms
3.16133e-17	1.15399	0.201	0.081	4.78087e-13	Cnn3
2.33467e-12	1.15118	0.181	0.087	3.53073e-08	Dhrs11
4.3951e-66	1.1502	0.643	0.346	6.64671e-62	Fcgr4
1.10437e-18	1.14781	0.271	0.136	1.67013e-14	Ddt
9.89347e-18	1.1471	0.251	0.121	1.49619e-13	Dmxl2
8.95231e-14	1.14553	0.229	0.123	1.35386e-09	Lrp12
2.1808e-38	1.14467	0.526	0.314	3.29802e-34	Nlrc5
1.21948e-07	1.1375	0.105	0.049	0.00184422	Lsm5
1.70853e-83	1.13399	0.776	0.507	2.5838e-79	Evl
1.4929e-95	1.1258	0.997	0.998	2.25771e-91	Fth1
1.86505e-118	1.12407	0.969	0.817	2.82051e-114	Ier3
9.44905e-10	1.12395	0.154	0.077	1.42898e-05	Btbd19
1.02388e-25	1.12366	0.337	0.166	1.54842e-21	Mpv17l2
1.86512e-60	1.12176	0.688	0.455	2.82061e-56	Syngr2
2.74555e-11	1.12012	0.203	0.111	4.15209e-07	Slc39a14
2.60147e-118	1.11856	0.881	0.679	3.93421e-114	Tcf25
5.74293e-47	1.11801	0.46	0.19	8.68503e-43	Nr4a2
1.74055e-153	1.11752	0.919	0.507	2.63224e-149	Lgals3
1.82168e-32	1.11256	0.541	0.356	2.75492e-28	Vat1
9.86579e-27	1.10961	0.373	0.194	1.492e-22	Chfr
3.5251e-25	1.10712	0.381	0.212	5.33101e-21	Tmem165
1.62881e-08	1.10708	0.121	0.057	0.000246325	Mag
1.23492e-16	1.10239	0.266	0.138	1.86756e-12	Tnfrsf12a
5.04921e-22	1.10185	0.409	0.246	7.63592e-18	Cd9
2.06783e-16	1.09535	0.236	0.114	3.12717e-12	Sirpb1c
9.32925e-45	1.09183	0.565	0.337	1.41086e-40	Cox5a
1.13184e-07	1.09155	0.148	0.083	0.00171169	Gstt3
1.92317e-17	1.0869	0.302	0.169	2.90841e-13	Cwc25
2.13084e-16	1.08585	0.279	0.153	3.22248e-12	Fmnl2
3.92925e-16	1.08435	0.256	0.133	5.94221e-12	Ppdpf
1.768e-13	1.08142	0.228	0.121	2.67375e-09	Rap2a
7.45393e-41	1.07961	0.57	0.367	1.12726e-36	Cox7b
1.55692e-19	1.07942	0.328	0.186	2.35453e-15	Gpalpp1
2.44567e-09	1.07611	0.151	0.077	3.69859e-05	Bloc1s3
2.2767e-109	1.07547	0.883	0.638	3.44306e-105	Slc15a3
1.25811e-111	1.07383	0.898	0.638	1.90264e-107	Gpsm3
2.26956e-08	1.07341	0.116	0.053	0.000343226	Fcho1
7.06527e-22	1.0725	0.344	0.186	1.06848e-17	Fadd
3.18265e-112	1.0721	0.812	0.376	4.81312e-108	Tmsb10
7.37337e-07	1.07048	0.104	0.051	0.0111507	Alkbh7
4.66424e-10	1.07035	0.143	0.067	7.05373e-06	C1ra
8.11907e-29	1.07025	0.405	0.216	1.22785e-24	Trappc6a
1.03563e-14	1.069	0.237	0.121	1.56619e-10	Slc2a6
9.02393e-36	1.06853	0.488	0.279	1.36469e-31	Atp5l
1.63199e-35	1.06799	0.502	0.299	2.46806e-31	Eif3b
4.14083e-10	1.06723	0.163	0.083	6.26218e-06	Ldhb
8.94464e-48	1.06674	0.615	0.385	1.3527e-43	Ndufa1
1.16539e-16	1.06577	0.373	0.245	1.76243e-12	Crem
1.93714e-09	1.0647	0.205	0.124	2.92953e-05	Cacna1d
7.60385e-14	1.0559	0.227	0.118	1.14993e-09	Mphosph10
3.16392e-15	1.05462	0.234	0.117	4.7848e-11	Unc13d
3.13865e-69	1.05252	0.753	0.524	4.74659e-65	Mvp
7.61852e-10	1.05174	0.149	0.073	1.15215e-05	Nup93
1.33661e-32	1.04907	0.466	0.263	2.02135e-28	Rhoq
7.80957e-13	1.04887	0.174	0.078	1.18104e-08	Endog
1.11885e-43	1.04793	0.578	0.35	1.69204e-39	Myl6
1.48507e-12	1.0477	0.164	0.072	2.24588e-08	Adamtsl4
5.22553e-07	1.04716	0.1	0.048	0.00790257	Pop4
1.71912e-88	1.04468	0.816	0.565	2.59982e-84	Cops9
1.93075e-08	1.04134	0.205	0.128	0.000291987	Gbp5
6.08904e-15	1.04078	0.411	0.303	9.20845e-11	Irgm1
2.86288e-11	1.03877	0.19	0.1	4.32953e-07	Eif3e
2.85388e-13	1.03876	0.223	0.118	4.31592e-09	Wsb2
3.40415e-20	1.03458	0.311	0.162	5.1481e-16	Slc39a11
4.27759e-07	1.03327	0.125	0.067	0.00646901	Trim11
1.86976e-27	1.03267	0.455	0.28	2.82764e-23	Sec61g
3.67294e-29	1.0319	0.304	0.117	5.55458e-25	Tnip3
2.10668e-21	1.03161	0.342	0.187	3.18594e-17	Arl5a
1.76944e-51	1.03109	0.505	0.208	2.67592e-47	Gpr35
3.32986e-78	1.02877	0.748	0.456	5.03575e-74	Ciao2a
3.05384e-14	1.02733	0.226	0.115	4.61832e-10	Eef1akmt4
7.25259e-07	1.02703	0.109	0.056	0.0109681	Slc52a2
9.44887e-09	1.02079	0.23	0.152	0.000142895	Igtp
2.4421e-31	1.01921	0.489	0.302	3.69318e-27	Csf2rb2
3.00231e-06	1.01797	0.104	0.054	0.045404	Eny2
1.73652e-29	1.01789	0.488	0.304	2.62614e-25	Hk1
2.75853e-17	1.01738	0.295	0.162	4.17173e-13	Nhp2
5.57859e-53	1.01712	0.635	0.373	8.43649e-49	H2-Q6
2.05631e-10	1.01687	0.171	0.087	3.10975e-06	Pilrb2
2.05312e-06	1.01525	0.108	0.057	0.0310494	Cisd3
2.25769e-36	1.01488	0.609	0.434	3.4143e-32	Tap2
6.06624e-14	1.01438	0.234	0.124	9.17397e-10	B3gnt8
1.15388e-07	1.01438	0.127	0.066	0.00174501	Ppif
3.37074e-34	1.01372	0.592	0.417	5.09757e-30	Bst1
2.57241e-10	1.01328	0.177	0.093	3.89026e-06	Nfu1
1.01496e-15	1.01148	0.379	0.259	1.53492e-11	Ifi47
3.73014e-16	1.01042	0.276	0.151	5.64108e-12	Timm23
4.89274e-16	1.00807	0.27	0.145	7.39929e-12	Pgap2
1.85038e-72	1.00553	0.765	0.528	2.79832e-68	Ndufa3
3.98505e-11	1.00266	0.176	0.087	6.02659e-07	Rasgrp1
5.78073e-33	1.00202	0.525	0.329	8.7422e-29	Arrdc4
6.54592e-11	1.00095	0.196	0.106	9.8994e-07	Actn1
4.17758e-06	0.99943	0.112	0.061	0.0631776	Lin54
8.61257e-12	0.997652	0.19	0.096	1.30248e-07	Mvk
3.11963e-07	0.996169	0.141	0.079	0.00471782	Ppa1
4.8902e-08	0.995664	0.144	0.077	0.000739544	Pin4
7.96601e-14	0.993719	0.22	0.111	1.2047e-09	Emilin1
5.0299e-98	0.992197	0.881	0.714	7.60672e-94	Tcirg1
3.32215e-07	0.991301	0.123	0.065	0.00502409	Coq7
2.24383e-16	0.991142	0.273	0.145	3.39334e-12	Gstp1
5.15731e-68	0.989969	0.769	0.485	7.7994e-64	Sdc4
4.04033e-33	0.98869	0.496	0.289	6.11019e-29	Ccr1
5.7966e-09	0.988459	0.175	0.099	8.7662e-05	Gpd2
8.8055e-19	0.987456	0.323	0.18	1.33166e-14	Fastk
2.36857e-10	0.986973	0.33	0.246	3.58199e-06	Hk3
6.00566e-16	0.986705	0.33	0.203	9.08236e-12	Eid3
1.88083e-230	0.985936	0.999	0.995	2.84439e-226	Ucp2
1.23434e-90	0.985547	0.873	0.662	1.86669e-86	Vasp
4.17877e-29	0.984838	0.464	0.279	6.31955e-25	Sidt2
2.90876e-11	0.983754	0.186	0.095	4.39891e-07	Sntb2
4.79108e-102	0.981876	0.899	0.688	7.24556e-98	Atox1
1.57544e-22	0.978274	0.462	0.308	2.38254e-18	Rilpl2
1.32914e-09	0.976202	0.202	0.119	2.01005e-05	Pdlim7
4.57241e-06	0.976	0.119	0.068	0.0691486	Per2
5.61525e-22	0.972049	0.47	0.317	8.49194e-18	Slc48a1
2.0781e-18	0.971061	0.319	0.177	3.14272e-14	Sars
1.74467e-18	0.970934	0.336	0.195	2.63847e-14	Lap3
7.12474e-08	0.968681	0.14	0.075	0.00107748	Zdhhc12
2.26458e-09	0.968522	0.133	0.061	3.42472e-05	Igf2r
2.7637e-07	0.968188	0.129	0.069	0.00417954	Tusc1
2.85695e-07	0.966389	0.125	0.066	0.00432056	Traf3ip3
5.65781e-10	0.965438	0.168	0.087	8.5563e-06	Hpcal1
4.06374e-06	0.965287	0.102	0.053	0.0614559	Bambi
1.73835e-16	0.962345	0.313	0.183	2.6289e-12	Lamtor5
1.45621e-117	0.957208	0.945	0.848	2.20223e-113	Sdc3
2.76062e-18	0.953891	0.326	0.185	4.17488e-14	Hat1
4.99388e-154	0.951502	0.987	0.943	7.55225e-150	Pfn1
1.80994e-33	0.948883	0.545	0.355	2.73717e-29	Sdhd
6.78191e-12	0.948641	0.214	0.116	1.02563e-07	Tmem268
1.91005e-73	0.94637	0.806	0.515	2.88857e-69	Ccrl2
5.86021e-44	0.945514	0.478	0.221	8.8624e-40	Dusp5
2.29073e-22	0.945058	0.375	0.211	3.46426e-18	Ndufc1
2.79591e-28	0.944228	0.485	0.303	4.22825e-24	Coa5
7.90226e-14	0.944077	0.271	0.158	1.19506e-09	Snx4
3.65275e-18	0.943483	0.415	0.277	5.52405e-14	Glrx
8.6506e-15	0.942839	0.269	0.15	1.30823e-10	Ldlrap1
9.91254e-07	0.942734	0.101	0.05	0.0149907	Il1r2
4.02773e-14	0.940317	0.289	0.173	6.09113e-10	Mitf
4.93294e-21	0.938816	0.387	0.233	7.46009e-17	Naglu
1.16973e-09	0.938066	0.149	0.073	1.76898e-05	Kctd17
1.00372e-08	0.937249	0.158	0.085	0.000151793	Hint3
4.67204e-17	0.934385	0.312	0.177	7.06552e-13	Ndufa11
6.67711e-77	0.934012	0.857	0.681	1.00978e-72	Srsf9
1.62718e-15	0.933232	0.294	0.169	2.46078e-11	Cox7a2
1.44927e-06	0.933187	0.115	0.061	0.0219174	Slc37a1
1.91351e-15	0.932356	0.298	0.174	2.8938e-11	Ggh
1.2021e-59	0.931418	0.803	0.625	1.81793e-55	Lgals3bp
5.65744e-08	0.931154	0.134	0.069	0.000855575	Jag1
7.69588e-10	0.930352	0.199	0.115	1.16385e-05	Rffl
3.67478e-06	0.929773	0.112	0.061	0.0555737	Dnajc30
1.58319e-22	0.928207	0.392	0.227	2.39427e-18	Got1
1.83195e-08	0.928164	0.162	0.09	0.000277046	Rmdn3
2.49808e-35	0.927125	0.571	0.371	3.77785e-31	Ndufc2
2.56562e-43	0.925889	0.651	0.445	3.87999e-39	Slc9a3r1
3.61764e-15	0.925785	0.274	0.151	5.47096e-11	Timm8b
3.07457e-38	0.924408	0.594	0.386	4.64967e-34	Tmem134
2.42865e-15	0.922911	0.279	0.156	3.67285e-11	Pebp1
1.74069e-30	0.922825	0.544	0.36	2.63244e-26	Tesk1
1.83652e-126	0.921864	0.923	0.495	2.77736e-122	Cd52
1.18907e-94	0.919577	0.79	0.42	1.79824e-90	Emb
7.6708e-54	0.917175	0.748	0.539	1.16006e-49	Nfkb2
1.22504e-24	0.915956	0.487	0.314	1.85263e-20	Zbp1
6.03674e-20	0.915759	0.45	0.301	9.12937e-16	Fam129b
1.38325e-70	0.915545	0.829	0.666	2.0919e-66	Chchd2
1.78629e-06	0.913849	0.121	0.067	0.027014	Slc25a33
3.26538e-37	0.912747	0.54	0.304	4.93824e-33	Egr2
6.69897e-24	0.912541	0.392	0.217	1.01308e-19	Gsto1
8.62194e-53	0.912445	0.714	0.509	1.3039e-48	Sdhb
1.68446e-11	0.908939	0.216	0.119	2.54741e-07	Eipr1
1.64592e-13	0.9081	0.319	0.204	2.48913e-09	Plaat3
2.13638e-18	0.907603	0.366	0.22	3.23084e-14	Relb
1.1561e-25	0.906397	0.463	0.285	1.74837e-21	Ralgds
2.80224e-12	0.904835	0.246	0.142	4.23783e-08	March5
4.87655e-08	0.904424	0.138	0.072	0.000737481	Impa2
6.6933e-18	0.90354	0.38	0.243	1.01223e-13	Cd200r1
2.5852e-09	0.90334	0.133	0.061	3.9096e-05	Fam117a
2.67272e-48	0.902959	0.652	0.406	4.04196e-44	Bcl2l11
1.4177e-13	0.902707	0.262	0.149	2.14398e-09	Mapkapk3
4.54943e-36	0.902118	0.593	0.39	6.8801e-32	Got2
1.45013e-12	0.90125	0.38	0.274	2.19303e-08	Fnip2
2.58229e-09	0.897798	0.211	0.128	3.9052e-05	Irgq
1.09596e-17	0.896583	0.354	0.216	1.65742e-13	Hsd3b7
7.95342e-67	0.896106	0.848	0.672	1.2028e-62	Mbd2
6.3286e-12	0.894977	0.228	0.127	9.57074e-08	Sharpin
1.34268e-40	0.893248	0.392	0.14	2.03053e-36	Mcemp1
5.08405e-08	0.892233	0.304	0.227	0.000768861	Acsl1
3.28434e-09	0.890492	0.207	0.124	4.9669e-05	Fam241a
1.36496e-11	0.889243	0.222	0.124	2.06424e-07	Cyb5b
2.63254e-20	0.88865	0.482	0.338	3.98118e-16	Spty2d1
1.7978e-18	0.888457	0.356	0.211	2.71881e-14	Abcg1
1.37743e-66	0.887034	0.837	0.606	2.08308e-62	Ifrd1
3.73636e-64	0.886445	0.833	0.672	5.65049e-60	Psmb8
2.10415e-45	0.886367	0.715	0.53	3.1821e-41	Ctnnb1
5.08148e-21	0.886321	0.389	0.233	7.68472e-17	Cd180
9.69335e-155	0.886281	0.991	0.949	1.46593e-150	Gnai2
4.88684e-06	0.886219	0.12	0.068	0.0739037	Dcun1d3
7.72249e-83	0.885069	0.932	0.812	1.16787e-78	Itgb2
3.28289e-08	0.883751	0.151	0.082	0.000496472	Tmem126a
5.37047e-14	0.882213	0.27	0.153	8.12176e-10	Mgat4a
6.565e-08	0.881856	0.157	0.089	0.000992824	Lrrc42
3.48192e-06	0.879917	0.118	0.066	0.0526571	Bola3
8.25884e-14	0.876584	0.314	0.198	1.24898e-09	Psmd14
2.32724e-74	0.876214	0.898	0.783	3.51949e-70	Ywhag
1.9828e-99	0.875398	0.991	0.967	2.99859e-95	Psap
4.76441e-12	0.874803	0.321	0.215	7.20522e-08	Plxna1
1.15914e-26	0.874197	0.519	0.346	1.75296e-22	Riok3
3.36943e-22	0.87361	0.44	0.281	5.09559e-18	Cct2
3.72127e-50	0.873081	0.733	0.551	5.62768e-46	Eif4b
8.51836e-06	0.872413	0.122	0.072	0.128823	Magohb
1.56292e-118	0.870703	0.965	0.888	2.36361e-114	Cyba
4.707e-13	0.868055	0.27	0.16	7.11839e-09	Acbd6
2.37637e-35	0.867587	0.686	0.541	3.59378e-31	Acly
2.39867e-14	0.86736	0.382	0.263	3.62752e-10	Slc20a1
9.98579e-09	0.866681	0.175	0.099	0.000151015	Timm10
3.66986e-17	0.866402	0.371	0.235	5.54992e-13	Chmp2a
1.39353e-05	0.864996	0.115	0.067	0.210744	Tm2d1
1.3015e-09	0.863683	0.164	0.084	1.96825e-05	Enc1
6.49271e-10	0.863578	0.217	0.128	9.81893e-06	Matk
4.95597e-16	0.863172	0.367	0.236	7.49491e-12	Adssl1
1.1197e-06	0.860181	0.149	0.089	0.0169333	Inafm2
2.99025e-82	0.859758	0.657	0.234	4.52215e-78	Fgr
4.31537e-50	0.85961	0.801	0.633	6.52613e-46	Zfp703
4.17279e-11	0.858376	0.242	0.144	6.3105e-07	Klf16
1.92073e-13	0.857577	0.264	0.149	2.90472e-09	Glipr2
3.359e-06	0.855946	0.118	0.066	0.0507982	Gga2
5.91925e-07	0.855014	0.144	0.083	0.00895168	Map3k15
2.32549e-05	0.854899	0.132	0.082	0.351684	Grasp
2.03547e-06	0.854689	0.12	0.066	0.0307823	Thyn1
2.50525e-23	0.854679	0.457	0.293	3.78868e-19	Hebp1
1.53716e-06	0.853304	0.142	0.084	0.0232464	Uhrf1bp1
9.03426e-21	0.852155	0.462	0.31	1.36625e-16	Cln5
8.3995e-33	0.852093	0.575	0.383	1.27026e-28	Tmem14c
6.57964e-09	0.851867	0.213	0.132	9.95039e-05	Akap7
2.83586e-15	0.851839	0.549	0.463	4.28867e-11	Sod2
1.06655e-09	0.850872	0.192	0.108	1.61295e-05	Pilrb1
8.04155e-10	0.849143	0.224	0.136	1.21612e-05	Snrpe
1.322e-20	0.849043	0.286	0.131	1.99926e-16	Hopx
4.94306e-12	0.848901	0.249	0.144	7.47538e-08	Htatip2
7.43487e-100	0.84876	0.936	0.802	1.12438e-95	Serf2
9.10083e-130	0.848477	0.97	0.897	1.37632e-125	H2-K1
1.1029e-18	0.847971	0.401	0.254	1.66791e-14	Pnn
6.47938e-10	0.847442	0.231	0.142	9.79876e-06	Rmc1
4.41106e-08	0.847282	0.17	0.099	0.000667085	Rnf8
3.4281e-10	0.846646	0.323	0.229	5.18432e-06	Jmy
1.0053e-06	0.845941	0.154	0.093	0.0152032	Cish
4.23549e-16	0.844779	0.336	0.202	6.40534e-12	Ptprs
2.91273e-20	0.841711	0.523	0.394	4.40492e-16	Fbxl5
8.13859e-13	0.840005	0.289	0.178	1.2308e-08	Nasp
5.92916e-09	0.839897	0.194	0.114	8.96667e-05	Rnmt
1.16522e-91	0.839479	0.881	0.624	1.76216e-87	Cxcl16
3.24607e-45	0.838804	0.523	0.249	4.90903e-41	Gngt2
4.01571e-11	0.838584	0.251	0.152	6.07296e-07	Nod2
3.58772e-66	0.837866	0.829	0.667	5.42571e-62	Ybx1
2.77404e-08	0.836874	0.181	0.107	0.000419518	Pdcd5
3.76773e-25	0.834618	0.769	0.701	5.69794e-21	Grina
9.64885e-15	0.833805	0.332	0.208	1.4592e-10	H2afj
2.15845e-06	0.832965	0.141	0.084	0.0326423	Traf3
0.000134035	0.832767	0.1	0.06	1	Slfn4
1.08087e-09	0.83252	0.199	0.114	1.6346e-05	Vopp1
2.43385e-06	0.832487	0.115	0.062	0.0368071	Usp35
6.67076e-51	0.83141	0.72	0.481	1.00882e-46	Snx18
3.20911e-31	0.831377	0.6	0.426	4.85314e-27	Lrpap1
5.22058e-42	0.829257	0.72	0.507	7.89509e-38	Axl
1.58676e-12	0.827164	0.243	0.136	2.39966e-08	Vhl
5.73363e-11	0.824681	0.303	0.204	8.67097e-07	Sh2b2
1.70915e-05	0.822899	0.105	0.059	0.258474	Zfp691
2.45115e-07	0.822372	0.154	0.089	0.00370688	Msmo1
2.15139e-34	0.821444	0.637	0.457	3.25355e-30	Bak1
8.41981e-07	0.819323	0.126	0.068	0.0127333	Svbp
1.31922e-13	0.818518	0.31	0.192	1.99506e-09	Vps53
1.50078e-19	0.818094	0.456	0.313	2.26962e-15	Tbc1d9
7.47175e-25	0.815336	0.496	0.321	1.12995e-20	Nus1
1.67874e-19	0.814659	0.42	0.271	2.53877e-15	Amdhd2
4.48531e-19	0.814315	0.429	0.28	6.78313e-15	Mxi1
1.23693e-21	0.812292	0.477	0.318	1.87061e-17	Tspyl1
3.64788e-10	0.810409	0.225	0.134	5.5167e-06	Rab9
3.38929e-08	0.807234	0.174	0.1	0.000512562	Sfxn5
3.90759e-11	0.806957	0.232	0.134	5.90945e-07	Orai2
1.07476e-10	0.805017	0.256	0.159	1.62536e-06	Tsg101
5.81549e-12	0.801832	0.183	0.089	8.79476e-08	Egr3
9.94665e-07	0.801519	0.139	0.079	0.0150423	St7
3.52068e-58	0.801347	0.81	0.611	5.32432e-54	Rhog
2.39288e-22	0.800939	0.348	0.179	3.61875e-18	Tent5c
1.39911e-10	0.800294	0.288	0.191	2.11587e-06	Nfat5
3.15779e-25	0.800005	0.564	0.412	4.77552e-21	Slc36a1
7.86166e-07	0.799749	0.148	0.086	0.0118892	Castor2
2.05986e-10	0.799556	0.291	0.195	3.11512e-06	Tmem65
2.73644e-08	0.799539	0.196	0.119	0.000413832	Ampd2
6.12034e-06	0.798756	0.121	0.069	0.0925579	Ift43
1.3168e-14	0.797881	0.351	0.226	1.9914e-10	Psmb6
1.83164e-25	0.797268	0.524	0.35	2.76999e-21	Slc29a3
6.56559e-26	0.797004	0.496	0.317	9.92915e-22	Rasa4
1.13985e-06	0.796934	0.15	0.09	0.0172379	Zfp991
2.60142e-10	0.794513	0.211	0.12	3.93413e-06	Galns
4.23214e-11	0.794374	0.278	0.177	6.40027e-07	Snx10
2.1108e-43	0.793316	0.536	0.263	3.19216e-39	Abi3
1.33432e-16	0.792961	0.359	0.221	2.01789e-12	Aldh3b1
3.96002e-11	0.792655	0.205	0.11	5.98874e-07	Arl15
8.90352e-14	0.792615	0.331	0.212	1.34648e-09	Cmc1
7.05118e-64	0.791267	0.821	0.522	1.06635e-59	Il1b
5.29549e-103	0.790287	0.97	0.902	8.00837e-99	Irf2bp2
1.06324e-46	0.788773	0.809	0.674	1.60794e-42	Arf3
8.21182e-16	0.788318	0.343	0.209	1.24187e-11	Bahd1
1.16361e-24	0.787532	0.524	0.356	1.75972e-20	P4ha1
4.10464e-08	0.78726	0.185	0.11	0.000620745	Ndufb2
8.17105e-11	0.786864	0.268	0.168	1.23571e-06	Lactb
2.01531e-14	0.78628	0.348	0.222	3.04776e-10	Psma5
7.19853e-08	0.785832	0.25	0.173	0.00108863	Gbp7
3.39285e-09	0.785016	0.187	0.106	5.131e-05	Lrmda
3.03807e-36	0.783944	0.659	0.472	4.59448e-32	Atp5e
1.26119e-35	0.782938	0.673	0.51	1.90729e-31	Itprid2
1.19874e-10	0.782471	0.277	0.179	1.81286e-06	Ndufs4
1.90901e-102	0.782199	0.962	0.813	2.88699e-98	H3f3a
2.96253e-07	0.780973	0.201	0.131	0.00448024	Tsr1
1.37936e-08	0.78041	0.215	0.135	0.0002086	Blcap
1.18182e-25	0.78	0.518	0.337	1.78727e-21	Tmx1
2.39149e-30	0.779919	0.615	0.437	3.61665e-26	Ndufs7
3.91779e-17	0.779138	0.465	0.333	5.92487e-13	Txnrd1
6.87148e-12	0.778951	0.283	0.176	1.03917e-07	Tufm
6.82432e-27	0.778291	0.522	0.341	1.03204e-22	Ndufb1-ps
3.90509e-53	0.778196	0.863	0.742	5.90566e-49	Eid1
2.21119e-09	0.776974	0.237	0.149	3.34399e-05	Rest
7.98992e-19	0.776632	0.43	0.284	1.20832e-14	Fam173a
7.46806e-18	0.775813	0.469	0.339	1.12939e-13	Fbl
4.08612e-14	0.774173	0.336	0.212	6.17944e-10	Psmd2
2.91403e-06	0.773373	0.145	0.087	0.0440688	Polr2d
6.74753e-45	0.772572	0.787	0.591	1.02043e-40	Clic4
1.06339e-08	0.772366	0.241	0.158	0.000160816	Nmi
1.54336e-07	0.770742	0.18	0.11	0.00233402	Ak6
4.03681e-23	0.770364	0.483	0.303	6.10486e-19	Mxd1
4.4254e-37	0.769314	0.706	0.543	6.69253e-33	Gpi1
1.25244e-11	0.769073	0.31	0.205	1.89407e-07	Nceh1
2.32872e-14	0.768866	0.397	0.277	3.52172e-10	Cetn3
2.65671e-05	0.768341	0.14	0.09	0.401774	Neurl2
5.13192e-08	0.768195	0.203	0.127	0.000776101	Dhdh
8.87493e-15	0.764672	0.351	0.225	1.34215e-10	Ndufb5
2.88362e-45	0.763787	0.862	0.763	4.36089e-41	mt-Nd6
2.10189e-06	0.762935	0.171	0.109	0.0317869	Ppme1
3.83928e-09	0.762768	0.232	0.146	5.80614e-05	Fbxl19
5.36735e-12	0.762154	0.35	0.244	8.11704e-08	U2af1
1.37385e-14	0.760763	0.364	0.238	2.07767e-10	Ndufaf8
7.65962e-05	0.760688	0.111	0.068	1	Zfp654
1.93093e-09	0.759964	0.207	0.121	2.92014e-05	Gpr137
7.43107e-08	0.759181	0.177	0.104	0.0011238	Sfxn1
8.697e-21	0.759094	0.472	0.316	1.31525e-16	Atp5k
3.26131e-09	0.758628	0.236	0.149	4.93208e-05	Bloc1s4
9.69663e-12	0.758429	0.275	0.168	1.46642e-07	Atp5md
1.45671e-10	0.758214	0.295	0.196	2.20298e-06	Tmem11
2.33192e-10	0.757678	0.261	0.165	3.52656e-06	Clip2
1.56627e-47	0.756936	0.603	0.31	2.36867e-43	S100a6
2.55616e-21	0.756936	0.201	0.062	3.86568e-17	Chil3
2.58208e-28	0.756728	0.562	0.375	3.90488e-24	Maff
5.32681e-09	0.756089	0.238	0.153	8.05573e-05	Krcc1
1.04077e-06	0.755374	0.135	0.076	0.0157396	Twsg1
1.09344e-13	0.753191	0.321	0.2	1.65361e-09	Gsr
7.45924e-46	0.751801	0.788	0.615	1.12806e-41	Psmb9
9.71578e-31	0.751347	0.654	0.493	1.46932e-26	Tmem189
9.4875e-06	0.749556	0.16	0.104	0.143479	Rab3ip
2.05589e-09	0.747526	0.237	0.149	3.10912e-05	Imp3
9.21827e-09	0.747382	0.17	0.093	0.000139408	Parvg
1.66039e-20	0.746541	0.468	0.313	2.51101e-16	Snx12
3.36935e-11	0.746244	0.322	0.217	5.09547e-07	Tmem123
7.73206e-19	0.746186	0.478	0.333	1.16932e-14	Gmfb
2.30821e-07	0.738845	0.183	0.114	0.0034907	Pip4k2c
7.18982e-10	0.738757	0.299	0.207	1.08732e-05	Ndufa5
1.8091e-07	0.738062	0.188	0.117	0.00273591	Fkbp1b
1.13061e-05	0.737749	0.141	0.087	0.170982	Prorsd1
6.41519e-15	0.736666	0.336	0.204	9.70169e-11	Tmem51
5.20007e-30	0.736217	0.635	0.467	7.86407e-26	Ubxn1
8.67354e-14	0.733585	0.337	0.216	1.3117e-09	Slc25a4
4.04865e-15	0.733177	0.376	0.245	6.12277e-11	Mpdu1
8.73042e-09	0.731969	0.223	0.14	0.00013203	Mex3d
0.000182872	0.730742	0.203	0.154	1	Phyhd1
7.08155e-09	0.727711	0.28	0.192	0.000107094	Ube2g1
1.28536e-70	0.727673	0.946	0.848	1.94384e-66	Csf2ra
1.14208e-14	0.727445	0.421	0.3	1.72716e-10	Slc49a4
4.40822e-11	0.726239	0.253	0.151	6.66655e-07	Prdm1
6.75557e-19	0.725783	0.481	0.335	1.02165e-14	Egln1
1.37882e-06	0.723959	0.283	0.217	0.0208519	Gbp3
2.8891e-11	0.723907	0.23	0.129	4.36918e-07	Havcr2
2.77962e-13	0.723769	0.341	0.221	4.20361e-09	Bad
3.93051e-08	0.723682	0.213	0.135	0.000594411	S1pr2
3.60394e-08	0.723383	0.234	0.153	0.000545023	Rnft1
2.30151e-17	0.723274	0.398	0.253	3.48057e-13	Plcb2
3.34003e-13	0.719206	0.398	0.283	5.05113e-09	Gabarapl1
8.59128e-09	0.718909	0.248	0.162	0.000129926	Helz2
1.77295e-11	0.716643	0.348	0.244	2.68123e-07	Cd302
1.68229e-22	0.716215	0.59	0.449	2.54413e-18	Psmb10
7.52574e-07	0.714872	0.19	0.123	0.0113812	Atad1
6.54345e-11	0.712595	0.32	0.217	9.89566e-07	Pdhb
9.75088e-09	0.711902	0.227	0.143	0.000147462	Creld1
1.5631e-13	0.711033	0.24	0.124	2.36388e-09	Atp1a3
5.24941e-28	0.710415	0.634	0.478	7.93869e-24	Cnppd1
3.21913e-12	0.710332	0.303	0.19	4.86829e-08	Mocs1
1.27827e-13	0.710188	0.346	0.224	1.93312e-09	Gnptab
9.80163e-25	0.709917	0.547	0.372	1.4823e-20	Dhx38
2.54397e-16	0.709874	0.42	0.283	3.84725e-12	Ap1s1
1.82627e-07	0.708455	0.19	0.118	0.00276187	Spindoc
3.0766e-121	0.707829	0.992	0.965	4.65274e-117	Npc2
1.41752e-05	0.706827	0.144	0.091	0.214372	Cr1l
9.99204e-29	0.70597	0.639	0.478	1.5111e-24	Myl12a
2.18823e-16	0.705919	0.445	0.31	3.30925e-12	Wbp1l
8.54713e-06	0.705097	0.143	0.089	0.129258	Haus8
3.20362e-16	0.705092	0.43	0.295	4.84483e-12	Pold4
4.5766e-12	0.703998	0.396	0.288	6.92119e-08	Impdh2
4.78458e-13	0.703082	0.363	0.244	7.23572e-09	Akt1s1
5.27779e-08	0.702488	0.221	0.142	0.00079816	G6pc3
2.78595e-06	0.7019	0.19	0.127	0.0421319	Samd8
8.8732e-12	0.70098	0.323	0.213	1.34189e-07	Myo1e
3.2421e-23	0.700374	0.563	0.407	4.90303e-19	Rbm3
4.57201e-06	0.700174	0.181	0.12	0.0691425	Iscu
1.30134e-07	0.699905	0.208	0.133	0.00196801	Atp11b
1.38803e-14	0.699682	0.409	0.284	2.09911e-10	Znhit1
3.58594e-06	0.699643	0.191	0.128	0.0542302	Cebpzos
1.46453e-29	0.697494	0.647	0.47	2.21481e-25	Ndufa8
6.86258e-16	0.696314	0.414	0.274	1.03783e-11	Ppm1m
2.93215e-09	0.696144	0.302	0.211	4.43429e-05	Tpcn2
1.26394e-19	0.695241	0.525	0.384	1.91146e-15	Sppl2a
6.10149e-05	0.694676	0.126	0.079	0.922728	Polr2k
5.1326e-12	0.693697	0.354	0.243	7.76204e-08	Tpgs1
5.33962e-103	0.693636	0.991	0.98	8.07511e-99	Cfl1
3.07567e-14	0.692183	0.4	0.276	4.65134e-10	Gnl1
1.42817e-43	0.69168	0.774	0.581	2.15982e-39	Fbrs
4.16885e-21	0.690852	0.521	0.361	6.30455e-17	Edf1
7.99859e-05	0.688185	0.127	0.081	1	Smim24
6.77841e-20	0.687395	0.537	0.396	1.0251e-15	Slc25a39
0.000170742	0.68733	0.115	0.073	1	Ift57
2.18983e-09	0.685625	0.319	0.228	3.31168e-05	Tnip1
7.21441e-13	0.68468	0.296	0.178	1.09104e-08	Map4k1
1.30551e-16	0.684146	0.475	0.345	1.97432e-12	Etfb
2.6423e-135	0.68387	0.999	0.95	3.99595e-131	Tyrobp
4.11144e-10	0.68374	0.381	0.287	6.21774e-06	Zfp292
1.26955e-08	0.683438	0.243	0.158	0.000191995	Galnt7
2.14259e-05	0.682752	0.153	0.1	0.324024	Ddit4
7.84282e-40	0.68259	0.782	0.612	1.18607e-35	Bax
1.61427e-06	0.682458	0.172	0.109	0.0244126	Pfdn4
0.00031786	0.681209	0.136	0.093	1	Cyp51
3.83089e-05	0.68037	0.129	0.081	0.579346	Ccdc28a
6.71352e-06	0.680092	0.165	0.107	0.101529	Nop9
1.39568e-20	0.679142	0.573	0.434	2.11068e-16	Sdhc
0.000456896	0.678326	0.112	0.074	1	Tnfrsf14
1.76404e-35	0.677587	0.692	0.501	2.66775e-31	Chp1
4.57061e-19	0.677353	0.534	0.397	6.91213e-15	Zmiz2
8.49658e-10	0.676594	0.276	0.18	1.28494e-05	Iah1
1.61234e-14	0.676545	0.478	0.362	2.43834e-10	Cox17
1.10255e-18	0.676439	0.505	0.359	1.66738e-14	Card19
6.22774e-08	0.676205	0.228	0.149	0.000941821	Pgp
3.94112e-09	0.676016	0.256	0.166	5.96015e-05	Slc25a12
0.000523884	0.675864	0.103	0.066	1	Lrrc8b
8.84221e-12	0.675657	0.371	0.262	1.33721e-07	Ier3ip1
5.68532e-14	0.675542	0.406	0.283	8.59791e-10	Chchd3
2.50601e-06	0.675348	0.164	0.102	0.0378984	Psmd9
1.9065e-16	0.673316	0.463	0.327	2.88321e-12	Tomm6
1.77475e-92	0.673225	0.973	0.886	2.68395e-88	Arpc1b
2.91209e-15	0.673173	0.457	0.334	4.40396e-11	Gab2
1.18849e-05	0.67049	0.155	0.099	0.179736	Prdx6
3.00807e-12	0.670399	0.327	0.212	4.54911e-08	Apobr
1.06281e-08	0.669329	0.251	0.165	0.000160728	Pygo2
2.01245e-07	0.668852	0.192	0.119	0.00304343	Pkib
5.91813e-15	0.668174	0.437	0.31	8.94998e-11	Pkig
0.000882786	0.668127	0.111	0.075	1	Gmppb
2.57872e-05	0.668055	0.173	0.118	0.38998	Polr2i
7.61696e-06	0.667867	0.169	0.11	0.115191	Zfp830
1.11599e-20	0.667482	0.543	0.388	1.68771e-16	Ndufb10
3.54933e-10	0.667451	0.315	0.215	5.36765e-06	Hectd1
4.08871e-05	0.666594	0.134	0.085	0.618336	Mfsd7a
3.7431e-10	0.666496	0.313	0.215	5.66069e-06	Tspan4
4.39093e-12	0.665373	0.385	0.272	6.6404e-08	Atf1
2.43468e-10	0.664888	0.226	0.133	3.68196e-06	Zbtb18
6.53015e-08	0.664439	0.24	0.16	0.000987554	Ppp1r35
3.84544e-12	0.664259	0.439	0.335	5.81546e-08	Ccdc88b
3.65646e-09	0.664105	0.159	0.082	5.52967e-05	Tnfsf14
3.56984e-10	0.663333	0.368	0.272	5.39868e-06	Pdcd10
6.89515e-12	0.662799	0.375	0.263	1.04275e-07	Slc38a6
1.43808e-12	0.662673	0.385	0.269	2.17481e-08	Nagk
3.76964e-14	0.661411	0.465	0.346	5.70083e-10	Etv6
2.49181e-40	0.660981	0.818	0.648	3.76836e-36	Edem1
2.20072e-08	0.660412	0.278	0.193	0.000332815	Impa1
9.18845e-14	0.660395	0.429	0.308	1.38957e-09	Cdc34
3.27136e-08	0.659677	0.234	0.152	0.000494728	Tomm20
7.23726e-11	0.65951	0.394	0.295	1.09449e-06	Gsap
2.43996e-09	0.658681	0.239	0.148	3.68995e-05	Fzd7
9.5807e-17	0.658512	0.494	0.36	1.44889e-12	Foxo3
5.7075e-05	0.658342	0.136	0.087	0.863145	Mfsd13a
3.42523e-06	0.655906	0.217	0.152	0.0517998	Vapa
1.95138e-13	0.655307	0.52	0.42	2.95108e-09	Psme2b
1.88361e-07	0.654983	0.238	0.162	0.00284858	Spsb2
3.63207e-12	0.654605	0.396	0.286	5.49278e-08	Txnl1
2.02626e-11	0.654535	0.398	0.292	3.06431e-07	Ern1
1.54086e-17	0.653274	0.581	0.469	2.33025e-13	mt-Nd5
3.8067e-09	0.652885	0.293	0.2	5.75687e-05	Eif2b5
7.67973e-11	0.652647	0.288	0.183	1.16141e-06	Trp53inp2
1.16613e-08	0.652427	0.29	0.202	0.000176353	Med10
0.00193566	0.652074	0.102	0.069	1	Parp3
2.21379e-09	0.651312	0.328	0.234	3.34792e-05	Rnf103
1.0262e-08	0.650331	0.273	0.185	0.000155192	Crtc3
9.70048e-12	0.649867	0.335	0.22	1.467e-07	Auh
2.76548e-08	0.649572	0.247	0.163	0.000418223	Sertad3
2.49551e-18	0.64949	0.531	0.394	3.77397e-14	Snf8
1.06436e-15	0.648732	0.433	0.299	1.60963e-11	Lasp1
3.94167e-06	0.646155	0.184	0.121	0.0596099	Tmem128
5.65662e-29	0.645777	0.714	0.581	8.5545e-25	Igsf8
1.05823e-06	0.645003	0.224	0.154	0.0160036	Ugp2
7.03318e-11	0.644229	0.322	0.217	1.06363e-06	Ocel1
1.18927e-06	0.643629	0.206	0.138	0.0179853	Rrad
1.47349e-05	0.643388	0.164	0.108	0.222836	Snx21
9.13593e-10	0.643031	0.29	0.192	1.38163e-05	Tmem242
0.00013566	0.641722	0.12	0.076	1	Mthfd1l
7.06256e-13	0.641523	0.418	0.304	1.06807e-08	Nubp2
1.14098e-13	0.64132	0.404	0.28	1.72551e-09	Trpv2
0.00223485	0.64024	0.109	0.076	1	Apbb3
1.89776e-17	0.639963	0.475	0.33	2.86999e-13	Zswim4
4.77811e-08	0.639769	0.268	0.185	0.000722594	Fars2
4.17409e-33	0.639392	0.747	0.605	6.31247e-29	Pip5k1c
5.78161e-23	0.638254	0.628	0.486	8.74353e-19	Ndufs2
1.3111e-10	0.638031	0.337	0.235	1.98277e-06	Tomm40
1.46136e-08	0.637508	0.273	0.185	0.000221002	Pnpo
2.56185e-07	0.637132	0.244	0.168	0.00387429	Hes6
1.30999e-08	0.636672	0.266	0.178	0.00019811	Sar1b
2.79643e-48	0.636367	0.849	0.699	4.22905e-44	Atp6v1b2
7.79181e-07	0.636082	0.176	0.109	0.0117836	Rnf113a2
1.73768e-08	0.635844	0.273	0.186	0.00026279	Dld
1.62519e-11	0.635418	0.412	0.304	2.45777e-07	Mfsd12
9.32425e-25	0.63469	0.66	0.515	1.41011e-20	Arl6ip5
1.35547e-08	0.634394	0.333	0.246	0.000204987	Isyna1
0.000380391	0.633277	0.113	0.074	1	Aacs
1.33343e-05	0.631405	0.178	0.12	0.201654	Pbdc1
2.66189e-05	0.631405	0.191	0.135	0.402558	Psmd10
7.44033e-08	0.63053	0.233	0.154	0.0011252	Ssbp1
2.47736e-41	0.629256	0.832	0.694	3.74651e-37	Arf5
1.07613e-22	0.62897	0.594	0.432	1.62743e-18	Abr
3.31985e-81	0.628482	0.97	0.82	5.02061e-77	Mpeg1
2.71996e-15	0.628441	0.512	0.387	4.1134e-11	N4bp1
0.000177436	0.628387	0.137	0.092	1	Bcap29
4.17249e-26	0.628027	0.677	0.537	6.31006e-22	Aamp
5.01863e-11	0.627301	0.363	0.255	7.58968e-07	Pet100
3.96934e-26	0.626319	0.719	0.597	6.00283e-22	Susd6
4.66167e-08	0.626096	0.357	0.274	0.000704984	Slc30a1
1.63655e-09	0.625722	0.282	0.186	2.47496e-05	Lsm12
0.00116272	0.62552	0.109	0.074	1	Nudt19
0.00104456	0.625045	0.104	0.069	1	Bckdhb
1.22784e-10	0.622133	0.398	0.299	1.85686e-06	Cenpx
1.28249e-100	0.621807	0.781	0.365	1.93952e-96	Msrb1
2.57662e-07	0.620902	0.273	0.196	0.00389662	Rufy3
1.73966e-07	0.620627	0.258	0.18	0.00263089	Exosc5
1.6614e-07	0.620234	0.25	0.171	0.00251253	Rnf181
3.45086e-10	0.619756	0.352	0.251	5.21874e-06	Flot1
8.05564e-16	0.618799	0.513	0.381	1.21825e-11	Abracl
2.30197e-07	0.618517	0.269	0.191	0.00348127	Rars
3.20907e-05	0.618331	0.182	0.126	0.485308	Stard4
4.25984e-07	0.618062	0.24	0.165	0.00644216	Cdk5rap3
4.7033e-07	0.616157	0.216	0.143	0.00711279	Zc3h12d
2.16336e-13	0.615696	0.43	0.309	3.27164e-09	Cnbp
5.0253e-70	0.615251	0.913	0.657	7.59976e-66	Cfp
5.95715e-08	0.614592	0.293	0.209	0.0009009	Zfand2b
4.26157e-07	0.614235	0.225	0.151	0.00644477	Gpaa1
2.01007e-09	0.614155	0.352	0.258	3.03983e-05	Trem2
2.01382e-07	0.613867	0.239	0.161	0.0030455	Slc25a19
6.99061e-09	0.613668	0.285	0.194	0.000105719	Plaa
7.70022e-22	0.613287	0.663	0.504	1.1645e-17	Plec
3.81504e-08	0.612432	0.249	0.165	0.000576948	Nme1
2.9486e-06	0.612108	0.204	0.138	0.0445916	Srebf1
4.75825e-30	0.611328	0.761	0.632	7.1959e-26	Ndufa2
5.24029e-05	0.611085	0.131	0.083	0.792489	Arhgef40
8.32417e-10	0.608154	0.393	0.3	1.25886e-05	Psmb7
7.56454e-11	0.607865	0.366	0.259	1.14399e-06	Pitpnm1
4.37756e-06	0.607644	0.201	0.136	0.0662018	Pfdn1
0.000174497	0.607632	0.146	0.1	1	Brap
7.72321e-49	0.607125	0.752	0.46	1.16798e-44	Nfil3
8.37709e-06	0.606871	0.194	0.133	0.126687	Uba3
2.65674e-06	0.60684	0.216	0.149	0.0401779	Ptpn2
3.21715e-08	0.606512	0.274	0.188	0.00048653	Dohh
6.37025e-08	0.606416	0.271	0.187	0.000963372	Pgm2
4.55174e-08	0.606275	0.259	0.175	0.00068836	Cpne2
7.01211e-06	0.605696	0.243	0.179	0.106044	Inpp5b
1.26456e-07	0.604933	0.278	0.198	0.00191239	Psma2
3.03555e-30	0.604809	0.759	0.623	4.59066e-26	Kdm2a
0.000226927	0.604633	0.144	0.099	1	Mtx1
7.94228e-37	0.604458	0.817	0.698	1.20111e-32	Bri3
0.000826626	0.604084	0.102	0.066	1	Ttc19
2.21596e-09	0.60366	0.309	0.212	3.3512e-05	Tmem19
2.7872e-07	0.601961	0.251	0.174	0.00421509	Nsfl1c
4.04406e-85	0.60191	0.996	0.95	6.11583e-81	Vim
2.44579e-16	0.60167	0.538	0.413	3.69877e-12	Timm13
7.2684e-45	0.600343	0.904	0.806	1.0992e-40	Tgfb1
2.45885e-51	0.59884	0.726	0.453	3.71852e-47	S100a11
7.02256e-06	0.598734	0.269	0.203	0.106202	Kif21b
5.0574e-08	0.598079	0.285	0.2	0.00076483	Nek6
5.90009e-06	0.596	0.225	0.16	0.089227	Klc4
1.1456e-12	0.595265	0.405	0.284	1.73249e-08	Jak3
1.27633e-32	0.595008	0.749	0.617	1.9302e-28	Npm1
1.1951e-06	0.594988	0.241	0.17	0.0180735	Arl5b
9.16977e-33	0.593415	0.764	0.585	1.38674e-28	Fis1
0.000136889	0.593216	0.14	0.093	1	Kdm4b
0.000871528	0.592817	0.136	0.096	1	Phlpp1
7.88979e-14	0.592087	0.492	0.375	1.19317e-09	Baz2a
3.11317e-05	0.59173	0.192	0.135	0.470804	Cops4
1.32721e-20	0.591199	0.62	0.484	2.00715e-16	Chd4
1.5357e-07	0.591082	0.199	0.124	0.00232244	Dusp2
6.13651e-12	0.590359	0.383	0.267	9.28025e-08	Adh5
2.44654e-20	0.589356	0.616	0.478	3.6999e-16	Ap2s1
2.96419e-17	0.588526	0.581	0.459	4.48274e-13	Tlnrd1
1.11001e-48	0.586733	0.925	0.818	1.67867e-44	Cybb
9.23195e-06	0.58665	0.192	0.131	0.139615	H6pd
1.84241e-06	0.586127	0.232	0.162	0.0278628	Slc30a7
4.69785e-11	0.585986	0.304	0.194	7.10456e-07	Relt
5.49575e-10	0.585922	0.381	0.279	8.31122e-06	Mien1
0.0010081	0.585532	0.173	0.132	1	Cmc2
1.9705e-13	0.585276	0.482	0.363	2.97998e-09	Irak2
3.73974e-22	0.584832	0.634	0.473	5.65561e-18	Sik1
3.17444e-05	0.584697	0.186	0.129	0.480071	Mtx2
7.10341e-28	0.584563	0.78	0.663	1.07425e-23	Tbxas1
9.83099e-15	0.58451	0.488	0.363	1.48674e-10	Kpna4
4.46691e-06	0.58402	0.247	0.18	0.0675531	Rnf126
8.23408e-08	0.583965	0.242	0.161	0.00124524	Nudt18
3.32462e-05	0.582062	0.212	0.154	0.502782	Slc25a22
7.25297e-06	0.581364	0.229	0.165	0.109687	Aspscr1
1.69133e-07	0.58125	0.222	0.144	0.0025578	Coro2a
9.2888e-10	0.581192	0.392	0.296	1.40474e-05	Psmd7
0.000584049	0.581144	0.123	0.083	1	Coasy
0.000893791	0.580987	0.137	0.098	1	Rrs1
0.00320928	0.580906	0.112	0.079	1	Usp2
4.27163e-06	0.579753	0.213	0.148	0.0645999	Vdac1
2.00898e-10	0.577874	0.392	0.288	3.03818e-06	Vrk3
3.15903e-21	0.577553	0.67	0.544	4.7774e-17	Txndc17
2.23932e-12	0.576922	0.323	0.201	3.38653e-08	Bri3bp
0.000251739	0.575696	0.133	0.09	1	Dgkq
6.15122e-17	0.574707	0.591	0.46	9.30249e-13	Purb
7.99179e-06	0.573604	0.193	0.131	0.12086	Mpst
2.92897e-08	0.57349	0.379	0.291	0.000442948	Asph
1.1677e-07	0.572772	0.299	0.216	0.00176591	Ccdc115
2.81463e-06	0.572606	0.259	0.19	0.0425657	Atg5
6.21548e-11	0.572553	0.464	0.365	9.39967e-07	Atg2a
9.70214e-14	0.571868	0.513	0.4	1.46725e-09	Hnrnpl
4.29009e-06	0.571559	0.203	0.137	0.0648791	Med9
1.55129e-05	0.571504	0.222	0.16	0.234601	Ppie
0.00129513	0.57132	0.123	0.086	1	C1qbp
1.85987e-32	0.570262	0.755	0.586	2.81269e-28	Plod3
1.43216e-09	0.569813	0.369	0.269	2.16585e-05	Zdhhc18
0.000419313	0.569684	0.139	0.096	1	Alkbh3
7.11681e-11	0.568632	0.394	0.283	1.07628e-06	Tmem250-ps
7.75655e-12	0.568455	0.421	0.308	1.17302e-07	Chmp1a
7.75594e-19	0.568005	0.647	0.532	1.17293e-14	Aph1a
1.51253e-07	0.565521	0.362	0.286	0.0022874	Sumo1
8.77576e-22	0.565207	0.699	0.561	1.32716e-17	Atp6v1a
2.80323e-27	0.565194	0.727	0.58	4.23933e-23	Esyt1
2.08873e-18	0.565039	0.635	0.519	3.15879e-14	Crlf2
0.000115108	0.564933	0.165	0.115	1	Ginm1
0.000672595	0.564291	0.11	0.073	1	Mettl21a
1.13286e-06	0.562528	0.398	0.333	0.0171322	Isy1
3.26775e-05	0.56196	0.175	0.119	0.494182	Sdhaf1
9.48026e-14	0.561708	0.501	0.379	1.4337e-09	Scarb2
8.17267e-37	0.561537	0.888	0.789	1.23595e-32	Jpt1
0.00107368	0.561117	0.102	0.067	1	Ptrhd1
5.24257e-05	0.560499	0.193	0.137	0.792834	Asb8
1.45717e-06	0.559966	0.252	0.179	0.0220368	Tmem167b
7.76315e-18	0.559959	0.601	0.477	1.17402e-13	Oaz1
2.55814e-12	0.559614	0.265	0.149	3.86867e-08	Gpr141
0.000250435	0.559578	0.101	0.061	1	Adora2a
5.78629e-13	0.559111	0.477	0.36	8.75061e-09	Cox7c
3.69339e-05	0.558801	0.336	0.277	0.558552	Jak2
3.03355e-08	0.558773	0.326	0.238	0.000458764	Hps1
3.98032e-15	0.557338	0.636	0.552	6.01944e-11	Nfe2l2
0.00111076	0.556796	0.225	0.182	1	Tes
6.33273e-36	0.556605	0.69	0.496	9.57699e-32	Tubb5
1.68163e-23	0.55654	0.741	0.637	2.54313e-19	Psme1
3.82227e-05	0.556366	0.17	0.116	0.578042	Cdk7
7.23727e-05	0.556023	0.191	0.137	1	Ndufs5
1.22698e-13	0.555918	0.562	0.461	1.85557e-09	Tob2
3.25342e-61	0.554747	0.949	0.85	4.92014e-57	Efhd2
7.33388e-25	0.554506	0.909	0.892	1.1091e-20	Tgfbi
1.9686e-31	0.554366	0.562	0.338	2.97711e-27	Ecm1
6.51893e-07	0.554006	0.262	0.186	0.00985858	Vipas39
1.07415e-12	0.553957	0.463	0.347	1.62443e-08	Tmem86a
2.05151e-08	0.553025	0.338	0.247	0.000310249	Zmpste24
3.08593e-39	0.552988	0.863	0.754	4.66686e-35	Slc39a1
9.7391e-06	0.552838	0.31	0.245	0.147284	Vps37b
9.19727e-05	0.552795	0.18	0.128	1	Arl3
6.25962e-19	0.552729	0.699	0.6	9.46643e-15	Furin
2.87033e-05	0.551641	0.18	0.124	0.434081	Zfp276
2.12677e-11	0.551235	0.426	0.314	3.21631e-07	Atp6v1c1
1.23529e-20	0.550239	0.676	0.549	1.86813e-16	Camta2
2.13133e-08	0.550077	0.299	0.209	0.00032232	Vdac2
6.26692e-39	0.549853	0.824	0.65	9.47746e-35	Plbd1
3.80869e-16	0.549671	0.602	0.489	5.75989e-12	Fam32a
1.02072e-10	0.548983	0.466	0.367	1.54363e-06	Pdap1
2.30393e-13	0.548881	0.528	0.411	3.48423e-09	Ndel1
5.76416e-07	0.548845	0.312	0.236	0.00871714	Hnrnpll
1.11516e-05	0.548634	0.214	0.151	0.168645	St6galnac6
1.8194e-10	0.548473	0.423	0.32	2.75148e-06	Tex264
1.37715e-07	0.548194	0.285	0.202	0.00208266	Rabggtb
2.10552e-08	0.548122	0.325	0.235	0.000318418	Gipc1
4.06234e-06	0.547917	0.251	0.183	0.0614347	Fbxo6
1.29971e-08	0.547782	0.31	0.218	0.000196555	Idnk
5.60397e-05	0.547251	0.216	0.16	0.847488	Mapk9
2.02497e-10	0.547109	0.252	0.148	3.06236e-06	Sirpb1a
1.2049e-50	0.546649	0.987	0.943	1.82217e-46	Lyz2
0.00121343	0.546643	0.143	0.103	1	Wdr55
0.000921493	0.546567	0.121	0.083	1	Ap5s1
0.0926785	0.545704	0.139	0.12	1	Ifitm1
3.76092e-07	0.545603	0.31	0.23	0.00568764	Rptor
3.03441e-15	0.545503	0.564	0.444	4.58893e-11	Crk
2.07207e-07	0.545152	0.334	0.251	0.00313359	Fhod1
9.66507e-07	0.545017	0.266	0.191	0.0146165	Pitpnb
9.32489e-07	0.544576	0.282	0.205	0.014102	Bmt2
2.33591e-30	0.543327	0.669	0.473	3.53259e-26	Actn4
1.73696e-09	0.542549	0.395	0.297	2.6268e-05	Etfa
1.0808e-09	0.541677	0.393	0.293	1.63449e-05	Atp5a1
1.89661e-20	0.541364	0.787	0.696	2.86824e-16	Plin2
0.000613394	0.541207	0.169	0.125	1	Gan
0.00103299	0.541207	0.115	0.078	1	Apool
3.46786e-05	0.540879	0.212	0.154	0.524444	Glrx3
0.000200439	0.539838	0.152	0.104	1	Tsr3
6.88142e-06	0.537879	0.24	0.174	0.104068	D17H6S53E
0.00030136	0.537623	0.138	0.094	1	Cdyl2
5.43737e-05	0.536848	0.202	0.146	0.822293	Rexo4
0.000270595	0.536838	0.145	0.1	1	Guca1a
1.32766e-05	0.536546	0.222	0.159	0.200783	Atp5j
1.75681e-22	0.536177	0.717	0.595	2.65683e-18	Nedd8
3.82516e-10	0.536002	0.481	0.392	5.78478e-06	Hnrnpab
2.97576e-10	0.53498	0.458	0.363	4.50024e-06	Micos10
6.9575e-06	0.534929	0.226	0.16	0.105218	Smim12
1.06667e-09	0.534607	0.407	0.309	1.61312e-05	Commd7
0.00273466	0.53331	0.101	0.069	1	Pi4k2b
0.00467626	0.53331	0.103	0.073	1	Atp5c1
1.16718e-17	0.533238	0.625	0.509	1.76513e-13	Pgd
0.000595723	0.532338	0.148	0.106	1	Znhit2
6.54646e-08	0.531869	0.324	0.237	0.000990021	Dbi
2.03114e-05	0.531467	0.174	0.116	0.307169	Ltb
3.46959e-09	0.531464	0.461	0.367	5.24707e-05	Rin3
8.13636e-10	0.531434	0.434	0.337	1.23046e-05	Nfkbie
2.35108e-15	0.530215	0.64	0.546	3.55554e-11	Cnpy3
0.623694	0.529942	0.544	0.608	1	Cd63
2.91561e-05	0.529525	0.198	0.14	0.440927	Smim3
3.13362e-15	0.529278	0.59	0.476	4.73897e-11	Atp6v1e1
0.000355983	0.529177	0.151	0.106	1	Pym1
1.43013e-05	0.52913	0.242	0.178	0.216279	Cysltr1
3.21269e-10	0.52905	0.357	0.251	4.85855e-06	Slc38a1
1.93109e-54	0.52857	0.958	0.88	2.92038e-50	Sirpa
1.50784e-06	0.528142	0.307	0.233	0.0228031	Srsf10
1.10691e-15	0.5281	0.397	0.247	1.67399e-11	B4galnt1
3.32774e-15	0.527421	0.561	0.444	5.03253e-11	Npc1
0.00317565	0.527352	0.124	0.09	1	Mcee
1.32044e-12	0.527298	0.584	0.486	1.9969e-08	Fam174a
2.54052e-16	0.526933	0.574	0.439	3.84202e-12	Pnpla2
0.000119501	0.526816	0.192	0.14	1	Prmt1
1.82562e-07	0.526522	0.338	0.255	0.00276088	Kmt5a
1.16024e-16	0.526345	0.582	0.445	1.75462e-12	Srsf1
4.71662e-05	0.52574	0.179	0.124	0.713295	Rxylt1
5.41618e-10	0.525686	0.477	0.378	8.1909e-06	Sys1
0.000926614	0.525428	0.131	0.092	1	Gse1
3.08707e-06	0.52531	0.289	0.217	0.0466858	Mdh2
0.00140085	0.524854	0.125	0.087	1	Gpn3
2.2283e-11	0.524719	0.517	0.427	3.36985e-07	Emc10
1.01964e-11	0.523941	0.504	0.398	1.542e-07	Idh3b
9.91153e-94	0.523858	0.994	0.957	1.49892e-89	Fcer1g
1.32454e-27	0.523332	0.826	0.736	2.00311e-23	Vcp
1.13408e-13	0.52327	0.667	0.574	1.71507e-09	Zc3h12a
3.03326e-06	0.523178	0.278	0.207	0.045872	Dcaf15
0.000676364	0.522788	0.134	0.093	1	Noc4l
0.00102977	0.522772	0.14	0.1	1	Wdr61
6.45925e-06	0.522471	0.266	0.199	0.0976832	Cklf
3.32894e-08	0.522274	0.378	0.291	0.000503436	Derl2
1.11468e-08	0.521248	0.217	0.132	0.000168574	Palm
0.000827084	0.520078	0.11	0.073	1	Aga
9.00028e-25	0.519862	0.349	0.162	1.36111e-20	Rgs1
2.73428e-20	0.519003	0.594	0.437	4.13505e-16	Csf2rb
8.01782e-11	0.518863	0.487	0.383	1.21253e-06	Atp5o
1.47795e-12	0.518472	0.512	0.402	2.2351e-08	Eif3l
0.00124282	0.518387	0.162	0.121	1	Caap1
0.000596995	0.517748	0.15	0.107	1	Kdm5b
3.18024e-05	0.517603	0.234	0.174	0.480948	Cops2
1.50161e-09	0.517293	0.412	0.313	2.27089e-05	Tomm7
1.31064e-20	0.517076	0.834	0.714	1.98207e-16	Kdm6b
1.73384e-06	0.51689	0.275	0.201	0.0262209	Dctn3
3.92552e-20	0.516751	0.724	0.615	5.93657e-16	Mrfap1
1.09234e-13	0.516727	0.575	0.463	1.65194e-09	Dad1
2.28317e-18	0.516276	0.67	0.571	3.45283e-14	Atp5d
1.20344e-11	0.515713	0.49	0.38	1.81996e-07	Uqcr11
0.000465755	0.515381	0.146	0.102	1	Tctn3
0.0015742	0.514822	0.131	0.093	1	Immp1l
0.00206849	0.514789	0.143	0.106	1	Snapin
2.25926e-65	0.514731	0.981	0.966	3.41668e-61	Akr1a1
2.2996e-17	0.514453	0.661	0.548	3.47769e-13	Tmem256
3.88803e-05	0.512739	0.244	0.184	0.587987	Bet1
5.20853e-07	0.512623	0.315	0.235	0.00787687	Set
7.93395e-06	0.512598	0.231	0.165	0.119985	Sestd1
1.42141e-33	0.511973	0.991	0.955	2.1496e-29	Srgn
5.00196e-06	0.51146	0.26	0.192	0.0756446	Hmgcr
0.000177146	0.510269	0.211	0.159	1	Ell
0.000188038	0.510142	0.156	0.108	1	Irak3
4.44924e-08	0.509991	0.405	0.32	0.000672858	Psmc6
0.000721779	0.508548	0.147	0.104	1	Cyb561d2
0.00161996	0.507107	0.129	0.092	1	Ewsr1
0.0027839	0.506042	0.11	0.077	1	Coro1b
6.49716e-07	0.504957	0.331	0.254	0.00982565	Oaz2
5.10044e-12	0.50459	0.449	0.335	7.7134e-08	Epb41l2
0.00514347	0.504471	0.101	0.072	1	Tapt1
0.000357159	0.503488	0.198	0.15	1	Dnajc16
1.34485e-37	0.503072	0.933	0.891	2.03382e-33	Anxa5
5.19891e-06	0.502993	0.391	0.33	0.0786231	Map4k4
1.3692e-10	0.502989	0.449	0.343	2.07065e-06	Vapb
3.11238e-26	0.501318	0.829	0.731	4.70685e-22	Usf2
2.97423e-18	0.499812	0.636	0.499	4.49792e-14	Sh3pxd2b
0.000237914	0.498902	0.201	0.15	1	Wars
3.41888e-30	0.498655	0.85	0.764	5.17037e-26	Vamp8
1.9167e-05	0.498211	0.304	0.241	0.289863	Ncbp2
2.11551e-32	0.497255	0.877	0.784	3.19929e-28	Eef2
0.0033161	0.497214	0.131	0.096	1	Tepsin
0.000784311	0.496843	0.144	0.102	1	Paqr7
9.71046e-16	0.496728	0.616	0.489	1.46851e-11	Pik3r5
5.89086e-33	0.495523	0.917	0.868	8.90874e-29	Iqgap1
1.94343e-14	0.495358	0.613	0.499	2.93905e-10	Syf2
2.89385e-06	0.495212	0.29	0.217	0.0437636	Fkrp
1.72e-06	0.495183	0.295	0.219	0.0260116	Psmd12
1.35238e-08	0.494335	0.412	0.321	0.00020452	Tmem160
0.00223661	0.493902	0.135	0.099	1	Tor2a
1.47638e-11	0.492565	0.482	0.371	2.23272e-07	Pgs1
3.48633e-05	0.491482	0.249	0.188	0.527237	Gtf2f2
0.000475055	0.490619	0.132	0.09	1	Cables2
1.16277e-09	0.490283	0.527	0.451	1.75845e-05	Zmat2
3.29296e-11	0.489262	0.497	0.388	4.97994e-07	Zbtb7b
2.90841e-07	0.488294	0.195	0.12	0.00439838	Rgcc
3.57371e-07	0.488243	0.368	0.291	0.00540452	Phb2
1.81678e-07	0.487759	0.386	0.304	0.00274751	Trappc4
1.46377e-39	0.486958	0.904	0.745	2.21366e-35	H2-DMa
3.85064e-06	0.48644	0.319	0.247	0.0582333	Cnih4
6.10387e-08	0.486068	0.367	0.278	0.000923088	Stx8
8.64434e-08	0.485738	0.402	0.318	0.00130728	Tcp1
0.000130686	0.484856	0.164	0.114	1	Tctex1d2
0.0100957	0.484503	0.112	0.084	1	Znrd2
0.000383563	0.484379	0.211	0.162	1	Lsm3
0.00305925	0.484251	0.113	0.079	1	Borcs7
1.30609e-10	0.483292	0.608	0.515	1.9752e-06	Abca1
0.000115441	0.48293	0.181	0.128	1	Rtl5
1.6969e-15	0.481767	0.602	0.482	2.56622e-11	Ubl3
4.65802e-06	0.4816	0.282	0.21	0.0704432	Spryd3
0.00752043	0.481301	0.106	0.077	1	Mtch2
2.94457e-06	0.480896	0.213	0.144	0.0445307	Dtx3
9.94464e-07	0.480774	0.326	0.246	0.0150393	Il3ra
1.81434e-05	0.480453	0.266	0.201	0.274382	Anp32b
1.32215e-05	0.47978	0.207	0.144	0.199949	D10Wsu102e
4.24416e-09	0.479582	0.465	0.372	6.41844e-05	Mtpn
1.22157e-05	0.478331	0.238	0.171	0.184738	Bbip1
2.18836e-50	0.478085	0.807	0.522	3.30945e-46	Id2
0.000652561	0.477894	0.193	0.145	1	Fem1b
4.64914e-07	0.477652	0.336	0.254	0.0070309	Emc2
7.21105e-07	0.477239	0.283	0.204	0.0109053	Lpcat2
2.49763e-09	0.476473	0.512	0.435	3.77716e-05	Tatdn2
6.55826e-06	0.476327	0.298	0.227	0.0991806	Tcea1
0.000319049	0.476112	0.258	0.207	1	Brwd3
1.28374e-29	0.476012	0.863	0.779	1.9414e-25	H2-D1
0.00078253	0.475754	0.116	0.077	1	Papss2
0.00488496	0.475754	0.13	0.096	1	Fam110a
2.6139e-11	0.475474	0.513	0.406	3.953e-07	Adprh
1.13063e-07	0.475442	0.462	0.388	0.00170985	Med13l
0.00758708	0.47468	0.1	0.072	1	Mettl5
8.05653e-05	0.474379	0.241	0.183	1	Abtb1
3.86089e-05	0.473347	0.269	0.207	0.583883	Scly
2.05455e-06	0.473043	0.286	0.211	0.0310709	Tmem115
4.86384e-05	0.473012	0.224	0.165	0.735558	Ccdc59
4.05559e-13	0.47295	0.557	0.436	6.13327e-09	Bola2
2.02536e-10	0.472666	0.512	0.414	3.06296e-06	Atp5j2
0.00350282	0.472528	0.146	0.11	1	Brix1
2.7697e-05	0.471896	0.291	0.228	0.418861	Ppig
0.000732873	0.471875	0.183	0.137	1	Timm17a
0.000129923	0.471635	0.162	0.111	1	Thoc6
0.00014021	0.470315	0.253	0.196	1	Cops5
1.13393e-09	0.469599	0.492	0.397	1.71485e-05	Fundc1
0.000715588	0.469035	0.215	0.168	1	Snrpd2
0.000155521	0.468774	0.193	0.141	1	Bcl2l2
5.72389e-18	0.46856	0.673	0.552	8.65623e-14	Sqstm1
0.00582152	0.468106	0.114	0.083	1	Bcl2l12
0.000839392	0.467807	0.152	0.11	1	Tmed8
0.00171538	0.467718	0.188	0.146	1	Rabgef1
1.49098e-26	0.467097	0.853	0.731	2.25481e-22	Ncf1
2.41547e-19	0.46691	0.844	0.779	3.65291e-15	Anp32a
4.52699e-05	0.465953	0.238	0.177	0.684617	Fbxo3
1.65344e-06	0.465527	0.342	0.267	0.025005	Acadl
5.80589e-07	0.465281	0.338	0.257	0.00878025	Sra1
8.16435e-13	0.465111	0.654	0.574	1.23469e-08	Nop53
8.97496e-06	0.464888	0.3	0.232	0.135728	Ube2l3
1.07265e-37	0.464697	0.934	0.843	1.62217e-33	Syk
0.0025441	0.463644	0.154	0.116	1	Slc36a4
5.81265e-09	0.46358	0.419	0.319	8.79048e-05	Dnajc10
3.61857e-08	0.462842	0.453	0.371	0.000547237	Snrpc
2.13559e-06	0.461664	0.341	0.266	0.0322966	Rnf6
6.1063e-05	0.461569	0.24	0.18	0.923455	Ttc9c
6.94363e-06	0.460869	0.378	0.309	0.105009	Pstpip2
0.00373537	0.460332	0.143	0.108	1	Cacfd1
7.11582e-11	0.459865	0.229	0.126	1.07613e-06	Mefv
0.000415658	0.459031	0.192	0.143	1	Uckl1
0.000142391	0.458608	0.298	0.241	1	Aebp2
0.000593867	0.457681	0.174	0.128	1	Frrs1
0.000404549	0.457624	0.209	0.159	1	Abcf3
1.4809e-05	0.4572	0.285	0.218	0.223956	Coa3
5.32138e-05	0.456352	0.282	0.22	0.804752	Scimp
0.000370752	0.455589	0.205	0.156	1	Scap
0.00244816	0.45528	0.152	0.114	1	Nfkbil1
0.000249269	0.455174	0.251	0.198	1	Fundc2
8.52415e-07	0.454907	0.281	0.201	0.0128911	Adi1
5.27529e-17	0.454807	0.544	0.389	7.97783e-13	Tgif1
0.000106764	0.453068	0.237	0.18	1	Zpr1
7.91657e-05	0.452994	0.221	0.163	1	Tbc1d8
1.58711e-07	0.451696	0.443	0.361	0.00240018	Gabarapl2
0.000102827	0.451323	0.237	0.179	1	Casp6
2.92054e-36	0.451045	0.882	0.696	4.41674e-32	Cdkn1a
1.04302e-05	0.450973	0.32	0.251	0.157736	Afg3l1
3.74427e-06	0.450085	0.149	0.09	0.0566246	Gcnt2
0.00362723	0.449958	0.169	0.132	1	Armc5
0.00455887	0.449958	0.14	0.106	1	Ccdc25
0.0199669	0.449132	0.103	0.078	1	Fam114a1
0.0037366	0.448605	0.151	0.115	1	Mthfsd
2.36068e-07	0.448569	0.439	0.361	0.00357005	Tmed5
8.29449e-31	0.448539	0.937	0.868	1.25438e-26	Pla2g7
0.000761498	0.448172	0.178	0.133	1	Aig1
0.00439361	0.447304	0.176	0.14	1	Dnlz
4.94773e-07	0.446826	0.351	0.267	0.00748245	Hcfc1r1
5.00862e-26	0.446791	0.862	0.756	7.57454e-22	Aif1
0.00986346	0.446768	0.12	0.091	1	Zdhhc21
5.65354e-19	0.446544	0.74	0.641	8.54985e-15	M6pr
2.11072e-12	0.44632	0.66	0.568	3.19204e-08	Grcc10
0.0110142	0.443966	0.137	0.107	1	Ate1
0.0114355	0.443861	0.127	0.098	1	Eci2
0.00800819	0.443386	0.125	0.094	1	Ttyh2
9.51622e-24	0.442455	0.794	0.654	1.43914e-19	Adam17
7.78566e-05	0.442063	0.285	0.225	1	Erlin1
1.71287e-10	0.442012	0.503	0.402	2.59037e-06	Srebf2
3.34613e-06	0.44164	0.37	0.296	0.0506036	Acp2
1.70001e-07	0.441399	0.374	0.291	0.00257093	Cd2bp2
0.000365124	0.44129	0.203	0.153	1	Unc45a
2.31716e-07	0.440989	0.407	0.322	0.00350423	Atp5f1
7.0633e-09	0.440222	0.415	0.319	0.000106818	Itga5
1.61174e-05	0.440008	0.278	0.211	0.243743	Dda1
0.000244988	0.439497	0.18	0.129	1	Nsmce3
0.0118154	0.438986	0.119	0.091	1	Fam53a
7.5986e-31	0.438887	0.985	0.947	1.14914e-26	Ctsc
8.58607e-05	0.438652	0.228	0.169	1	Gng12
1.81279e-21	0.438616	0.295	0.128	2.74149e-17	Slpi
9.54522e-08	0.438131	0.651	0.632	0.00144352	Atp13a2
0.00139271	0.437867	0.153	0.112	1	Mtfr1l
0.00111195	0.437816	0.194	0.149	1	Golt1b
5.01127e-36	0.437373	0.747	0.49	7.57854e-32	Ly6e
9.46681e-08	0.436606	0.499	0.426	0.00143167	Kmt5c
0.00109808	0.436473	0.172	0.128	1	Banf1
1.04973e-25	0.435896	0.732	0.561	1.58751e-21	Fgl2
0.000283752	0.434415	0.263	0.209	1	Prpf31
2.82753e-35	0.434398	0.868	0.719	4.27607e-31	Samhd1
6.4896e-12	0.434394	0.28	0.162	9.81422e-08	Klra2
2.54097e-06	0.433859	0.385	0.311	0.0384271	Zdhhc3
0.0011848	0.433755	0.169	0.126	1	Acadsb
0.00136022	0.433376	0.183	0.14	1	Tmem168
0.000642416	0.433239	0.23	0.182	1	Pphln1
0.00826599	0.433239	0.198	0.163	1	Tmem223
3.34734e-05	0.432642	0.386	0.327	0.506218	Osbpl8
0.00178167	0.432585	0.201	0.159	1	Rnf14
2.01569e-07	0.432288	0.419	0.335	0.00304832	Kdm5c
1.09192e-05	0.431536	0.277	0.208	0.165131	Xpnpep1
1.20911e-11	0.431426	0.717	0.661	1.82854e-07	Creg1
8.33035e-05	0.431333	0.224	0.166	1	Tlr1
1.61887e-06	0.43097	0.306	0.229	0.0244821	Nubp1
1.90603e-08	0.430895	0.508	0.426	0.000288248	Sept2
5.50644e-06	0.43056	0.345	0.272	0.0832739	Med11
1.53573e-07	0.430404	0.48	0.402	0.00232248	Rnf4
0.00238547	0.430313	0.154	0.116	1	Acd
0.00275343	0.429873	0.177	0.137	1	Slc35b1
0.0153983	0.428984	0.135	0.107	1	Tmco6
7.31541e-09	0.428669	0.475	0.377	0.000110631	Plk3
5.76367e-05	0.428636	0.323	0.262	0.87164	Psmd11
0.000240082	0.428504	0.233	0.178	1	Napg
6.50997e-08	0.428313	0.392	0.301	0.000984502	Ndufv1
1.51503e-05	0.42698	0.28	0.211	0.229118	Syap1
0.000701044	0.426958	0.214	0.166	1	Traf2
0.00242202	0.426787	0.194	0.153	1	Rtraf
3.70149e-07	0.426321	0.451	0.371	0.00559777	Bcat2
2.33659e-12	0.424904	0.604	0.497	3.53362e-08	Copz1
3.19167e-10	0.424625	0.831	0.802	4.82676e-06	Gatm
0.00235119	0.423613	0.195	0.153	1	Ndufab1
0.0112958	0.4236	0.117	0.089	1	Timm17b
0.00271919	0.423445	0.138	0.101	1	Slc16a1
1.62243e-26	0.422991	0.866	0.748	2.4536e-22	Litaf
2.70347e-31	0.42266	0.943	0.831	4.08845e-27	Plekho2
8.17751e-11	0.422536	0.574	0.476	1.23668e-06	Ogdh
0.000133769	0.422173	0.228	0.171	1	Fto
0.000936855	0.422166	0.185	0.14	1	Wdr74
0.000241788	0.421898	0.207	0.154	1	Necap1
0.000172337	0.421587	0.287	0.229	1	Urm1
2.89704e-05	0.421244	0.294	0.229	0.43812	Entpd7
0.000573619	0.420805	0.218	0.169	1	Mocs2
7.04162e-05	0.420472	0.301	0.24	1	Tcp11l2
2.52026e-06	0.420181	0.514	0.454	0.0381139	Pcyox1
1.10635e-58	0.418988	0.996	0.982	1.67313e-54	Clta
0.000128018	0.418666	0.314	0.257	1	Eif6
6.03135e-05	0.418325	0.284	0.22	0.912122	Rnaseh2c
3.59611e-07	0.41817	0.43	0.345	0.0054384	Snrpf
0.0187709	0.418134	0.105	0.079	1	Avpi1
0.00198972	0.417919	0.161	0.12	1	Dnajc21
0.0226438	0.417847	0.104	0.079	1	Adprm
1.93144e-06	0.417086	0.414	0.338	0.0292092	Abcc3
8.91693e-05	0.416887	0.27	0.209	1	Tfdp1
7.44117e-08	0.41583	0.499	0.419	0.00112533	Agap3
5.1586e-11	0.415669	0.607	0.515	7.80136e-07	Rab1b
0.00510126	0.415597	0.15	0.115	1	Ubxn8
5.83053e-11	0.415591	0.548	0.446	8.81751e-07	Lrrc59
2.21859e-07	0.41552	0.496	0.418	0.00335517	Larp1
9.58682e-11	0.415514	0.536	0.434	1.44981e-06	Dazap1
1.52903e-45	0.415021	0.988	0.931	2.31235e-41	Cotl1
0.000799717	0.414897	0.206	0.159	1	Cdk5
2.57729e-05	0.41483	0.323	0.257	0.389764	Spg7
0.000416726	0.414781	0.275	0.224	1	Csnk2b
3.29445e-13	0.41458	0.688	0.612	4.9822e-09	Rnf187
5.80833e-07	0.414048	0.427	0.346	0.00878394	Slbp
5.8066e-05	0.413625	0.254	0.192	0.878132	Triobp
6.64142e-07	0.41311	0.396	0.313	0.0100438	Htra2
0.0185155	0.412982	0.125	0.098	1	Sgta
2.94389e-06	0.41272	0.324	0.247	0.0445205	Psmg4
0.0183706	0.412651	0.116	0.09	1	Haghl
6.18846e-19	0.412416	0.826	0.753	9.35881e-15	Ppib
0.000381013	0.412406	0.253	0.2	1	Ring1
2.85557e-10	0.412376	0.381	0.269	4.31847e-06	Gla
0.00837874	0.412132	0.134	0.102	1	Mycbp
1.68377e-05	0.412099	0.336	0.268	0.254637	Cerk
0.00176711	0.41132	0.196	0.153	1	Ilvbl
0.00214405	0.41094	0.184	0.142	1	Klhdc4
1.53499e-06	0.410909	0.32	0.24	0.0232137	Ezr
0.0114752	0.410469	0.14	0.109	1	Rtca
2.42105e-06	0.410378	0.325	0.249	0.0366135	Trappc6b
0.0247221	0.409875	0.109	0.084	1	Tmem205
9.23343e-05	0.409709	0.21	0.153	1	Trip10
0.00168163	0.409603	0.238	0.193	1	Tex2
0.00108762	0.4089	0.258	0.212	1	Uqcrb
3.66598e-06	0.408616	0.395	0.32	0.0554406	Esrra
6.32363e-06	0.408569	0.367	0.295	0.0956322	BC005624
0.0248388	0.408241	0.12	0.094	1	Tbc1d22b
0.000774512	0.407862	0.221	0.173	1	Mbtd1
1.75182e-08	0.407841	0.438	0.341	0.000264928	Chmp1b
0.00764477	0.407798	0.173	0.138	1	Isca2
0.00293548	0.407274	0.205	0.163	1	Gmps
0.0092524	0.40719	0.118	0.089	1	Uxt
0.000186735	0.407053	0.33	0.275	1	Uqcc3
0.000259598	0.406993	0.259	0.204	1	Swi5
5.95702e-08	0.406793	0.497	0.413	0.00090088	Tmem104
3.95762e-08	0.405119	0.529	0.448	0.000598512	Syncrip
1.68734e-08	0.404099	0.497	0.409	0.000255177	Raf1
5.43608e-19	0.403957	0.835	0.772	8.22099e-15	Picalm
7.09141e-07	0.403742	0.507	0.442	0.0107243	Ssb
0.0116984	0.402928	0.103	0.076	1	Def8
3.90665e-06	0.402928	0.378	0.303	0.0590802	Frmd8
3.86166e-06	0.402827	0.398	0.322	0.0583999	Sdf2
2.68915e-06	0.402409	0.471	0.404	0.0406681	Ssr3
0.00220813	0.402019	0.239	0.196	1	Zfp800
0.00570921	0.401561	0.136	0.102	1	Hook2
0.000459992	0.401335	0.239	0.187	1	Eif5b
0.000152831	0.401134	0.329	0.272	1	Ap5b1
2.94834e-06	0.400718	0.315	0.236	0.0445877	Dock7
4.16288e-21	0.399298	0.212	0.075	6.29553e-17	Col1a1
3.44502e-05	0.398929	0.313	0.246	0.52099	G3bp1
7.04036e-05	0.398603	0.321	0.258	1	Eif3i
0.00223905	0.397462	0.182	0.141	1	Wdfy1
0.00035366	0.397307	0.265	0.211	1	Dnm1l
0.0129888	0.396604	0.149	0.119	1	Alkbh1
0.0027824	0.396189	0.251	0.207	1	Smox
0.000152498	0.39567	0.295	0.237	1	Gspt1
0.00355273	0.395479	0.237	0.196	1	Ciao1
4.4962e-07	0.395462	0.438	0.353	0.0067996	Chmp5
2.70758e-12	0.394851	0.753	0.683	4.09467e-08	Trafd1
0.000118534	0.394755	0.322	0.261	1	Ube2a
2.63436e-07	0.394717	0.562	0.501	0.00398394	Trmt112
0.00904454	0.394366	0.106	0.077	1	Hscb
4.88488e-05	0.394206	0.383	0.321	0.73874	Cyc1
4.65967e-32	0.393688	0.952	0.915	7.04681e-28	Sdcbp
0.000165224	0.393679	0.287	0.229	1	Yme1l1
5.08103e-05	0.393674	0.358	0.295	0.768404	Oxct1
0.00183573	0.393674	0.201	0.158	1	Snx15
0.000133074	0.39323	0.292	0.233	1	Qdpr
0.000212195	0.393143	0.354	0.299	1	Ppp6c
0.00289953	0.392804	0.132	0.096	1	Sesn2
2.04085e-05	0.392769	0.289	0.221	0.308638	Slc25a1
0.000553417	0.392369	0.316	0.267	1	Mertk
0.0148871	0.392363	0.138	0.109	1	Thap12
0.000335863	0.392136	0.231	0.177	1	Irf2bpl
0.00029143	0.391698	0.222	0.169	1	Shmt2
0.00137767	0.391674	0.36	0.314	1	Trim35
0.00180088	0.391354	0.191	0.148	1	Dnajc11
0.00403526	0.390808	0.192	0.153	1	Fmn1
8.63407e-11	0.390227	0.578	0.484	1.30573e-06	Tuba1b
0.0188823	0.389713	0.166	0.136	1	Cog7
0.000600174	0.389508	0.309	0.259	1	Pik3r6
0.000805647	0.389204	0.194	0.148	1	Smim4
0.000292431	0.388973	0.259	0.204	1	Ciapin1
2.14058e-07	0.388314	0.44	0.352	0.0032372	S100a1
9.28891e-06	0.388033	0.447	0.377	0.140476	Ostc
0.00364378	0.387911	0.221	0.18	1	Vdac3
0.000227745	0.387311	0.257	0.201	1	Vamp2
0.000361513	0.386902	0.318	0.267	1	Cops7a
0.00145358	0.386832	0.196	0.151	1	Dnttip1
0.00447218	0.386795	0.159	0.123	1	Prelid3b
0.0273332	0.386567	0.141	0.115	1	BC003965
0.00104745	0.385641	0.29	0.243	1	Pdcl3
3.08024e-06	0.385554	0.472	0.404	0.0465824	Psma6
1.43575e-05	0.385506	0.459	0.397	0.217128	Sec11a
0.00362839	0.384024	0.199	0.159	1	Abhd13
0.0307383	0.383395	0.136	0.11	1	Armc1
0.00947229	0.383182	0.121	0.091	1	Hmgn5
0.000209281	0.382997	0.338	0.28	1	Rab10
3.00383e-06	0.382995	0.391	0.314	0.0454269	Emc7
0.000306747	0.382771	0.288	0.233	1	Thoc7
1.52719e-12	0.382503	0.76	0.639	2.30957e-08	Csrnp1
9.04303e-07	0.38167	0.509	0.437	0.0136758	Zbtb7a
2.91948e-11	0.381367	0.621	0.512	4.41513e-07	Ndufa6
0.000175652	0.381178	0.187	0.134	1	Nt5dc2
0.10478	0.381082	0.127	0.109	1	Phldb1
0.0266091	0.380631	0.137	0.11	1	Elof1
0.0258629	0.380452	0.176	0.148	1	Irgm2
2.30172e-33	0.380164	0.951	0.703	3.4809e-29	H2-Eb1
4.81238e-05	0.379795	0.329	0.264	0.727777	Ndufs3
0.000789886	0.379598	0.29	0.238	1	Ifi35
1.59637e-05	0.379569	0.341	0.27	0.241419	Ebp
1.26181e-05	0.378825	0.434	0.369	0.190823	Rab8a
0.00357531	0.378571	0.218	0.177	1	Cc2d1a
1.12853e-05	0.378461	0.397	0.327	0.170667	Dnajc5
1.07115e-12	0.37795	0.741	0.675	1.61989e-08	Arf1
7.98992e-07	0.377767	0.509	0.432	0.0120832	Nudt3
0.0102389	0.377648	0.126	0.095	1	Snapc1
0.0308091	0.377317	0.105	0.082	1	Sdhaf4
9.78704e-06	0.376784	0.345	0.271	0.148009	Mcur1
0.000549253	0.376456	0.279	0.227	1	Rnf40
5.60686e-16	0.376403	0.815	0.729	8.47925e-12	Adipor1
2.18102e-19	0.376278	0.855	0.773	3.29836e-15	Lamp1
3.31388e-05	0.375654	0.357	0.289	0.501158	Ndufa7
4.89248e-10	0.375359	0.598	0.507	7.3989e-06	Ndufb8
3.1484e-15	0.374893	0.768	0.699	4.76132e-11	Slc25a3
0.000134978	0.374247	0.301	0.241	1	Mybbp1a
0.00753599	0.374139	0.156	0.121	1	Tmem203
0.00329461	0.373981	0.222	0.18	1	Rce1
7.81268e-07	0.373798	0.386	0.3	0.0118151	Vps29
0.000848304	0.373782	0.237	0.187	1	Ufm1
0.00800308	0.373607	0.157	0.123	1	Pdhx
0.00336384	0.373021	0.145	0.108	1	Car13
0.00271979	0.372538	0.219	0.176	1	Casp3
1.55372e-10	0.372513	0.678	0.602	2.34969e-06	Sri
2.92526e-06	0.372482	0.482	0.413	0.0442388	Retreg2
2.45428e-58	0.372172	0.999	0.999	3.71161e-54	Tmsb4x
1.04868e-05	0.371246	0.387	0.313	0.158592	Sumf1
6.77387e-05	0.370538	0.33	0.267	1	Faim
0.00847753	0.370496	0.153	0.119	1	Rnaseh2a
1.26534e-05	0.370367	0.452	0.386	0.191357	Dlst
4.74452e-06	0.370356	0.446	0.378	0.0717513	Tpd52l2
1.2309e-10	0.370217	0.61	0.503	1.8615e-06	Ube2f
0.0115289	0.369722	0.135	0.104	1	Aifm1
2.95118e-06	0.369351	0.474	0.404	0.0446307	Lemd2
7.07136e-07	0.368627	0.438	0.351	0.010694	Arl4c
8.55344e-06	0.367791	0.398	0.323	0.129354	Adap1
3.8406e-07	0.367271	0.535	0.463	0.00580814	Sin3b
0.00133802	0.366827	0.254	0.207	1	Pdha1
0.000352919	0.36583	0.334	0.279	1	Smarce1
0.00366622	0.365745	0.162	0.124	1	Itpa
0.00209329	0.365453	0.21	0.166	1	Tram2
9.91459e-10	0.365387	0.647	0.56	1.49938e-05	D8Ertd738e
0.0916733	0.365125	0.111	0.093	1	Kif3a
0.00184418	0.364748	0.221	0.176	1	Dvl2
0.0254759	0.364406	0.143	0.116	1	Clns1a
0.00264679	0.363841	0.23	0.186	1	Uqcrq
0.0100869	0.363524	0.137	0.106	1	Ift22
0.00603312	0.362326	0.237	0.199	1	Vps37c
0.000370425	0.362157	0.36	0.308	1	Camk2d
3.45519e-11	0.360916	0.697	0.619	5.22528e-07	Mfsd1
1.96083e-05	0.360654	0.499	0.446	0.296536	Atpif1
0.00596056	0.360562	0.305	0.268	1	Diaph2
0.00644145	0.359723	0.178	0.142	1	Mov10
0.00455142	0.359462	0.171	0.133	1	Slc35f5
0.0115521	0.359305	0.158	0.126	1	Utp18
0.00514682	0.359161	0.154	0.118	1	Ly9
0.00314103	0.358644	0.325	0.284	1	Eif4e
0.0121286	0.358438	0.143	0.112	1	Pabpc4
0.00688317	0.358387	0.119	0.087	1	Tecpr1
2.74384e-11	0.358299	0.755	0.694	4.14951e-07	Map7d1
0.00010612	0.357774	0.295	0.232	1	Cisd2
0.000339174	0.357424	0.306	0.249	1	Dnmt3a
0.000110258	0.356508	0.429	0.372	1	Atxn7l3b
0.000572746	0.35604	0.321	0.267	1	Lsm7
0.0193607	0.355974	0.142	0.114	1	Adrm1
0.00997488	0.355074	0.148	0.116	1	Agpat5
2.78864e-13	0.354925	0.74	0.644	4.21726e-09	Atp6ap2
0.00433543	0.354879	0.231	0.193	1	Cd80
7.6993e-13	0.35478	0.782	0.714	1.16436e-08	Selenow
3.35468e-11	0.35471	0.624	0.514	5.07329e-07	Rnh1
0.0137444	0.354565	0.161	0.129	1	Tdp2
1.19976e-05	0.353871	0.455	0.392	0.181439	Gls
0.000146842	0.35322	0.445	0.394	1	Dok1
0.00269888	0.353039	0.217	0.174	1	Stx2
2.2887e-11	0.35301	0.833	0.82	3.4612e-07	Calm1
0.082235	0.352315	0.12	0.101	1	Slc33a1
2.26247e-20	0.352218	0.752	0.568	3.42154e-16	Lst1
0.0136537	0.351945	0.201	0.168	1	Akr7a5
0.0237347	0.351679	0.131	0.104	1	Rbm45
0.0172159	0.351554	0.222	0.19	1	Gskip
0.0180874	0.35139	0.136	0.108	1	Mnat1
0.00195102	0.351247	0.237	0.191	1	Fam192a
0.0430974	0.350859	0.237	0.21	1	Ube2l6
0.00248072	0.350838	0.181	0.14	1	Wbp1
0.00569899	0.350644	0.249	0.209	1	Eml4
0.00184324	0.350202	0.282	0.236	1	Hipk2
6.04436e-39	0.350055	0.994	0.982	9.14089e-35	Grn
0.0138554	0.349735	0.137	0.107	1	Ccdc58
1.27438e-06	0.349557	0.391	0.304	0.0192725	Micos13
0.00144985	0.349073	0.208	0.161	1	Tsta3
1.01928e-05	0.348966	0.421	0.347	0.154145	Spcs1
1.94978e-06	0.348959	0.42	0.338	0.0294865	Zfp516
3.18732e-14	0.34799	0.893	0.863	4.82018e-10	Itm2c
0.00776653	0.347912	0.166	0.131	1	Acvr2a
0.000328322	0.347879	0.259	0.203	1	Sike1
3.95611e-05	0.347851	0.457	0.398	0.598283	Ccdc12
0.00438988	0.347769	0.268	0.228	1	Cfdp1
0.00148396	0.347415	0.222	0.175	1	Fam76a
0.00575218	0.347268	0.192	0.154	1	Pde4dip
7.18395e-35	0.347188	0.92	0.706	1.08643e-30	Pim1
0.0425448	0.347116	0.122	0.099	1	Cdadc1
0.000163155	0.34673	0.312	0.251	1	Pik3r1
0.000461016	0.346564	0.398	0.351	1	Ddx54
0.0194733	0.346471	0.14	0.111	1	Ndufaf3
7.51036e-06	0.346143	0.53	0.474	0.113579	Rab21
0.0672124	0.346111	0.1	0.081	1	Snapc2
0.0107768	0.346003	0.199	0.165	1	Asb6
7.61755e-06	0.345832	0.443	0.373	0.1152	Alkbh5
0.000133088	0.345401	0.371	0.311	1	Psmd1
0.0102357	0.345379	0.177	0.143	1	Ipo4
1.01443e-10	0.345213	0.471	0.35	1.53412e-06	Cers6
0.00835508	0.344733	0.149	0.116	1	Snrnp25
0.000397561	0.344728	0.339	0.284	1	Scamp3
0.00559476	0.344579	0.286	0.246	1	Dcun1d5
6.22573e-06	0.344375	0.435	0.359	0.0941517	Pgls
2.44096e-05	0.34417	0.347	0.277	0.369147	Capn1
0.00962037	0.343888	0.211	0.175	1	Hspa9
3.62954e-06	0.343385	0.471	0.398	0.0548896	Ap2b1
0.0187131	0.343355	0.145	0.116	1	Vcpkmt
0.000187158	0.343335	0.27	0.21	1	Arid3a
0.00256521	0.343175	0.289	0.245	1	Crebzf
8.27995e-06	0.342882	0.147	0.09	0.125218	Net1
1.66479e-05	0.342415	0.37	0.296	0.251766	Psmd8
0.00738369	0.341898	0.22	0.182	1	Faap20
8.72628e-05	0.341898	0.464	0.409	1	Tax1bp1
0.0009454	0.341898	0.316	0.264	1	Mtdh
0.00226875	0.340864	0.199	0.156	1	Ufd1
2.19455e-06	0.340314	0.456	0.377	0.0331881	Ergic3
0.0495021	0.340278	0.129	0.106	1	Arhgap10
0.000114531	0.340262	0.352	0.288	1	Leprotl1
0.00150408	0.340096	0.223	0.177	1	Ugdh
0.00884918	0.339539	0.178	0.143	1	Tbcd
0.00107986	0.339197	0.341	0.292	1	Baz1a
0.00223469	0.339163	0.227	0.182	1	Ercc3
2.61895e-21	0.339155	0.948	0.888	3.96065e-17	Fcgr2b
0.00190376	0.338601	0.328	0.283	1	Azin1
0.00164658	0.338567	0.341	0.295	1	Copb2
2.88612e-06	0.338403	0.496	0.415	0.0436468	Slc8b1
0.000434256	0.337397	0.265	0.209	1	Echs1
9.71003e-05	0.337222	0.336	0.271	1	Impact
1.87649e-05	0.337086	0.417	0.344	0.283781	Ubp1
0.000570418	0.337065	0.356	0.305	1	Hadha
0.00259896	0.337008	0.252	0.208	1	B3gat3
0.0267943	0.336958	0.169	0.141	1	Exosc9
0.00228695	0.33652	0.257	0.211	1	Oat
0.00327859	0.336328	0.218	0.176	1	Yipf1
0.00957323	0.336213	0.152	0.119	1	Acot8
3.09286e-07	0.336145	0.392	0.303	0.00467734	Hdgf
6.86581e-09	0.335503	0.825	0.774	0.000103832	Prkcd
0.0648387	0.335204	0.127	0.106	1	Zfp24
0.00819914	0.335061	0.18	0.144	1	Tmem106b
0.0238384	0.335061	0.126	0.1	1	Zbtb17
0.0478152	0.334844	0.228	0.202	1	Parp10
1.36434e-08	0.333675	0.559	0.453	0.000206329	Itpripl2
0.00860065	0.333511	0.15	0.116	1	Nlrx1
5.10247e-05	0.333503	0.427	0.36	0.771647	Timm10b
0.00445698	0.333313	0.246	0.205	1	Opa3
0.00406698	0.333088	0.266	0.224	1	Usb1
0.00240769	0.331958	0.23	0.185	1	Ubxn6
0.000134187	0.331747	0.438	0.379	1	Ccdc124
1.94381e-10	0.331108	0.753	0.711	2.93962e-06	Uqcrc1
0.0124279	0.331027	0.191	0.157	1	Rnf34
0.0635275	0.330801	0.115	0.094	1	Tsnax
9.55366e-05	0.330471	0.388	0.321	1	Vamp4
0.0497827	0.329782	0.125	0.102	1	Trappc13
0.00114482	0.329749	0.32	0.269	1	Hgs
3.69542e-05	0.329736	0.482	0.425	0.558858	Csnk1d
0.00335856	0.329298	0.254	0.21	1	Rcbtb2
0.015424	0.329145	0.133	0.103	1	Dglucy
0.033754	0.329145	0.137	0.111	1	Psmb4
0.0642075	0.328886	0.128	0.107	1	Polr2h
0.00287531	0.328602	0.274	0.229	1	Agpat1
0.0814743	0.328191	0.114	0.094	1	Tcta
0.00655582	0.328158	0.262	0.222	1	Vps16
0.0261532	0.327959	0.133	0.106	1	Lrrc61
0.015936	0.327471	0.145	0.115	1	Sh2d1b1
4.70262e-05	0.327286	0.455	0.394	0.711178	Dnaja2
0.00860565	0.327101	0.248	0.21	1	Cct7
0.00263705	0.326494	0.179	0.137	1	Acvr1b
0.00142919	0.325586	0.379	0.335	1	Cops6
0.00872966	0.325434	0.281	0.243	1	Dapk3
4.13539e-06	0.325363	0.639	0.597	0.0625395	Morf4l1
0.0102241	0.325287	0.213	0.177	1	Smg5
0.000595406	0.325203	0.37	0.318	1	Naip2
0.00200587	0.325147	0.283	0.237	1	Slc9a1
0.00064782	0.324135	0.248	0.194	1	Pald1
1.0445e-14	0.323833	0.866	0.813	1.5796e-10	Shisa5
0.0029949	0.323039	0.277	0.233	1	BC029722
0.0451422	0.32284	0.161	0.136	1	Ciao2b
0.000423009	0.322709	0.65	0.645	1	Msr1
0.0207439	0.322579	0.185	0.154	1	Glrx5
1.61851e-06	0.321894	0.471	0.385	0.0244767	Nt5c
0.0203627	0.321888	0.158	0.128	1	Mettl3
0.0209771	0.321721	0.178	0.148	1	Zcrb1
0.00454122	0.321604	0.219	0.177	1	Abhd11
0.0363854	0.321351	0.145	0.119	1	Dcp1a
0.0166279	0.321311	0.186	0.154	1	Pa2g4
0.00272244	0.321003	0.213	0.169	1	Chchd1
0.0175509	0.320782	0.172	0.141	1	Bloc1s1
0.0751842	0.320496	0.102	0.083	1	Ptger2
4.11603e-05	0.320365	0.468	0.398	0.622467	Sirt7
0.0154019	0.320365	0.177	0.144	1	Cdk4
6.80097e-29	0.319992	0.713	0.582	1.02851e-24	Naaa
0.0273897	0.319328	0.175	0.146	1	Usp14
0.00617527	0.318663	0.191	0.153	1	Apmap
0.00239036	0.318069	0.199	0.156	1	Fance
3.20449e-06	0.318067	0.538	0.474	0.0484615	Actr1a
0.00016045	0.318041	0.483	0.428	1	Tsc22d4
2.07954e-07	0.317501	0.643	0.581	0.00314489	Lrp10
0.000412928	0.317278	0.412	0.356	1	Arih2
6.45487e-16	0.317243	0.567	0.4	9.7617e-12	Gda
0.0199289	0.317082	0.242	0.21	1	Slc25a10
0.000361917	0.316977	0.316	0.259	1	Itpk1
0.0621824	0.316587	0.146	0.124	1	Kctd13
0.0116054	0.316415	0.208	0.173	1	Zdhhc4
5.20352e-06	0.316221	0.716	0.692	0.0786928	Uba1
2.3829e-08	0.315196	0.661	0.589	0.000360366	Smdt1
0.00901605	0.314625	0.118	0.087	1	Atxn1
0.00781465	0.314513	0.165	0.129	1	Akt3
0.0596747	0.314215	0.102	0.082	1	Qpctl
5.46175e-08	0.314171	0.673	0.613	0.00082598	Yy1
0.0106276	0.313952	0.178	0.143	1	Cnot7
0.0100942	0.313933	0.229	0.192	1	Tlr9
0.00651953	0.312455	0.213	0.174	1	Ndufs1
0.00389992	0.312288	0.31	0.267	1	Ecpas
3.8153e-12	0.312134	0.71	0.588	5.76988e-08	Hck
0.0169129	0.312127	0.176	0.144	1	Srprb
0.000181955	0.311446	0.581	0.541	1	Hnrnpu
7.66104e-07	0.311241	0.567	0.495	0.0115858	Tmod3
0.00835838	0.310858	0.285	0.246	1	Stk40
5.45072e-06	0.310842	0.49	0.411	0.0824313	Map4
0.00724605	0.310627	0.216	0.177	1	Desi1
1.68334e-21	0.310365	0.752	0.553	2.54572e-17	Anxa2
0.00553317	0.310317	0.242	0.202	1	Manba
1.2802e-15	0.310214	0.904	0.841	1.93605e-11	Plekho1
0.00478359	0.309701	0.291	0.246	1	Cd300lb
0.000134182	0.309146	0.325	0.26	1	Ggta1
0.00595236	0.309075	0.21	0.17	1	Crnkl1
0.0994936	0.308944	0.251	0.23	1	Dhx58
0.100471	0.308896	0.14	0.12	1	Dexi
0.0111236	0.308821	0.283	0.247	1	Phf20l1
0.0336153	0.308662	0.202	0.174	1	Tysnd1
1.34155e-05	0.30809	0.594	0.544	0.202882	Rgl2
4.9357e-06	0.307762	0.614	0.566	0.0746426	Ssbp4
0.0109257	0.307383	0.23	0.193	1	Zfp131
0.00198823	0.307305	0.319	0.27	1	Rnf114
0.000103335	0.307133	0.374	0.309	1	Prkaca
0.00245943	0.307133	0.23	0.184	1	Appl2
0.0265548	0.307133	0.163	0.134	1	Ndufs6
0.0740675	0.305829	0.105	0.085	1	Fbxl15
7.01646e-13	0.305749	0.585	0.456	1.0611e-08	Nlrp3
1.3194e-17	0.305138	0.936	0.864	1.99533e-13	Pirb
0.00897493	0.305086	0.215	0.177	1	Fdx2
1.24837e-05	0.304956	0.526	0.463	0.188791	Ddrgk1
0.0800748	0.304809	0.213	0.191	1	Clec5a
7.48315e-08	0.304619	0.603	0.52	0.00113168	Stx4a
0.100374	0.30459	0.409	0.398	1	Abcc5
0.0148579	0.303898	0.309	0.276	1	Psmb1
0.0107928	0.303885	0.319	0.284	1	Srsf4
0.00235086	0.30338	0.209	0.163	1	Spata13
0.0568065	0.303351	0.151	0.127	1	Emc8
3.89395e-21	0.303291	0.996	0.848	5.88883e-17	Cd74
0.0044832	0.302071	0.297	0.254	1	Npepps
4.85804e-07	0.30173	0.407	0.314	0.00734682	Plp2
0.00060383	0.301388	0.363	0.308	1	Scaf1
0.00328133	0.300925	0.391	0.352	1	Ranbp2
0.00911583	0.300319	0.221	0.183	1	Zfp326
0.0101021	0.299943	0.344	0.311	1	Sphk2
5.33872e-06	0.299598	0.654	0.614	0.0807375	Cyfip1
0.0285387	0.299085	0.1	0.076	1	Pigyl
0.0116781	0.298899	0.178	0.143	1	Ado
0.0104886	0.298886	0.211	0.175	1	Mex3c
0.00152638	0.298332	0.411	0.367	1	Ccdc9
0.00100497	0.297828	0.358	0.306	1	Lgals8
0.0116103	0.29737	0.266	0.229	1	Slc12a9
3.25121e-08	0.297317	0.266	0.175	0.000491681	Zmynd15
1.33596e-12	0.296629	0.937	0.899	2.02038e-08	Hcls1
0.0349406	0.296589	0.149	0.123	1	Gzf1
1.09426e-06	0.29612	0.412	0.322	0.0165484	AB124611
0.00424566	0.296075	0.306	0.262	1	Rit1
0.00294882	0.296045	0.342	0.297	1	Eapp
0.0680188	0.295962	0.151	0.128	1	Rnf138
0.0436398	0.29556	0.147	0.121	1	Rdh11
2.69765e-05	0.295449	0.68	0.684	0.407965	Apobec1
0.000317857	0.295356	0.368	0.306	1	Piezo1
0.00252787	0.293931	0.339	0.292	1	Grpel1
0.044191	0.293888	0.162	0.136	1	Polr3c
0.0658925	0.293742	0.115	0.094	1	Fam210a
0.0160183	0.293567	0.213	0.178	1	Fbxl6
0.0794953	0.293481	0.131	0.11	1	Pdk3
0.0130703	0.292694	0.209	0.174	1	Smarcb1
0.0386677	0.292417	0.183	0.156	1	Ppp2r1b
1.37094e-05	0.292408	0.528	0.455	0.207328	Prkar1a
0.00434029	0.292268	0.231	0.188	1	Vps4b
0.0296842	0.291973	0.182	0.153	1	Ppp1r16a
0.00181817	0.291899	0.326	0.276	1	Cyb5r4
0.159251	0.291839	0.127	0.111	1	Dhcr7
0.113036	0.291449	0.121	0.103	1	Med14
0.000406272	0.291138	0.518	0.473	1	Ogfr
0.00122757	0.290678	0.41	0.361	1	Eif3g
0.0210777	0.290546	0.237	0.204	1	Acaa2
0.000737052	0.290336	0.315	0.26	1	Pdcd6
0.0113496	0.290269	0.217	0.18	1	Stard5
0.00211965	0.289693	0.313	0.264	1	Gtf2h5
2.39902e-09	0.289617	0.579	0.473	3.62804e-05	Ptk2b
0.00212418	0.289556	0.276	0.228	1	Adss
9.92386e-12	0.289266	0.742	0.638	1.50079e-07	Ets2
0.00598651	0.289146	0.273	0.232	1	Bsg
0.169257	0.288181	0.17	0.153	1	Herc6
4.73861e-06	0.287989	0.582	0.504	0.0716619	Atp6v0e
0.00734024	0.287953	0.251	0.21	1	Cirbp
1.67645e-07	0.287894	0.585	0.497	0.00253529	Cenpb
0.00140518	0.287891	0.409	0.362	1	Hnrnpd
0.0421355	0.287036	0.168	0.142	1	Mindy3
0.00285564	0.28699	0.284	0.238	1	Sugt1
0.0110561	0.28699	0.278	0.241	1	Zrsr2
4.12924e-07	0.286063	0.72	0.657	0.00624465	Cbfb
3.54723e-14	0.285834	0.85	0.776	5.36447e-10	Lrp1
1.03231e-09	0.28575	0.824	0.788	1.56116e-05	Rhoa
0.212859	0.285315	0.129	0.116	1	Gpn1
7.35882e-11	0.285279	0.751	0.662	1.11287e-06	Cd47
0.0629557	0.285184	0.185	0.161	1	Taf10
0.0124672	0.284887	0.23	0.194	1	Wdr46
0.00122984	0.284641	0.276	0.224	1	Ybx3
1.37193e-05	0.283627	0.625	0.568	0.207477	Fam89b
0.00818723	0.283482	0.193	0.156	1	Sec24a
0.00559463	0.283395	0.318	0.276	1	Clk3
0.00134727	0.283304	0.312	0.259	1	Snap29
0.0827579	0.283005	0.154	0.133	1	Tvp23b
0.0192556	0.282895	0.224	0.191	1	Ift52
0.00922777	0.282587	0.285	0.246	1	Ubald1
0.00309777	0.281707	0.276	0.23	1	Smim10l1
0.0195377	0.281296	0.292	0.259	1	Cyld
0.0459844	0.281034	0.102	0.081	1	Polr3a
1.03129e-07	0.280914	0.783	0.741	0.00155962	Srsf5
1.3835e-07	0.280548	0.689	0.625	0.00209227	Glmp
0.0907369	0.280498	0.117	0.098	1	Pik3r4
0.000684296	0.280453	0.481	0.435	1	Pfdn5
1.79227e-15	0.279785	0.459	0.303	2.71045e-11	Osm
0.00150493	0.279661	0.456	0.409	1	Arglu1
0.0509001	0.279502	0.154	0.129	1	Wdyhv1
4.28516e-08	0.279273	0.72	0.671	0.000648044	Gnb1
0.00327029	0.27925	0.331	0.284	1	Qars
0.00475932	0.279172	0.398	0.36	1	Srp14
3.52686e-07	0.278834	0.621	0.543	0.00533367	Ndufa13
1.13583e-06	0.278722	0.627	0.569	0.0171771	Sdha
0.00623315	0.278616	0.231	0.191	1	Fam104a
0.000145375	0.278587	0.441	0.376	1	Anxa11
0.0374991	0.278333	0.148	0.121	1	Ntan1
0.0327198	0.277768	0.172	0.143	1	Pcyt2
5.05086e-05	0.27763	0.599	0.551	0.763841	Arpc3
7.56273e-30	0.277628	0.732	0.479	1.14371e-25	Cxcl2
0.00522595	0.277489	0.35	0.306	1	Arfgap2
9.52839e-06	0.277358	0.78	0.745	0.144098	Xbp1
0.00953513	0.277193	0.294	0.253	1	Tomm5
0.00711003	0.276464	0.23	0.188	1	Xylt1
0.0245689	0.276387	0.336	0.303	1	Oasl2
0.0204324	0.27579	0.147	0.118	1	Fdps
0.0203421	0.275511	0.249	0.215	1	Plpbp
0.0162742	0.274826	0.211	0.177	1	Dbndd2
0.110173	0.274692	0.104	0.086	1	Saysd1
0.0208707	0.274335	0.131	0.102	1	Gtpbp3
0.00406216	0.27405	0.353	0.308	1	Commd4
5.86395e-22	0.273815	0.578	0.376	8.86806e-18	Anxa1
0.00290516	0.272996	0.544	0.514	1	Cd164
0.000206711	0.272617	0.524	0.472	1	Ifnar1
0.0633442	0.272612	0.138	0.116	1	Dhx34
1.77934e-06	0.272512	0.518	0.434	0.026909	Pstpip1
0.000344863	0.272418	0.415	0.355	1	Pycard
0.0601062	0.272293	0.119	0.098	1	Cwc22
0.00276379	0.271715	0.282	0.234	1	Trappc1
0.0272741	0.271509	0.175	0.145	1	Gfer
0.00545776	0.271186	0.266	0.222	1	Atp13a1
0.0530004	0.270963	0.114	0.092	1	Erlec1
0.00180289	0.270874	0.347	0.295	1	Psmd13
0.0771936	0.270306	0.172	0.149	1	Med4
0.0401324	0.270237	0.271	0.243	1	Eef1d
0.00415197	0.27012	0.314	0.268	1	Fam214b
0.0619595	0.269749	0.106	0.085	1	Slc25a16
0.0174305	0.269271	0.249	0.215	1	Bcl7c
8.33875e-05	0.269169	0.565	0.504	1	Lnpep
0.000112648	0.268749	0.457	0.395	1	Ssu72
0.028955	0.268721	0.204	0.174	1	Pef1
0.00044733	0.267975	0.524	0.482	1	Ppia
6.03823e-06	0.267799	0.527	0.442	0.0913161	Sept9
0.0843287	0.267708	0.162	0.141	1	Eif2ak4
0.0788137	0.267249	0.156	0.134	1	Eef1akmt2
0.0197861	0.267242	0.423	0.398	1	Polr2e
0.0353979	0.266861	0.204	0.175	1	Atp8b4
0.00766186	0.266711	0.288	0.245	1	Ranbp1
0.0261712	0.266596	0.234	0.202	1	Arl6ip4
0.00473555	0.266017	0.232	0.188	1	Pik3r2
0.00354166	0.265393	0.345	0.299	1	Kctd10
6.96697e-08	0.265125	0.704	0.641	0.00105362	Cndp2
0.0197823	0.265047	0.346	0.314	1	Eif4h
0.0037182	0.265039	0.302	0.255	1	Afg3l2
0.00339029	0.265015	0.365	0.317	1	Drg1
0.0408481	0.264901	0.223	0.195	1	Med8
0.0158407	0.264822	0.212	0.177	1	Usp3
0.00031256	0.264709	0.474	0.422	1	Otulin
0.0102531	0.264494	0.146	0.114	1	Alyref
0.191587	0.26442	0.109	0.095	1	Naa10
0.0197029	0.263511	0.249	0.215	1	Slirp
0.0677285	0.262984	0.247	0.222	1	Rinl
0.0144647	0.262382	0.296	0.259	1	Seh1l
0.0454894	0.262114	0.124	0.1	1	C9orf72
0.0164386	0.261941	0.271	0.235	1	Rbm4
0.0667696	0.261574	0.15	0.127	1	Nae1
0.149695	0.261505	0.102	0.086	1	Zfp444
0.200598	0.261408	0.109	0.095	1	Recql5
0.0105372	0.260762	0.287	0.249	1	Sgsh
0.104799	0.260434	0.108	0.09	1	Tia1
0.00138116	0.260244	0.131	0.091	1	Dock5
0.0251473	0.259921	0.359	0.327	1	Parp12
0.0874072	0.259436	0.123	0.103	1	Uba6
0.144821	0.259436	0.125	0.108	1	Slc26a2
0.0423728	0.259436	0.295	0.267	1	Pla2g4a
1.82869e-05	0.259136	0.284	0.21	0.276553	Csrp1
0.0153183	0.258834	0.304	0.266	1	Kri1
0.0952796	0.258778	0.158	0.137	1	Yif1a
0.0617275	0.258735	0.153	0.129	1	Uri1
0.00157372	0.258388	0.424	0.377	1	Aoah
0.0372256	0.258273	0.254	0.224	1	Fam207a
0.170023	0.256913	0.128	0.112	1	Cspp1
1.64559e-15	0.256512	0.736	0.582	2.48863e-11	Btg1
0.00112136	0.256272	0.353	0.297	1	Acvrl1
0.0351284	0.25566	0.218	0.188	1	Chmp2b
0.00129112	0.255527	0.555	0.514	1	Ywhae
0.0569824	0.255217	0.175	0.15	1	Mfn1
0.0927437	0.25491	0.204	0.182	1	Kat14
0.0897713	0.254625	0.135	0.115	1	Eif5
0.00231873	0.254436	0.359	0.308	1	Cpt1a
0.00488659	0.254315	0.346	0.303	1	Dtnbp1
4.53729e-07	0.254122	0.744	0.681	0.00686175	C3ar1
0.00223415	0.253935	0.367	0.318	1	Tmem170b
2.39457e-05	0.253605	0.541	0.478	0.36213	Slc38a2
0.00780073	0.253558	0.253	0.212	1	Vbp1
0.043869	0.253136	0.137	0.112	1	Alg5
0.000239865	0.253038	0.44	0.379	1	Cln8
0.00599919	0.252931	0.381	0.341	1	Adam10
7.64999e-09	0.252907	0.897	0.877	0.000115691	Pitpna
6.61647e-13	0.252887	0.977	0.931	1.00061e-08	Lcp1
0.112467	0.252765	0.129	0.11	1	Sirt6
0.087869	0.25243	0.106	0.087	1	Coa4
0.00303933	0.251873	0.305	0.257	1	Nkiras2
0.0881918	0.251808	0.168	0.146	1	Gfpt1
2.04216e-07	0.251713	0.808	0.771	0.00308836	Hnrnpul1
7.93124e-05	0.251658	0.627	0.58	1	Cmip
0.00941297	0.251438	0.49	0.461	1	Usp25
2.92391e-05	0.250801	0.433	0.354	0.442183	Insig1
0.0531964	0.250135	0.145	0.12	1	Chpt1
0.16323	0.249976	0.113	0.098	1	Cad
0.0128589	0.24985	0.328	0.289	1	Lsm4
0.0950965	0.24978	0.121	0.102	1	Nos1ap
0.0901935	0.249446	0.214	0.192	1	Snrpg
0.0150129	0.24902	0.314	0.276	1	Creb3
0.0101947	0.248947	0.416	0.38	1	Cdk11b
0.00739746	0.248579	0.424	0.383	1	Hnrnph2
0.0119665	0.248138	0.317	0.278	1	Dync1li1
0.033298	0.247796	0.22	0.19	1	Stoml2
0.005145	0.247754	0.415	0.373	1	Zfp622
0.027601	0.247701	0.208	0.176	1	Actr10
0.0494791	0.247262	0.213	0.185	1	Cript
0.0868967	0.24665	0.192	0.169	1	Atxn10
0.021114	0.246497	0.263	0.228	1	Zmynd8
0.0621097	0.246361	0.198	0.173	1	Cluh
0.000355389	0.246293	0.481	0.423	1	Tbca
0.00524526	0.245998	0.392	0.348	1	R3hdm4
0.00335577	0.245783	0.361	0.316	1	Atf6b
0.00477281	0.2456	0.311	0.264	1	Brms1
6.3804e-05	0.245508	0.55	0.489	0.964908	Shtn1
0.0279686	0.24498	0.261	0.227	1	Zfp263
5.67121e-05	0.244794	0.396	0.321	0.857657	Acox1
0.0550477	0.244459	0.162	0.137	1	Rab3d
0.0214169	0.244459	0.398	0.367	1	Cldnd1
0.0123651	0.243964	0.4	0.365	1	Bclaf1
0.0158404	0.243436	0.173	0.14	1	Baiap2
1.43123e-17	0.243372	0.982	0.974	2.16444e-13	App
0.0169504	0.243368	0.273	0.236	1	Ranbp9
0.222237	0.243251	0.139	0.125	1	Wdr83
0.00825222	0.243249	0.698	0.695	1	Pdia3
0.069523	0.24318	0.193	0.168	1	Gab1
1.43044e-06	0.242907	0.681	0.605	0.0216325	Trir
0.136424	0.242123	0.17	0.151	1	Ing5
0.00366838	0.241436	0.434	0.392	1	Ppp2r1a
0.0834303	0.241428	0.181	0.158	1	Erp44
0.125405	0.241321	0.125	0.107	1	Pgam5
0.0915092	0.24109	0.158	0.137	1	Hmgcs1
0.379181	0.240914	0.174	0.165	1	Ripk2
2.18322e-22	0.240444	0.96	0.741	3.30168e-18	H2-Ab1
0.0306708	0.240231	0.156	0.128	1	Ift46
0.00269524	0.240172	0.386	0.335	1	Mafk
0.0960802	0.240145	0.118	0.099	1	Pqlc3
1.03789e-06	0.240071	0.754	0.7	0.015696	Cdc42
0.0447704	0.240071	0.255	0.226	1	Galc
0.0105801	0.239593	0.247	0.208	1	Rpf1
0.0571068	0.239584	0.122	0.1	1	Utp4
0.00960747	0.239415	0.375	0.339	1	Nudt9
0.0411419	0.239296	0.191	0.162	1	Yif1b
0.206925	0.238897	0.153	0.138	1	Suco
0.0201788	0.238644	0.304	0.268	1	Eif3c
0.000419231	0.238336	0.591	0.546	1	Snx20
0.0143211	0.238316	0.207	0.17	1	Spata2
0.116222	0.238316	0.108	0.091	1	Wdr4
4.34369e-07	0.237865	0.686	0.611	0.00656896	Eif3k
0.00126225	0.23755	0.355	0.299	1	Nab2
0.000208501	0.237421	0.695	0.653	1	Ppp1r12c
0.0068228	0.237201	0.151	0.117	1	Lonrf3
0.000119219	0.236464	0.522	0.457	1	Soat1
7.0461e-10	0.236304	0.899	0.833	1.06558e-05	Mapkapk2
4.16417e-25	0.235876	0.999	0.993	6.29748e-21	Mcl1
0.0453367	0.235693	0.225	0.195	1	Golph3l
9.71136e-05	0.235466	0.595	0.539	1	Mtch1
0.197619	0.235096	0.132	0.117	1	Zadh2
0.18559	0.234841	0.189	0.173	1	Thap2
0.0219285	0.234799	0.763	0.783	1	mt-Co1
0.142663	0.233612	0.152	0.134	1	Utp15
0.0229402	0.233607	0.45	0.419	1	Ehd1
0.114438	0.233334	0.207	0.185	1	Klhl6
0.0236202	0.232499	0.341	0.306	1	Clk4
0.0756533	0.232361	0.223	0.199	1	Mga
0.0757319	0.232135	0.214	0.19	1	Nol12
8.33891e-10	0.231515	0.818	0.751	1.26109e-05	Slc3a2
0.124969	0.231406	0.133	0.115	1	Nat9
0.000560149	0.231093	0.511	0.463	1	Med15
0.0311164	0.230461	0.173	0.143	1	Pelp1
0.0133965	0.229872	0.309	0.271	1	Sigmar1
0.0267665	0.229757	0.189	0.158	1	Lpcat3
0.0331462	0.229254	0.213	0.182	1	Nemf
0.179816	0.229169	0.128	0.112	1	Tmem161a
0.0402197	0.229147	0.271	0.241	1	Plekha1
0.0249354	0.229135	0.332	0.297	1	Cacybp
0.0570954	0.22913	0.297	0.27	1	Setd1a
8.93955e-07	0.229031	0.547	0.451	0.0135193	Klf13
0.0362643	0.228705	0.219	0.188	1	Tars
0.0210996	0.228557	0.259	0.224	1	Hibadh
0.102958	0.228409	0.12	0.101	1	Fam160b2
0.0221401	0.228007	0.208	0.173	1	Ifi209
2.58146e-11	0.227896	0.742	0.622	3.90395e-07	Gadd45b
0.0584794	0.227765	0.137	0.114	1	Oas3
0.218941	0.227683	0.148	0.134	1	Ndufaf2
0.103556	0.227658	0.197	0.176	1	Bud23
0.00862769	0.227628	0.323	0.279	1	Vars
0.0937796	0.227508	0.109	0.09	1	Ndufa9
0.0429971	0.227115	0.266	0.236	1	Tmem9b
0.26738	0.227015	0.155	0.142	1	Mad2l1bp
0.0323078	0.226949	0.21	0.179	1	Sp140
0.032172	0.226475	0.276	0.243	1	Bin3
0.0894275	0.226289	0.125	0.104	1	Gpn2
0.00918902	0.225793	0.347	0.304	1	Nub1
0.00426013	0.225766	0.417	0.371	1	Gtpbp2
0.10119	0.225728	0.161	0.14	1	Dnajc15
0.00746965	0.225666	0.468	0.431	1	Srp9
0.00239515	0.225505	0.478	0.43	1	Rlim
0.000101111	0.225331	0.496	0.429	1	Cd300c2
0.0217937	0.225206	0.305	0.269	1	Slc31a2
0.102795	0.224974	0.185	0.163	1	Polr3k
0.0126255	0.2246	0.361	0.322	1	Vti1b
2.25891e-05	0.224182	0.525	0.451	0.341616	Slc15a4
0.167131	0.223772	0.131	0.115	1	Ankrd16
0.100772	0.22344	0.179	0.158	1	Commd10
0.155274	0.222798	0.278	0.261	1	Atp9b
0.00459773	0.222599	0.44	0.394	1	Msl1
0.0061326	0.222563	0.556	0.513	1	Nfkb1
0.00662639	0.222328	0.39	0.345	1	Maea
0.0250033	0.22177	0.245	0.21	1	Emc6
0.0467517	0.22126	0.258	0.229	1	Tmem30a
0.134533	0.221121	0.125	0.108	1	Trip4
0.00837437	0.220883	0.266	0.225	1	Ubl7
0.0312057	0.220796	0.172	0.142	1	Smim19
0.095407	0.220685	0.301	0.279	1	Vti1a
0.0147062	0.22046	0.286	0.246	1	Thap11
0.034857	0.21999	0.272	0.241	1	Tbc1d13
0.057211	0.219839	0.425	0.398	1	Cflar
0.0512228	0.219519	0.224	0.196	1	Sipa1l3
0.0786553	0.219279	0.13	0.109	1	Paics
3.62855e-05	0.219062	0.693	0.637	0.548746	Ankrd13a
0.0397319	0.218619	0.227	0.196	1	Nup98
0.0581151	0.2186	0.168	0.143	1	Tm2d3
0.124315	0.218574	0.115	0.098	1	Fas
0.111518	0.21842	0.184	0.162	1	Ammecr1l
0.0493086	0.218293	0.32	0.292	1	Api5
0.123606	0.218131	0.254	0.234	1	Bcas2
0.0159234	0.21807	0.265	0.227	1	Srpk1
0.0514464	0.217889	0.231	0.203	1	Sec22b
0.00242369	0.217845	0.425	0.369	1	Gnaq
0.131866	0.217742	0.192	0.173	1	Dpm2
0.0280098	0.217549	0.326	0.293	1	Plin3
0.0100453	0.217458	0.432	0.39	1	Nfkbib
0.00834116	0.217412	0.31	0.267	1	Idh1
0.0886936	0.217318	0.217	0.193	1	Srpr
0.000802137	0.216839	0.582	0.53	1	Ist1
0.196585	0.216809	0.121	0.107	1	Trmt6
0.00320033	0.216564	0.209	0.165	1	Adgrg5
0.0315377	0.216557	0.256	0.224	1	Taf1d
0.0290194	0.216057	0.154	0.125	1	Itpr1
0.000934501	0.215929	0.738	0.741	1	Ifngr1
0.139661	0.215734	0.17	0.151	1	Pcca
0.00470146	0.215465	0.364	0.316	1	Ndufa10
0.00106647	0.215411	0.551	0.491	1	Rel
0.0628253	0.215196	0.344	0.317	1	Ifi44l
0.00164849	0.215113	0.5	0.455	1	Gsdmd
0.0299496	0.214859	0.237	0.204	1	Mfsd10
2.55892e-32	0.214654	0.606	0.301	3.86985e-28	Ccr2
0.0188395	0.213891	0.237	0.201	1	Arid5b
0.0821104	0.213794	0.215	0.191	1	Tfpt
0.0195239	0.213794	0.352	0.318	1	Prkcsh
0.00891976	0.213411	0.326	0.283	1	Mpnd
3.31265e-05	0.213302	0.716	0.671	0.500972	Gusb
0.0107973	0.212962	0.378	0.336	1	Amfr
0.259029	0.212866	0.123	0.11	1	Tbce
0.125945	0.212345	0.211	0.191	1	Metap1
1.03716e-07	0.211755	0.768	0.705	0.0015685	Sh3bgrl3
0.012131	0.211669	0.466	0.431	1	Rnpepl1
0.165868	0.211171	0.148	0.131	1	Ttc13
0.0547849	0.211112	0.239	0.21	1	Eif3a
0.0436637	0.211054	0.324	0.294	1	Kcmf1
0.0420642	0.210925	0.193	0.165	1	Cinp
0.0639615	0.210867	0.248	0.221	1	Aggf1
[truncated: 3,166 more rows]

## Sheet: monomacDC upreg
	p_val	avg_log2FC	pct.1	pct.2	p_val_adj	gene	upregulated_av_logfc>1, adj_p_val<0.05= 355 genes
	9.357e-119	8.48036	0.419	0.003	1.415e-114	Arg1
	1.2306e-66	7.95933	0.268	0.002	1.861e-62	Acod1
	1.0501e-93	7.82157	0.351	0.002	1.5881e-89	AA467197
	1.3287e-77	7.156	0.312	0.009	2.0094e-73	Inhba
	1.4511e-98	7.11235	0.373	0.01	2.1944e-94	Slc7a2
	4.545e-104	6.63637	0.381	0.005	6.874e-100	Pdcd1lg2
	5.9238e-74	6.35586	0.293	0.005	8.9586e-70	Fcrlb
	7.8222e-66	6.04317	0.28	0.012	1.183e-61	Cxcl9
	6.6134e-43	5.4303	0.187	0.003	1.0001e-38	Ly6i
	1.5551e-83	5.39308	0.338	0.015	2.3518e-79	Serpina3g
	1.8684e-55	5.27846	0.252	0.017	2.8256e-51	Sdc1
	2.8265e-43	5.20746	0.194	0.007	4.2745e-39	F7
	2.8118e-40	4.86197	0.185	0.008	4.2523e-36	Eno2
	9.416e-134	4.71959	0.481	0.023	1.424e-129	Ccl5
	1.7341e-45	4.63393	0.208	0.01	2.6225e-41	Slc7a11
	8.8115e-32	4.42185	0.215	0.052	1.3326e-27	Nos2
	3.2502e-36	4.33628	0.179	0.014	4.9153e-32	Pdpn
	1.4727e-22	4.20464	0.108	0.005	2.2272e-18	Gpnmb
	4.0082e-72	4.1812	0.321	0.028	6.0616e-68	Gbp8
	6.276e-115	4.16304	0.44	0.027	9.491e-111	Vegfa
	4.0974e-57	4.14407	0.278	0.032	6.1964e-53	Gpc1
	1.7151e-26	4.08187	0.13	0.008	2.5937e-22	Vdr
	1.4421e-33	4.04972	0.175	0.018	2.1809e-29	Procr
	1.6126e-84	4.02189	0.404	0.065	2.4388e-80	Spp1
	1.7676e-35	3.99337	0.183	0.018	2.6731e-31	Timp1
	4.8737e-73	3.89368	0.346	0.041	7.3705e-69	Mmp12
	8.439e-114	3.83744	0.458	0.05	1.276e-109	Src
	1.329e-168	3.78596	0.613	0.096	2.009e-164	Cd274
	1.0207e-65	3.76202	0.335	0.056	1.5437e-61	Hilpda
	4.391e-28	3.75462	0.145	0.012	6.6405e-24	Upp1
	1.0298e-19	3.66321	0.1	0.007	1.5574e-15	Dcstamp
	5.0292e-55	3.64169	0.268	0.028	7.6057e-51	Aldoc
	2.1694e-34	3.50908	0.188	0.024	3.2808e-30	Egln3
	2.874e-119	3.4783	0.515	0.093	4.347e-115	Ass1
	8.775e-161	3.41956	0.653	0.15	1.327e-156	Tgm2
	1.568e-196	3.40029	0.66	0.085	2.371e-192	Mmp14
	2.9498e-60	3.38529	0.33	0.062	4.461e-56	Il1a
	1.514e-111	3.37733	0.465	0.06	2.289e-107	Ikbke
	4.612e-19	3.32828	0.135	0.031	6.9747e-15	Cxcl10
	7.841e-144	3.15575	0.573	0.094	1.186e-139	Cd300lf
	4.2467e-21	3.15306	0.112	0.01	6.4223e-17	Slamf6
	1.474e-129	3.08194	0.549	0.095	2.229e-125	Ptgs2
	3.504e-158	3.00587	0.671	0.2	5.299e-154	Slc2a1
	3.7379e-28	2.98268	0.16	0.022	5.6529e-24	Kynu
	8.76e-257	2.87633	0.842	0.32	1.325e-252	Pgam1
	6.6362e-24	2.86127	0.153	0.028	1.0036e-19	Gpr162
	1.409e-172	2.85699	0.723	0.238	2.131e-168	Cfb
	1.5709e-86	2.80611	0.418	0.07	2.3756e-82	Fam20c
	3.1094e-47	2.79403	0.273	0.051	4.7023e-43	Gpat3
	3.0319e-35	2.77743	0.221	0.043	4.5852e-31	Lhfpl2
	6.263e-169	2.77149	0.677	0.157	9.471e-165	Bhlhe40
	1.9606e-24	2.75146	0.148	0.024	2.965e-20	Gca
	1.809e-81	2.72482	0.42	0.087	2.7358e-77	Hvcn1
	8.2592e-33	2.72407	0.192	0.03	1.249e-28	Spon1
	3.811e-105	2.68073	0.506	0.119	5.763e-101	Mif
	1.7848e-38	2.67308	0.222	0.035	2.6992e-34	Rai14
	1.1195e-31	2.65761	0.189	0.031	1.693e-27	Galnt6
	1.1696e-71	2.64962	0.452	0.153	1.7687e-67	Malt1
	1.271e-101	2.6305	0.543	0.167	1.9228e-97	Il1rn
	2.2476e-89	2.62076	0.456	0.096	3.3991e-85	Adam8
	2.3802e-53	2.58498	0.304	0.057	3.5996e-49	Nectin2
	1.797e-134	2.53858	0.605	0.132	2.718e-130	F10
	5.4556e-28	2.53596	0.207	0.056	8.2505e-24	Slc6a8
	1.215e-269	2.51615	0.957	0.692	1.837e-265	Prdx5
	3.1003e-41	2.50836	0.331	0.121	4.6887e-37	Gbp2b
	2.8213e-39	2.50189	0.225	0.034	4.2666e-35	Tarm1
	1.648e-273	2.4781	0.904	0.296	2.492e-269	C3
	4.0416e-57	2.4481	0.336	0.073	6.1121e-53	Chchd10
	4.3001e-19	2.41229	0.127	0.025	6.5031e-15	Htr7
	1.154e-137	2.41034	0.657	0.228	1.746e-133	Anxa3
	2.4369e-35	2.40889	0.226	0.047	3.6853e-31	Ltbp3
	1.407e-132	2.40646	0.617	0.166	2.129e-128	Slc16a3
	1.607e-114	2.39955	0.559	0.136	2.43e-110	Clec4d
	1.9623e-97	2.38644	0.525	0.15	2.9676e-93	Anpep
	2.1661e-39	2.36771	0.266	0.067	3.2757e-35	Gys1
	2.174e-171	2.34821	0.759	0.272	3.287e-167	Tnfaip2
	8.0364e-25	2.31677	0.158	0.028	1.2153e-20	Kcnn4
	9.9766e-95	2.30362	0.509	0.133	1.5088e-90	Pilra
	6.248e-16	2.29497	0.128	0.035	9.4489e-12	Mmp25
	7.35e-106	2.28671	0.574	0.19	1.112e-101	Dram1
	1.4241e-16	2.21901	0.126	0.032	2.1536e-12	Nrg1
	4.8808e-86	2.1999	0.438	0.074	7.3812e-82	Saa3
	1.6233e-46	2.19106	0.415	0.187	2.4549e-42	Gbp2
	1.7332e-51	2.16066	0.351	0.102	2.6211e-47	Ell2
	1.1118e-25	2.16044	0.194	0.051	1.6814e-21	Calhm6
	2.0283e-31	2.1598	0.25	0.076	3.0674e-27	Gbp4
	2.1727e-18	2.1556	0.14	0.035	3.2858e-14	Chst1
	1.9732e-33	2.15054	0.349	0.161	2.984e-29	Socs1
	1.646e-122	2.13345	0.652	0.258	2.489e-118	Pfkl
	5.4286e-70	2.10736	0.42	0.108	8.2097e-66	Il21r
	8.0941e-28	2.10422	0.202	0.05	1.2241e-23	Aifm2
	8.4332e-97	2.09084	0.581	0.234	1.2753e-92	Tpi1
	4.6452e-17	2.07886	0.129	0.032	7.025e-13	Bnip3
	2.4072e-22	2.07299	0.167	0.042	3.6405e-18	Abtb2
	8.6864e-40	2.05896	0.29	0.082	1.3136e-35	Ltb4r1
	1.3327e-19	2.04831	0.148	0.037	2.0154e-15	Ppargc1b
	6.434e-206	2.04454	0.855	0.477	9.73e-202	Aldoa
	4.5148e-20	2.03649	0.152	0.039	6.8277e-16	Ptrh1
	1.303e-142	2.02767	0.693	0.238	1.971e-138	Arg2
	1.016e-16	2.02674	0.13	0.034	1.5365e-12	Mvd
	7.8745e-73	2.02402	0.484	0.173	1.1909e-68	Clcn7
	6.1608e-45	2.01495	0.361	0.133	9.317e-41	Fam162a
	1.3126e-37	1.99967	0.284	0.084	1.985e-33	Tfec
	1.1975e-12	1.98104	0.106	0.031	1.8111e-08	Hs3st3b1
	9.8883e-42	1.98004	0.343	0.123	1.4954e-37	Acp5
	1.33e-165	1.94882	0.78	0.316	2.011e-161	Il2rg
	1.521e-110	1.93149	0.7	0.364	2.301e-106	Clec4n
	1.12e-150	1.91987	0.816	0.509	1.694e-146	Ldha
	2.0837e-13	1.91729	0.11	0.031	3.1512e-09	Ttc39c
	6.974e-21	1.90207	0.175	0.052	1.0547e-16	Scd2
	2.3778e-81	1.88977	0.542	0.203	3.5959e-77	Slamf8
	4.8382e-72	1.88347	0.536	0.237	7.3167e-68	Pfkp
	4.9643e-23	1.87505	0.277	0.126	7.5075e-19	Fabp5
	3.255e-32	1.8375	0.259	0.079	4.9226e-28	Acaa1a
	5.3073e-17	1.8364	0.143	0.042	8.0263e-13	Fuom
	5.9501e-53	1.83085	0.353	0.089	8.9983e-49	Itgax
	2.3357e-18	1.82756	0.185	0.067	3.5323e-14	Cxcl14
	1.7558e-49	1.82208	0.384	0.135	2.6553e-45	Hif1a
	1.023e-153	1.77896	0.82	0.491	1.547e-149	Myof
	4.7399e-77	1.75754	0.48	0.131	7.1682e-73	Pygl
	1.706e-170	1.75405	0.883	0.629	2.58e-166	P4hb
	2.5763e-20	1.75239	0.171	0.05	3.8961e-16	Runx2
	4.7999e-44	1.75196	0.359	0.128	7.259e-40	Ripk3
	1.118e-169	1.75128	0.83	0.372	1.691e-165	Sema4d
	7.9345e-32	1.7495	0.202	0.036	1.1999e-27	Wfdc21
	3.3169e-31	1.74066	0.286	0.106	5.0161e-27	Dnaaf3
	5.1103e-86	1.73417	0.635	0.338	7.7283e-82	Ndufb6
	2.6263e-58	1.72994	0.428	0.14	3.9718e-54	Uck2
	1.0194e-16	1.72451	0.168	0.061	1.5417e-12	Srxn1
	3.414e-35	1.72217	0.317	0.119	5.1629e-31	Slc27a1
	5.9327e-51	1.71879	0.398	0.134	8.9721e-47	Apoc2
	7.8022e-19	1.71827	0.171	0.056	1.1799e-14	Pdk1
	9.9095e-34	1.69854	0.317	0.125	1.4986e-29	Il18bp
	3.2415e-37	1.68867	0.321	0.114	4.9022e-33	Inf2
	4.3536e-28	1.68172	0.187	0.036	6.584e-24	Klrb1b
	5.2472e-18	1.67946	0.197	0.078	7.9354e-14	Iigp1
	8.84e-114	1.67492	0.694	0.258	1.337e-109	Plaur
	2.713e-116	1.66966	0.724	0.358	4.104e-112	Capg
	1.2715e-41	1.66728	0.364	0.14	1.9229e-37	Ccdc71l
	3.0141e-19	1.66497	0.172	0.054	4.5582e-15	Slco3a1
	4.713e-112	1.66212	0.692	0.319	7.128e-108	Ak2
	1.8444e-39	1.66152	0.345	0.128	2.7893e-35	Ric1
	2.8648e-17	1.65809	0.167	0.058	4.3325e-13	Il15ra
	3.639e-60	1.65155	0.489	0.204	5.5032e-56	Ccdc86
	4.6497e-66	1.64286	0.52	0.205	7.0317e-62	Ndrg1
	3.3834e-45	1.63876	0.392	0.154	5.1167e-41	Pgk1
	4.2352e-88	1.61965	0.627	0.281	6.4048e-84	Bcl2a1b
	1.651e-99	1.61223	0.674	0.328	2.4961e-95	Cd84
	9.6905e-31	1.61061	0.293	0.112	1.4655e-26	Comtd1
	2.1532e-20	1.60573	0.198	0.07	3.2563e-16	Stimate
	2.0685e-43	1.59231	0.394	0.162	3.1282e-39	Cox6c
	5.536e-127	1.59051	0.781	0.429	8.372e-123	Pkm
	5.515e-153	1.58755	0.866	0.597	8.34e-149	Cstb
	1.258e-152	1.58752	0.744	0.225	1.903e-148	Fn1
	1.4239e-13	1.58599	0.126	0.041	2.1534e-09	Gbp6
	9.7088e-67	1.58234	0.637	0.37	1.4683e-62	Sgk1
	1.1251e-76	1.58217	0.595	0.288	1.7015e-72	Atp5mpl
	2.4691e-31	1.57833	0.303	0.115	3.734e-27	Nr4a3
	1.3971e-52	1.57544	0.426	0.153	2.1128e-48	Clec4e
	1.432e-205	1.57291	0.955	0.755	2.165e-201	Tspo
	6.5107e-20	1.57235	0.198	0.072	9.8461e-16	Pgm1
	3.788e-30	1.56391	0.357	0.176	5.7286e-26	Ero1l
	2.605e-146	1.55209	0.836	0.503	3.939e-142	Prelid1
	8.2904e-34	1.54701	0.402	0.205	1.2538e-29	Fpr2
	5.4073e-13	1.53519	0.155	0.066	8.1774e-09	Gpr157
	3.8423e-18	1.52907	0.191	0.073	5.8107e-14	Dhcr24
	3.5203e-13	1.52893	0.113	0.033	5.3237e-09	C1s1
	1.6804e-84	1.52347	0.658	0.343	2.5413e-80	Txn1
	1.264e-305	1.51941	1	0.96	1.912e-301	Ctss
	9.4337e-18	1.51908	0.193	0.076	1.4267e-13	Eva1b
	7.392e-109	1.51775	0.73	0.372	1.118e-104	Clec12a
	6.301e-170	1.51246	0.901	0.579	9.529e-166	Rnf149
	4.7592e-31	1.4984	0.248	0.072	7.1973e-27	Ptgfrn
	2.5764e-49	1.48952	0.453	0.201	3.8963e-45	Lpp
	1.417e-122	1.48546	0.783	0.481	2.142e-118	Cox6b1
	3.1842e-10	1.48247	0.102	0.036	4.8154e-06	Tmem154
	1.2189e-25	1.47435	0.258	0.099	1.8433e-21	Gk
	7.299e-216	1.46966	0.982	0.876	1.104e-211	Cebpb
	7.0746e-29	1.46247	0.29	0.114	1.0699e-24	Agpat4
	2.5409e-11	1.43619	0.135	0.057	3.8427e-07	Aldh1b1
	2.1536e-26	1.43613	0.274	0.109	3.2568e-22	Arl5c
	1.1498e-16	1.432	0.176	0.066	1.7389e-12	Ankrd37
	1.2349e-36	1.42755	0.345	0.134	1.8676e-32	Hcar2
	5.099e-196	1.42138	0.964	0.868	7.711e-192	Tapbp
	2.972e-36	1.42034	0.377	0.167	4.4946e-32	Cd38
	1.1718e-16	1.41132	0.181	0.07	1.7721e-12	Kcna3
	1.0487e-92	1.4027	0.73	0.446	1.5859e-88	Anxa4
	1.6134e-22	1.3971	0.238	0.093	2.4399e-18	Ndst1
	3.773e-240	1.39628	0.986	0.813	5.705e-236	Gm2a
	1.15e-122	1.38629	0.802	0.504	1.739e-118	Cox8a
	1.0681e-21	1.38526	0.26	0.116	1.6152e-17	Foxp4
	5.0859e-43	1.3833	0.438	0.202	7.6914e-39	Rhbdf2
	4.9528e-45	1.37599	0.508	0.276	7.4901e-41	Nampt
	3.3382e-48	1.35599	0.424	0.163	5.0483e-44	Rab11fip1
	1.7566e-10	1.35304	0.115	0.044	2.6565e-06	Eml2
	1.386e-28	1.35284	0.33	0.15	2.0961e-24	Agtrap
	3.7768e-18	1.35211	0.213	0.09	5.7117e-14	Pno1
	2.2931e-64	1.35082	0.598	0.302	3.4679e-60	Pim3
	4.0452e-11	1.3504	0.171	0.086	6.1175e-07	Gpr84
	3.0689e-62	1.34805	0.62	0.371	4.6411e-58	Psmb5
	6.8374e-32	1.34685	0.554	0.387	1.034e-27	Prdx1
	7.9685e-32	1.34292	0.706	0.582	1.2051e-27	Ctsl
	5.3149e-15	1.34275	0.203	0.095	8.0377e-11	Ms4a8a
	1.8755e-24	1.33764	0.265	0.107	2.8362e-20	Acot7
	4.2028e-18	1.33693	0.308	0.176	6.3559e-14	Cd40
	8.7065e-11	1.33534	0.175	0.092	1.3167e-06	Tspan33
	3.9248e-50	1.3278	0.562	0.321	5.9354e-46	Hk2
	1.4266e-28	1.32747	0.315	0.136	2.1575e-24	Cyp4v3
	1.7019e-91	1.32664	0.762	0.488	2.5738e-87	Tap1
	5.298e-112	1.31855	0.806	0.491	8.013e-108	Scand1
	1.7905e-13	1.31162	0.208	0.107	2.7077e-09	Ppp1r3b
	5.8139e-32	1.30733	0.378	0.18	8.7924e-28	Traf1
	9.7962e-67	1.30532	0.705	0.461	1.4815e-62	Ctsd
	2.7163e-14	1.29437	0.185	0.083	4.1079e-10	Fdft1
	7.399e-30	1.28864	0.371	0.184	1.1189e-25	Higd1a
	4.2785e-25	1.28863	0.31	0.145	6.4703e-21	Gde1
	3.6759e-69	1.28801	0.562	0.233	5.5591e-65	Ddhd1
	2.8841e-46	1.28795	0.486	0.235	4.3616e-42	Dpep2
	2.6623e-34	1.28564	0.422	0.219	4.0261e-30	Ppt2
	6.6966e-28	1.28013	0.352	0.175	1.0127e-23	Nufip1
	4.3963e-83	1.27927	0.723	0.456	6.6485e-79	Cox5b
	4.9228e-60	1.27183	0.729	0.554	7.4448e-56	Slc35b2
	2.4559e-91	1.27113	0.764	0.507	3.714e-87	Sem1
	8.0211e-34	1.26547	0.548	0.377	1.213e-29	Mdm2
	3.3509e-52	1.26521	0.541	0.281	5.0676e-48	Psen2
	2.85e-29	1.26512	0.352	0.167	4.31e-25	Mtln
	6.8359e-80	1.25607	0.704	0.419	1.0338e-75	Ndufv3
	5.161e-45	1.2503	0.508	0.27	7.805e-41	Tor3a
	1.97e-169	1.2458	0.962	0.77	2.979e-165	Ifi30
	6.5014e-41	1.24382	0.549	0.351	9.832e-37	Pld3
	1.0099e-31	1.24105	0.354	0.156	1.5273e-27	Plxdc2
	1.6936e-53	1.23965	0.582	0.329	2.5612e-49	Rexo2
	5.8573e-45	1.23847	0.466	0.211	8.858e-41	Hpse
	1.3856e-19	1.23649	0.26	0.123	2.0954e-15	Gcsh
	2.6858e-16	1.22841	0.214	0.096	4.0617e-12	Pmvk
	2.7842e-39	1.22704	0.429	0.193	4.2105e-35	Mmp19
	1.9265e-35	1.22615	0.396	0.183	2.9134e-31	Plgrkt
	2.361e-217	1.22555	0.989	0.95	3.571e-213	Ctsz
	2.58e-60	1.2206	0.722	0.485	3.9017e-56	Basp1
	7.6178e-10	1.22007	0.134	0.061	1.152e-05	Ppp1r12b
	9.9729e-24	1.21696	0.302	0.142	1.5082e-19	Alas1
	9.2064e-27	1.21279	0.342	0.167	1.3923e-22	Letm1
	1.711e-166	1.21192	0.945	0.741	2.588e-162	Gna13
	3.4038e-09	1.21089	0.104	0.041	5.1475e-05	Clcf1
	2.0875e-27	1.20911	0.332	0.153	3.1569e-23	Pbxip1
	1.0636e-09	1.20727	0.125	0.054	1.6085e-05	C1rl
	2.0251e-14	1.20673	0.312	0.196	3.0625e-10	Isg15
	4.949e-27	1.20606	0.321	0.145	7.4844e-23	Lrrc58
	9.8246e-16	1.20266	0.184	0.075	1.4858e-11	Cd69
	1.052e-23	1.20172	0.393	0.237	1.591e-19	Chd7
	9.5066e-25	1.20001	0.348	0.183	1.4377e-20	Atp5g3
	2.9686e-60	1.19653	0.677	0.425	4.4894e-56	Stat1
	2.6032e-33	1.19269	0.44	0.237	3.9368e-29	Mllt6
	4.3043e-14	1.1896	0.123	0.036	6.5093e-10	Gpr171
	3.1865e-11	1.18852	0.151	0.068	4.819e-07	Tcf7l2
	2.8256e-07	1.18527	0.114	0.058	0.00427316	Batf2
	7.5015e-58	1.17794	0.618	0.359	1.1345e-53	Ctdnep1
	6.268e-61	1.17321	0.656	0.415	9.4791e-57	Cox6a1
	2.0078e-09	1.16713	0.133	0.062	3.0364e-05	Serhl
	2.1726e-13	1.16646	0.182	0.083	3.2856e-09	Etfrf1
	2.9748e-12	1.16422	0.167	0.076	4.4988e-08	Pex16
	8.442e-19	1.15803	0.267	0.132	1.2767e-14	Casp7
	1.283e-172	1.15473	0.984	0.902	1.941e-168	Ptms
	3.1613e-17	1.15399	0.201	0.081	4.7809e-13	Cnn3
	2.3347e-12	1.15118	0.181	0.087	3.5307e-08	Dhrs11
	4.3951e-66	1.1502	0.643	0.346	6.6467e-62	Fcgr4
	1.1044e-18	1.14781	0.271	0.136	1.6701e-14	Ddt
	9.8935e-18	1.1471	0.251	0.121	1.4962e-13	Dmxl2
	8.9523e-14	1.14553	0.229	0.123	1.3539e-09	Lrp12
	2.1808e-38	1.14467	0.526	0.314	3.298e-34	Nlrc5
	1.2195e-07	1.1375	0.105	0.049	0.00184422	Lsm5
	1.7085e-83	1.13399	0.776	0.507	2.5838e-79	Evl
	1.4929e-95	1.1258	0.997	0.998	2.2577e-91	Fth1
	1.865e-118	1.12407	0.969	0.817	2.821e-114	Ier3
	9.449e-10	1.12395	0.154	0.077	1.429e-05	Btbd19
	1.0239e-25	1.12366	0.337	0.166	1.5484e-21	Mpv17l2
	1.8651e-60	1.12176	0.688	0.455	2.8206e-56	Syngr2
	2.7455e-11	1.12012	0.203	0.111	4.1521e-07	Slc39a14
	2.601e-118	1.11856	0.881	0.679	3.934e-114	Tcf25
	5.7429e-47	1.11801	0.46	0.19	8.685e-43	Nr4a2
	1.741e-153	1.11752	0.919	0.507	2.632e-149	Lgals3
	1.8217e-32	1.11256	0.541	0.356	2.7549e-28	Vat1
	9.8658e-27	1.10961	0.373	0.194	1.492e-22	Chfr
	3.5251e-25	1.10712	0.381	0.212	5.331e-21	Tmem165
	1.6288e-08	1.10708	0.121	0.057	0.00024633	Mag
	1.2349e-16	1.10239	0.266	0.138	1.8676e-12	Tnfrsf12a
	5.0492e-22	1.10185	0.409	0.246	7.6359e-18	Cd9
	2.0678e-16	1.09535	0.236	0.114	3.1272e-12	Sirpb1c
	9.3293e-45	1.09183	0.565	0.337	1.4109e-40	Cox5a
	1.1318e-07	1.09155	0.148	0.083	0.00171169	Gstt3
	1.9232e-17	1.0869	0.302	0.169	2.9084e-13	Cwc25
	2.1308e-16	1.08585	0.279	0.153	3.2225e-12	Fmnl2
	3.9293e-16	1.08435	0.256	0.133	5.9422e-12	Ppdpf
	1.768e-13	1.08142	0.228	0.121	2.6738e-09	Rap2a
	7.4539e-41	1.07961	0.57	0.367	1.1273e-36	Cox7b
	1.5569e-19	1.07942	0.328	0.186	2.3545e-15	Gpalpp1
	2.4457e-09	1.07611	0.151	0.077	3.6986e-05	Bloc1s3
	2.277e-109	1.07547	0.883	0.638	3.443e-105	Slc15a3
	1.258e-111	1.07383	0.898	0.638	1.903e-107	Gpsm3
	2.2696e-08	1.07341	0.116	0.053	0.00034323	Fcho1
	7.0653e-22	1.0725	0.344	0.186	1.0685e-17	Fadd
	3.183e-112	1.0721	0.812	0.376	4.813e-108	Tmsb10
	7.3734e-07	1.07048	0.104	0.051	0.0111507	Alkbh7
	4.6642e-10	1.07035	0.143	0.067	7.0537e-06	C1ra
	8.1191e-29	1.07025	0.405	0.216	1.2278e-24	Trappc6a
	1.0356e-14	1.069	0.237	0.121	1.5662e-10	Slc2a6
	9.0239e-36	1.06853	0.488	0.279	1.3647e-31	Atp5l
	1.632e-35	1.06799	0.502	0.299	2.4681e-31	Eif3b
	4.1408e-10	1.06723	0.163	0.083	6.2622e-06	Ldhb
	8.9446e-48	1.06674	0.615	0.385	1.3527e-43	Ndufa1
	1.1654e-16	1.06577	0.373	0.245	1.7624e-12	Crem
	1.9371e-09	1.0647	0.205	0.124	2.9295e-05	Cacna1d
	7.6039e-14	1.0559	0.227	0.118	1.1499e-09	Mphosph10
	3.1639e-15	1.05462	0.234	0.117	4.7848e-11	Unc13d
	3.1387e-69	1.05252	0.753	0.524	4.7466e-65	Mvp
	7.6185e-10	1.05174	0.149	0.073	1.1521e-05	Nup93
	1.3366e-32	1.04907	0.466	0.263	2.0214e-28	Rhoq
	7.8096e-13	1.04887	0.174	0.078	1.181e-08	Endog
	1.1189e-43	1.04793	0.578	0.35	1.692e-39	Myl6
	1.4851e-12	1.0477	0.164	0.072	2.2459e-08	Adamtsl4
	5.2255e-07	1.04716	0.1	0.048	0.00790257	Pop4
	1.7191e-88	1.04468	0.816	0.565	2.5998e-84	Cops9
	1.9307e-08	1.04134	0.205	0.128	0.00029199	Gbp5
	6.089e-15	1.04078	0.411	0.303	9.2085e-11	Irgm1
	2.8629e-11	1.03877	0.19	0.1	4.3295e-07	Eif3e
	2.8539e-13	1.03876	0.223	0.118	4.3159e-09	Wsb2
	3.4042e-20	1.03458	0.311	0.162	5.1481e-16	Slc39a11
	4.2776e-07	1.03327	0.125	0.067	0.00646901	Trim11
	1.8698e-27	1.03267	0.455	0.28	2.8276e-23	Sec61g
	3.6729e-29	1.0319	0.304	0.117	5.5546e-25	Tnip3
	2.1067e-21	1.03161	0.342	0.187	3.1859e-17	Arl5a
	1.7694e-51	1.03109	0.505	0.208	2.6759e-47	Gpr35
	3.3299e-78	1.02877	0.748	0.456	5.0357e-74	Ciao2a
	3.0538e-14	1.02733	0.226	0.115	4.6183e-10	Eef1akmt4
	7.2526e-07	1.02703	0.109	0.056	0.0109681	Slc52a2
	9.4489e-09	1.02079	0.23	0.152	0.0001429	Igtp
	2.4421e-31	1.01921	0.489	0.302	3.6932e-27	Csf2rb2
	3.0023e-06	1.01797	0.104	0.054	0.045404	Eny2
	1.7365e-29	1.01789	0.488	0.304	2.6261e-25	Hk1
	2.7585e-17	1.01738	0.295	0.162	4.1717e-13	Nhp2
	5.5786e-53	1.01712	0.635	0.373	8.4365e-49	H2-Q6
	2.0563e-10	1.01687	0.171	0.087	3.1098e-06	Pilrb2
	2.0531e-06	1.01525	0.108	0.057	0.0310494	Cisd3
	2.2577e-36	1.01488	0.609	0.434	3.4143e-32	Tap2
	6.0662e-14	1.01438	0.234	0.124	9.174e-10	B3gnt8
	1.1539e-07	1.01438	0.127	0.066	0.00174501	Ppif
	3.3707e-34	1.01372	0.592	0.417	5.0976e-30	Bst1
	2.5724e-10	1.01328	0.177	0.093	3.8903e-06	Nfu1
	1.015e-15	1.01148	0.379	0.259	1.5349e-11	Ifi47
	3.7301e-16	1.01042	0.276	0.151	5.6411e-12	Timm23
	4.8927e-16	1.00807	0.27	0.145	7.3993e-12	Pgap2
	1.8504e-72	1.00553	0.765	0.528	2.7983e-68	Ndufa3
	3.9851e-11	1.00266	0.176	0.087	6.0266e-07	Rasgrp1
	5.7807e-33	1.00202	0.525	0.329	8.7422e-29	Arrdc4
	6.5459e-11	1.00095	0.196	0.106	9.8994e-07	Actn1

## Sheet: monomacDC downreg
p_val	avg_log2FC	pct.1	pct.2	p_val_adj	gene	downregulated_avg_log2fc>1, adj_p_val<0.05=652 genes
1.8525e-15	-1.00567	0.089	0.174	2.8015e-11	Arhgef11
5.8306e-33	-1.00634	0.312	0.485	8.8176e-29	Rassf5
1.0112e-11	-1.00653	0.063	0.126	1.5293e-07	Zfp398
7.21e-100	-1.01105	0.953	0.955	1.0904e-95	Dusp1
1.5962e-10	-1.01125	0.059	0.116	2.4139e-06	Retsat
2.2031e-42	-1.01382	0.381	0.581	3.3317e-38	Stom
1.5294e-11	-1.01557	0.064	0.127	2.313e-07	Dnajc25
6.8794e-10	-1.01638	0.051	0.103	1.0404e-05	Zkscan17
7.7187e-15	-1.01931	0.081	0.161	1.1673e-10	D1Ertd622e
2.1171e-53	-1.02026	0.715	0.825	3.2018e-49	Zfand5
6.4234e-12	-1.02227	0.07	0.136	9.7141e-08	Fem1a
2.3911e-75	-1.02381	0.586	0.765	3.616e-71	C1qb
2.2104e-25	-1.02449	0.167	0.308	3.3427e-21	Kmt2e
3.5029e-10	-1.02472	0.055	0.109	5.2975e-06	Prmt2
5.6021e-46	-1.02537	0.284	0.506	8.4721e-42	Bin1
2.6929e-30	-1.02631	0.195	0.359	4.0724e-26	Mfhas1
3.9213e-11	-1.02669	0.053	0.11	5.9301e-07	Sec24d
1.2082e-20	-1.02814	0.131	0.246	1.8271e-16	Snap23
9.0133e-11	-1.02833	0.057	0.115	1.3631e-06	Ift172
7.1745e-13	-1.02833	0.081	0.154	1.085e-08	Abcd2
1.808e-14	-1.02842	0.079	0.158	2.7343e-10	Iffo2
5.2771e-89	-1.02944	0.614	0.826	7.9806e-85	Ap2a2
4.5465e-78	-1.03113	0.536	0.772	6.8757e-74	Arhgap45
2.8759e-16	-1.03114	0.082	0.168	4.3492e-12	Rnf2
1.5945e-13	-1.03156	0.069	0.14	2.4114e-09	Dnmbp
3.0347e-37	-1.03171	0.223	0.413	4.5894e-33	Eif1
9.8763e-13	-1.03188	0.102	0.18	1.4936e-08	Nedd9
2.6383e-56	-1.03193	0.333	0.579	3.9899e-52	Gnb2
2.8041e-49	-1.03202	0.332	0.563	4.2406e-45	Camk1
3.3401e-20	-1.03261	0.105	0.212	5.0512e-16	Peak1
3.7348e-23	-1.03597	0.151	0.28	5.6481e-19	Trmt2a
1.018e-13	-1.03762	0.084	0.161	1.5395e-09	Brd9
7.8198e-13	-1.03982	0.069	0.137	1.1826e-08	Cog3
1.7518e-14	-1.04015	0.155	0.25	2.6493e-10	Rapgef1
3.4789e-74	-1.04176	0.491	0.749	5.2611e-70	Myo5a
4.4157e-52	-1.04205	0.384	0.605	6.6779e-48	Fam129a
4.3538e-74	-1.04323	0.463	0.719	6.5843e-70	Ptprj
2.9439e-18	-1.04349	0.088	0.183	4.4521e-14	Cnnm2
5.3194e-28	-1.04452	0.155	0.302	8.0446e-24	Ep400
9.0481e-10	-1.04492	0.063	0.119	1.3683e-05	Pwwp3a
2.3104e-19	-1.04521	0.141	0.254	3.494e-15	Lrrc57
4.5076e-15	-1.047	0.085	0.167	6.8168e-11	Ankhd1
4.2438e-16	-1.0474	0.176	0.28	6.4179e-12	Arhgap31
1.2922e-15	-1.04851	0.08	0.162	1.9542e-11	Lnx2
4.3243e-24	-1.04875	0.126	0.252	6.5396e-20	Nacc2
4.2525e-13	-1.0488	0.076	0.149	6.4311e-09	Rubcnl
2.1194e-23	-1.04888	0.134	0.259	3.2052e-19	Camkk2
1.1578e-09	-1.04924	0.054	0.106	1.751e-05	Rpap1
1.0147e-80	-1.05047	0.465	0.748	1.5346e-76	Rassf2
1.6476e-33	-1.05085	0.169	0.338	2.4916e-29	Cass4
2.707e-23	-1.05273	0.145	0.274	4.0939e-19	Rfk
2.6996e-22	-1.05496	0.215	0.35	4.0826e-18	Arhgap26
1.2714e-15	-1.05502	0.088	0.174	1.9227e-11	Nucks1
7.0104e-31	-1.0563	0.162	0.319	1.0602e-26	Zswim6
1.2713e-24	-1.05642	0.125	0.253	1.9226e-20	Plekhg3
1.6297e-23	-1.05872	0.126	0.251	2.4646e-19	Ncoa2
3.1451e-09	-1.05949	0.057	0.109	4.7564e-05	Sema4b
3.1421e-30	-1.05998	0.178	0.337	4.7518e-26	mt-Nd4
3.2629e-10	-1.06078	0.051	0.103	4.9345e-06	Poc1b
1.4337e-13	-1.06123	0.067	0.137	2.1682e-09	Ifitm5
3.9214e-07	-1.06123	0.058	0.102	0.00593026	Mcm5
6.5713e-32	-1.06135	0.269	0.442	9.9378e-28	Ntpcr
6.877e-30	-1.06222	0.153	0.305	1.04e-25	Mtr
1.4316e-60	-1.06376	0.333	0.598	2.165e-56	Ptpro
1.2735e-27	-1.06432	0.16	0.306	1.9259e-23	Nfic
6.9742e-12	-1.06494	0.054	0.114	1.0547e-07	Lrig2
9.3988e-22	-1.06528	0.125	0.243	1.4214e-17	Prdm2
4.99e-20	-1.06538	0.105	0.211	7.5463e-16	Hnrnpr
2.3131e-19	-1.06641	0.152	0.268	3.4981e-15	Nop58
9.892e-37	-1.0676	0.209	0.395	1.496e-32	Hps3
3.1428e-24	-1.06803	0.128	0.254	4.7528e-20	Rell1
1.5889e-16	-1.07111	0.079	0.163	2.4029e-12	Ticam2
2.1532e-33	-1.07144	0.2	0.372	3.2563e-29	Tspan13
1.2936e-16	-1.0717	0.075	0.158	1.9563e-12	Bicral
3.1292e-26	-1.07211	0.157	0.297	4.7323e-22	Tdrd7
1.95e-15	-1.07378	0.083	0.166	2.949e-11	Cnksr3
1.078e-53	-1.07398	0.424	0.639	1.6302e-49	Gas7
4.7044e-38	-1.07595	0.194	0.38	7.1145e-34	Madd
1.3751e-15	-1.07705	0.081	0.163	2.0795e-11	Spred2
2.1052e-11	-1.07839	0.053	0.11	3.1837e-07	Ttll12
1.042e-141	-1.07999	0.949	0.926	1.576e-137	Csf1r
1.1738e-40	-1.08209	0.24	0.439	1.7751e-36	Gapvd1
2.2396e-23	-1.08564	0.142	0.27	3.387e-19	Slc29a1
2.6811e-22	-1.08715	0.14	0.263	4.0546e-18	Txndc16
4.1698e-30	-1.08723	0.253	0.42	6.306e-26	P2rx7
3.6063e-15	-1.08834	0.081	0.161	5.4538e-11	Zfp90
5.9738e-69	-1.09095	0.45	0.714	9.0343e-65	mt-Cytb
5.7967e-24	-1.09106	0.119	0.242	8.7664e-20	Insr
1.6316e-09	-1.09228	0.059	0.112	2.4675e-05	Mfng
9.1767e-46	-1.09239	0.246	0.462	1.3878e-41	Akna
2.5048e-12	-1.09276	0.086	0.158	3.788e-08	Tnfaip1
1.9331e-55	-1.09604	0.3	0.539	2.9234e-51	Ifi204
8.5711e-17	-1.09613	0.083	0.169	1.2962e-12	Samd9l
9.8209e-73	-1.09858	0.827	0.886	1.4852e-68	Ier2
6.7957e-18	-1.1022	0.079	0.168	1.0277e-13	Ppp4r1
1.8931e-25	-1.1026	0.119	0.246	2.8629e-21	Mob3c
2.7711e-12	-1.10348	0.052	0.111	4.1907e-08	Arhgap11a
8.4887e-64	-1.1036	0.352	0.611	1.2838e-59	Sec14l1
2.2033e-50	-1.10373	0.354	0.574	3.3321e-46	Nfam1
2.6826e-12	-1.104	0.057	0.118	4.0568e-08	Dop1a
1.4341e-12	-1.10813	0.06	0.124	2.1687e-08	Fbf1
1.4266e-20	-1.10823	0.258	0.392	2.1575e-16	Rnd3
1.0133e-27	-1.10988	0.216	0.371	1.5324e-23	Mid1ip1
4.8273e-18	-1.10996	0.084	0.175	7.3003e-14	Uhrf1bp1l
5.1038e-28	-1.11061	0.146	0.289	7.7184e-24	Slfn8
8.2603e-57	-1.1136	0.282	0.532	1.2492e-52	Foxp1
2.4042e-10	-1.11549	0.065	0.124	3.6358e-06	Afdn
3.0257e-15	-1.11888	0.087	0.17	4.5757e-11	Dgkh
1.1514e-17	-1.12021	0.08	0.168	1.7413e-13	Brpf3
1.6664e-54	-1.1247	0.314	0.548	2.5201e-50	Dse
4.7715e-14	-1.12493	0.061	0.129	7.216e-10	Naip6
8.462e-110	-1.12494	0.528	0.834	1.28e-105	Grk2
1.4518e-22	-1.12714	0.12	0.238	2.1956e-18	Exoc6
1.3348e-27	-1.12876	0.652	0.725	2.0186e-23	Hmox1
8.9152e-09	-1.12947	0.058	0.108	0.00013483	Plcg1
2.8705e-28	-1.13002	0.129	0.268	4.3411e-24	Pfkfb4
1.6018e-21	-1.13076	0.102	0.211	2.4224e-17	Raph1
5.1567e-12	-1.13309	0.049	0.107	7.7985e-08	Haus3
7.9977e-87	-1.13382	0.796	0.922	1.2095e-82	Rhob
4.5997e-65	-1.1347	0.452	0.678	6.9561e-61	Ap1b1
1.578e-55	-1.13476	0.355	0.597	2.3863e-51	Map3k8
2.4627e-24	-1.13615	0.099	0.216	3.7244e-20	Rnf144b
3.0639e-12	-1.14242	0.089	0.162	4.6335e-08	Incenp
2.9411e-12	-1.14545	0.05	0.108	4.4478e-08	Pou2f1
2.7657e-13	-1.14923	0.059	0.125	4.1825e-09	Pde7a
1.0665e-34	-1.15213	0.165	0.333	1.6128e-30	Trim65
7.4528e-36	-1.15408	0.538	0.691	1.1271e-31	Cebpd
3.0748e-79	-1.15784	0.404	0.698	4.65e-75	Lyl1
1.2857e-14	-1.15818	0.058	0.127	1.9444e-10	Spats2
8.7062e-37	-1.15946	0.164	0.337	1.3166e-32	Usp24
8.3095e-29	-1.16208	0.121	0.258	1.2567e-24	Aftph
4.4197e-07	-1.16289	0.064	0.109	0.0066839	Zfp367
2.1886e-36	-1.16506	0.175	0.348	3.3098e-32	Slc7a7
1.0692e-24	-1.16719	0.22	0.362	1.6169e-20	Hspd1
1.143e-14	-1.17224	0.073	0.149	1.7286e-10	Gna11
1.7214e-17	-1.17425	0.054	0.128	2.6032e-13	Fam214a
2.7968e-26	-1.17454	0.109	0.234	4.2297e-22	Prkag2
2.5778e-30	-1.18033	0.165	0.318	3.8984e-26	Rraga
1.4359e-33	-1.18123	0.218	0.389	2.1715e-29	Elk3
3.0109e-41	-1.18187	0.207	0.402	4.5534e-37	Lrp6
9.5816e-79	-1.18275	0.497	0.754	1.449e-74	Il10ra
7.333e-103	-1.18365	0.385	0.751	1.109e-98	Tmem176a
5.746e-146	-1.18596	0.764	0.942	8.69e-142	Hspa8
5.8433e-28	-1.19153	0.165	0.31	8.8369e-24	Rnasel
8.3592e-14	-1.19354	0.05	0.112	1.2642e-09	Cd99l2
1.5066e-21	-1.1981	0.086	0.187	2.2785e-17	Nfatc3
6.715e-43	-1.2	0.214	0.413	1.0155e-38	Lbr
2.2288e-16	-1.2	0.067	0.145	3.3706e-12	Gpt2
2.1522e-79	-1.20002	0.478	0.714	3.2548e-75	Qsox1
4.96e-132	-1.2003	0.645	0.896	7.501e-128	Ehd4
7.857e-101	-1.20222	0.664	0.873	1.1882e-96	Txnip
2.1838e-30	-1.20517	0.122	0.263	3.3025e-26	Hint1
4.7801e-25	-1.20604	0.104	0.222	7.2289e-21	Morf4l2
8.8885e-13	-1.20842	0.045	0.102	1.3442e-08	Cdk5rap2
2.2492e-13	-1.20912	0.066	0.134	3.4014e-09	Vma21
3.0924e-15	-1.21383	0.053	0.121	4.6766e-11	Zfp646
2.1619e-76	-1.21421	0.146	0.409	3.2695e-72	Clmp
1.187e-87	-1.21508	0.374	0.677	1.7951e-83	Sgpp1
3.366e-19	-1.21677	0.069	0.156	5.0904e-15	Vps13b
5.905e-88	-1.21682	0.48	0.74	8.9301e-84	Tbc1d14
2.4391e-15	-1.22169	0.061	0.133	3.6886e-11	Sass6
6.9499e-71	-1.22367	0.442	0.697	1.051e-66	Adgre5
2.8259e-09	-1.22379	0.098	0.159	4.2736e-05	Cav2
7.9542e-15	-1.2252	0.05	0.115	1.2029e-10	Trim24
1.4599e-24	-1.22521	0.134	0.261	2.2078e-20	Cdkn2d
2.0944e-23	-1.22599	0.091	0.2	3.1674e-19	Tle4
9.614e-10	-1.23138	0.057	0.11	1.4539e-05	Ppm1f
7.0871e-16	-1.23166	0.059	0.132	1.0718e-11	Nlrc4
1.259e-127	-1.23172	0.451	0.833	1.904e-123	Tmem176b
7.4015e-20	-1.23435	0.075	0.167	1.1193e-15	Apba1
6.0154e-44	-1.23693	0.155	0.343	9.0971e-40	Agpat3
1.4599e-69	-1.24158	0.27	0.543	2.2078e-65	Vps13c
8.7693e-14	-1.24306	0.043	0.102	1.3262e-09	Ralgps1
9.2469e-69	-1.24456	0.246	0.515	1.3984e-64	Hip1
1.0451e-23	-1.24824	0.086	0.193	1.5805e-19	Dipk1a
2.9399e-31	-1.24852	0.116	0.257	4.446e-27	Sfmbt1
1.407e-23	-1.25133	0.065	0.161	2.1278e-19	Arhgef18
6.7712e-68	-1.25188	0.284	0.552	1.024e-63	Dclre1c
4.6048e-66	-1.25477	0.273	0.537	6.9638e-62	Fgd2
3.4006e-19	-1.25687	0.061	0.144	5.1427e-15	Gtdc1
4.677e-09	-1.25762	0.073	0.127	7.073e-05	Prkd2
7.2431e-15	-1.25905	0.05	0.116	1.0954e-10	Fads3
3.001e-15	-1.26431	0.051	0.118	4.5385e-11	Kansl1l
8.6045e-50	-1.26595	0.193	0.405	1.3013e-45	Tnfaip8
2.7639e-59	-1.27315	0.131	0.347	4.1799e-55	Kbtbd11
4.6985e-16	-1.2758	0.048	0.116	7.1055e-12	Ube2n
2.1821e-19	-1.27982	0.066	0.151	3.3001e-15	Mical2
4.5393e-60	-1.27999	0.227	0.472	6.8648e-56	Ifi211
2.2755e-19	-1.28402	0.059	0.141	3.4413e-15	Fam126a
2.9254e-18	-1.28637	0.055	0.132	4.4241e-14	Ttc3
6.4378e-20	-1.28805	0.067	0.154	9.7358e-16	Pgm2l1
1.9087e-30	-1.28902	0.083	0.207	2.8866e-26	Cd300ld2
6.2379e-16	-1.29122	0.058	0.131	9.4335e-12	Hlcs
1.8794e-09	-1.29148	0.125	0.192	2.8422e-05	Tnfsf9
1.4993e-47	-1.29306	0.2	0.407	2.2674e-43	Sgms1
2.6042e-48	-1.29311	0.269	0.491	3.9384e-44	Cd72
2.4333e-51	-1.29523	0.161	0.37	3.6798e-47	Nav1
4.1817e-36	-1.29641	0.129	0.286	6.324e-32	Sbf2
1.2033e-07	-1.30249	0.117	0.178	0.00181979	Stmn1
1.7266e-17	-1.31613	0.087	0.176	2.6111e-13	Tmcc3
9.234e-115	-1.31669	0.523	0.783	1.396e-110	Tgfbr2
1.417e-21	-1.31741	0.064	0.154	2.1429e-17	Eloc
1.2075e-44	-1.31901	0.148	0.334	1.8261e-40	Iqgap2
4.3722e-35	-1.31927	0.123	0.275	6.6121e-31	Calhm2
3.5539e-79	-1.31987	0.592	0.778	5.3746e-75	Nfkbiz
9.684e-105	-1.32053	0.4	0.738	1.465e-100	mt-Nd4l
3.1139e-30	-1.32303	0.083	0.205	4.7092e-26	Cdk14
3.9815e-21	-1.32316	0.071	0.165	6.0213e-17	Ramp1
5.223e-44	-1.328	0.137	0.318	7.8988e-40	Sesn1
1.0656e-61	-1.33025	0.209	0.453	1.6115e-57	Rasgrp4
1.6094e-74	-1.33368	0.289	0.569	2.4339e-70	Fli1
1.3567e-46	-1.33734	0.19	0.388	2.0517e-42	Batf
1.1114e-22	-1.34097	0.203	0.335	1.6808e-18	Clec10a
4.2403e-26	-1.34163	0.089	0.203	6.4126e-22	Inpp5f
6.883e-91	-1.34375	0.298	0.614	1.0409e-86	Nfatc2
7.5838e-50	-1.34563	0.159	0.362	1.1469e-45	Ugcg
2.3628e-44	-1.34579	0.116	0.288	3.5732e-40	Zfp395
2.7112e-16	-1.35229	0.04	0.103	4.1002e-12	Fbxo21
7.7003e-25	-1.35916	0.081	0.188	1.1645e-20	Prkch
1.1479e-25	-1.36311	0.07	0.174	1.736e-21	Tmem141
2.6644e-37	-1.36454	0.13	0.291	4.0294e-33	Ahr
5.3486e-32	-1.36923	0.085	0.211	8.0887e-28	Fam111a
3.4201e-98	-1.37074	0.39	0.697	5.1722e-94	Snx2
7.4051e-22	-1.3727	0.055	0.141	1.1199e-17	Ormdl2
1.6982e-56	-1.37271	0.165	0.384	2.5681e-52	Pik3cg
5.758e-130	-1.37326	0.421	0.775	8.708e-126	Wnk1
2.5327e-29	-1.37618	0.079	0.195	3.8303e-25	Gramd3
1.118e-14	-1.37737	0.045	0.107	1.6907e-10	Cd244a
4.1044e-62	-1.37757	0.371	0.591	6.207e-58	Pepd
4.9699e-19	-1.37842	0.057	0.136	7.5159e-15	Tmcc2
2.4845e-43	-1.38514	0.118	0.288	3.7573e-39	Stard9
3.8941e-34	-1.38556	0.098	0.236	5.889e-30	Exoc6b
1.3918e-17	-1.38671	0.041	0.108	2.1048e-13	Hnmt
2.1765e-66	-1.38679	0.171	0.414	3.2916e-62	Kifc3
2.691e-110	-1.38822	0.543	0.759	4.07e-106	C1qc
2.6297e-24	-1.39649	0.127	0.251	3.9769e-20	Pmepa1
3.2738e-24	-1.39795	0.069	0.168	4.9509e-20	Prps2
1.326e-109	-1.39997	0.338	0.682	2.006e-105	Dock8
5.8314e-24	-1.40128	0.056	0.146	8.8188e-20	Stxbp5
1.7401e-50	-1.40356	0.247	0.461	2.6315e-46	Cd300ld
4.9828e-33	-1.40745	0.13	0.28	7.5355e-29	Ephx1
1.978e-106	-1.41101	0.372	0.712	2.991e-102	Tsc22d3
1.8809e-17	-1.41119	0.041	0.107	2.8445e-13	Tango6
2.079e-124	-1.41236	0.588	0.851	3.144e-120	H3f3b
4.5908e-53	-1.41521	0.159	0.365	6.9427e-49	Mpp6
1.1215e-36	-1.41664	0.098	0.242	1.696e-32	Phactr2
9.3421e-31	-1.42085	0.068	0.183	1.4128e-26	Rnf150
4.911e-21	-1.4219	0.061	0.148	7.4269e-17	Nup210
3.4855e-48	-1.42311	0.116	0.296	5.2712e-44	St6gal1
3.2171e-13	-1.42364	0.047	0.107	4.8652e-09	Ncapd3
5.0772e-20	-1.42862	0.045	0.12	7.6782e-16	Ust
5.9374e-19	-1.43142	0.046	0.118	8.9791e-15	Arhgef10
5.4838e-12	-1.43717	0.056	0.116	8.2931e-08	Thbs1
1.5502e-66	-1.4383	0.318	0.581	2.3444e-62	Ifi203
4.0528e-21	-1.44432	0.051	0.132	6.129e-17	Tmem64
4.0859e-30	-1.44605	0.059	0.165	6.1791e-26	Immp2l
4.5345e-17	-1.45124	0.049	0.119	6.8575e-13	Spaca6
1.3647e-21	-1.45363	0.042	0.118	2.0638e-17	Mras
6.4792e-31	-1.45572	0.076	0.195	9.7984e-27	P2ry12
4.2693e-16	-1.45606	0.051	0.119	6.4565e-12	Sh2d3c
1.5846e-28	-1.45628	0.058	0.16	2.3965e-24	Zfp422
1.7419e-19	-1.45754	0.044	0.117	2.6343e-15	Gkap1
3.7199e-29	-1.45857	0.082	0.2	5.6255e-25	Smarca2
1.5209e-60	-1.46002	0.218	0.463	2.3e-56	Ccl12
2.5659e-70	-1.46213	0.186	0.44	3.8803e-66	Tlr7
1.4751e-19	-1.46303	0.038	0.107	2.2308e-15	Nynrin
5.1647e-17	-1.46303	0.038	0.101	7.8106e-13	Gdpd5
9.8038e-48	-1.47201	0.133	0.318	1.4826e-43	Rin2
2.191e-10	-1.47439	0.05	0.102	3.3134e-06	Cdc25b
2.182e-19	-1.47618	0.041	0.111	3.2999e-15	Scmh1
1.7594e-48	-1.47792	0.277	0.502	2.6607e-44	Tagap
7.0122e-36	-1.47835	0.079	0.211	1.0605e-31	Slc16a7
1.3428e-72	-1.48141	0.215	0.476	2.0307e-68	Zfhx3
1.6519e-15	-1.48369	0.044	0.107	2.4982e-11	Pkp4
3.1567e-30	-1.48991	0.071	0.185	4.7739e-26	Aldh7a1
3.3873e-93	-1.5014	0.235	0.541	5.1226e-89	Snx5
2.9922e-24	-1.5016	0.049	0.135	4.5252e-20	Mtmr10
8.6929e-49	-1.50189	0.219	0.426	1.3146e-44	Fam43a
1.7584e-28	-1.50796	0.057	0.158	2.6593e-24	Selenbp1
4.444e-107	-1.51086	0.321	0.648	6.721e-103	Tmcc1
2.0406e-74	-1.51954	0.334	0.588	3.0859e-70	Colec12
2.6202e-83	-1.5228	0.203	0.486	3.9625e-79	Frmd4b
8.4593e-35	-1.52295	0.2	0.364	1.2793e-30	Cd93
2.5056e-13	-1.52579	0.046	0.103	3.7893e-09	Tnks1bp1
3.252e-105	-1.52589	0.628	0.77	4.918e-101	Dab2
8.4593e-38	-1.52626	0.09	0.232	1.2793e-33	mt-Nd3
1.1988e-33	-1.52847	0.062	0.178	1.813e-29	Spire1
2.5416e-31	-1.5298	0.034	0.121	3.8437e-27	Tubb2b
2.503e-103	-1.53087	0.515	0.765	3.785e-99	Fcgrt
6.6394e-68	-1.53226	0.203	0.452	1.0041e-63	Rgl1
9.065e-29	-1.53703	0.049	0.144	1.3709e-24	Tubgcp5
9.1684e-91	-1.53768	0.352	0.647	1.3865e-86	Glul
6.8382e-44	-1.53998	0.074	0.219	1.0341e-39	Pyroxd2
2.8392e-22	-1.54016	0.044	0.123	4.2937e-18	Efemp2
1.517e-39	-1.54223	0.098	0.246	2.2942e-35	Syne3
6.741e-128	-1.54383	0.374	0.737	1.019e-123	Adgre1
1.7404e-33	-1.54792	0.063	0.179	2.6319e-29	Nsa2
6.0843e-58	-1.54815	0.118	0.318	9.2013e-54	Pou2f2
3.6121e-54	-1.55004	0.095	0.275	5.4626e-50	Ophn1
1.3059e-20	-1.55185	0.058	0.141	1.975e-16	Rasgrp2
1.8222e-24	-1.55327	0.124	0.246	2.7557e-20	Itga6
2.8152e-97	-1.55914	0.593	0.762	4.2575e-93	Maf
1.489e-26	-1.55932	0.046	0.135	2.2518e-22	Chml
2.6157e-18	-1.56144	0.085	0.177	3.9558e-14	Tnnt2
4.588e-112	-1.56189	0.318	0.65	6.939e-108	Ms4a6b
1.1211e-26	-1.5679	0.04	0.125	1.6955e-22	Irf4
1.3244e-33	-1.5719	0.059	0.171	2.0029e-29	Zfp706
2.6597e-67	-1.57488	0.146	0.378	4.0223e-63	Gpr183
3.2298e-25	-1.58329	0.041	0.123	4.8844e-21	Slc25a23
9.3945e-39	-1.58459	0.128	0.287	1.4207e-34	Slc28a2
4.031e-112	-1.58819	0.388	0.699	6.096e-108	Timp2
8.5819e-13	-1.58924	0.049	0.108	1.2978e-08	Neurl1b
6.0179e-35	-1.59837	0.137	0.291	9.1009e-31	Errfi1
1.7435e-17	-1.59935	0.083	0.169	2.6368e-13	Flnb
9.0349e-13	-1.60306	0.048	0.106	1.3663e-08	Nfe2
2.9295e-77	-1.60563	0.149	0.402	4.4304e-73	Pde3b
7.8812e-90	-1.61082	0.211	0.504	1.1919e-85	Trim47
5.8954e-39	-1.61153	0.073	0.205	8.9156e-35	Abcb1b
3.6135e-66	-1.61646	0.162	0.394	5.4647e-62	Tcf4
1.8444e-27	-1.61704	0.041	0.127	2.7893e-23	Slc46a3
9.7349e-56	-1.61973	0.107	0.294	1.4722e-51	Scamp5
2.036e-128	-1.62184	0.461	0.792	3.079e-124	Ifi27l2a
3.0157e-34	-1.62528	0.057	0.169	4.5606e-30	Ripor2
9.7791e-48	-1.62548	0.209	0.413	1.4789e-43	Ccl2
6.7069e-23	-1.63336	0.209	0.333	1.0143e-18	Tppp3
2.053e-32	-1.63878	0.073	0.191	3.1048e-28	Ceacam1
3.7781e-54	-1.6404	0.168	0.373	5.7136e-50	Nxpe5
2.0753e-31	-1.64423	0.056	0.161	3.1385e-27	Sema4c
8.3826e-30	-1.6542	0.044	0.137	1.2677e-25	Col14a1
1.52e-58	-1.6612	0.115	0.311	2.2987e-54	Myo7a
3.7479e-64	-1.66759	0.292	0.544	5.668e-60	Adrb2
1.9851e-25	-1.6692	0.037	0.116	3.0021e-21	Lzts2
3.858e-100	-1.66989	0.361	0.665	5.8347e-96	Cd83
5.9828e-33	-1.67337	0.063	0.177	9.0478e-29	Acsl3
2.665e-139	-1.68507	0.262	0.646	4.03e-135	Hnrnpa2b1
3.377e-175	-1.68541	0.605	0.891	5.106e-171	Trf
7.9291e-61	-1.68764	0.094	0.284	1.1991e-56	Eef2k
9.862e-135	-1.68822	0.658	0.866	1.491e-130	Ppp1r15a
2.9296e-22	-1.69118	0.064	0.154	4.4305e-18	Hdac7
1.6781e-32	-1.6945	0.055	0.161	2.5378e-28	Glcci1
7.2589e-23	-1.6997	0.043	0.121	1.0978e-18	Creb3l2
9.4741e-48	-1.70322	0.123	0.301	1.4328e-43	Ptp4a3
2.7129e-40	-1.70945	0.078	0.217	4.1027e-36	Stap1
1.9411e-35	-1.71315	0.137	0.295	2.9355e-31	Ccl7
1.1007e-17	-1.71431	0.056	0.131	1.6646e-13	Slc5a3
2.314e-115	-1.72031	0.198	0.531	3.499e-111	Ssh2
1.311e-149	-1.72245	0.333	0.717	1.982e-145	Stk17b
8.1535e-33	-1.73061	0.043	0.142	1.233e-28	Tlr5
2.8265e-16	-1.73219	0.059	0.131	4.2745e-12	Kank3
3.1404e-29	-1.73492	0.049	0.145	4.7493e-25	Calcrl
2.904e-94	-1.73667	0.168	0.454	4.3918e-90	Nfxl1
9.5979e-50	-1.74078	0.094	0.261	1.4515e-45	Ccnd1
2.5134e-63	-1.75002	0.086	0.274	3.801e-59	Icosl
7.7935e-25	-1.75624	0.031	0.104	1.1786e-20	Hdac10
4.6906e-44	-1.75723	0.044	0.162	7.0937e-40	Gabbr1
1.3356e-54	-1.76232	0.083	0.252	2.0199e-50	Cracr2b
6.3448e-17	-1.76882	0.243	0.346	9.5952e-13	Id3
9.8205e-07	-1.77161	0.092	0.138	0.0148515	Gng11
8.7521e-61	-1.77521	0.085	0.267	1.3236e-56	Mctp1
2.0287e-25	-1.7765	0.035	0.111	3.068e-21	Clstn1
2.696e-181	-1.78312	0.883	0.96	4.077e-177	Jun
3.46e-112	-1.78333	0.214	0.539	5.233e-108	Mtss1
1.2471e-60	-1.80324	0.218	0.443	1.886e-56	Emp1
1.998e-179	-1.80578	0.629	0.91	3.022e-175	Klf2
1.813e-89	-1.80662	0.185	0.467	2.7418e-85	Slamf9
2.0044e-31	-1.81595	0.037	0.127	3.0312e-27	Cmtm4
5.0893e-30	-1.82198	0.03	0.11	7.6966e-26	Rtn1
2.413e-48	-1.83076	0.12	0.295	3.6492e-44	Rgs3
1.5782e-53	-1.83111	0.068	0.224	2.3868e-49	Gcnt1
3.2087e-81	-1.8341	0.095	0.32	4.8525e-77	Sh3bp5
1.0752e-32	-1.83925	0.04	0.134	1.6261e-28	Fer
[truncated: 281 more rows]
